# Supplementary material for: HIV-1 coreceptor usage prediction without multiple alignments: an application of string kernels
Source: Retrovirology. 2008 Dec 4;5:110. doi: 10.1186/1742-4690-5-110 (PMC2637298; doi:10.1186/1742-4690-5-110)
Supplement: Additional file 1 — Source code and data. Web server, classifiers, discriminant vectors and data sets. [file 1742-4690-5-110-S1.zip]

Archive with 114 entries (101 files):
- supplements/
- supplements/dskernel_test.sh
- supplements/dskernel.sh
- supplements/CXCR4-SV-discriminant.sorted
- supplements/Makefile
- supplements/CCR5_CXCR4-SV-discriminant.sorted
- supplements/test.txt
- supplements/compile.sh
- supplements/README
- supplements/roc.sh
- supplements/bskernel.sh
- supplements/perfectClassifier.sh
- supplements/dump_files.sh
- supplements/train.txt
- supplements/Stats
- supplements/perfectClassifier
- supplements/Stats.cpp
- supplements/lengthDistribution.pl
- supplements/run.sh
- supplements/CCR5-SV-discriminant-sorted
- supplements/coreceptorUsage.rb
- supplements/lakernel.sh
- supplements/discriminant/
- supplements/BS/
- supplements/parameters/
- supplements/LA/
- supplements/lanl/
- supplements/web-server/
- supplements/MatrixSVM/
- supplements/PermutationDS/
- supplements/discriminant/DSExtractor.cpp
- supplements/discriminant/Sort
- supplements/discriminant/Sort.cpp
- supplements/discriminant/extract-pool.sh
- supplements/discriminant/discriminant
- supplements/discriminant/discriminant.cpp
- supplements/discriminant/DSExtractor
- supplements/BS/BSMatrix
- supplements/BS/BSMatrix.cpp
- supplements/parameters/LAkernel-beta.txt
- supplements/parameters/ds-eta.txt
- supplements/parameters/svm-c.txt
- supplements/parameters/DS.txt
- supplements/parameters/bs.txt
- supplements/LA/LAkernel-0.3.2/
- supplements/LA/LAkernel-0.3.2/seqio.h
- supplements/LA/LAkernel-0.3.2/pam250.dat
- supplements/LA/LAkernel-0.3.2/LAkernel_direct
- supplements/LA/LAkernel-0.3.2/LAkernel_direct.o
- supplements/LA/LAkernel-0.3.2/a.out
- supplements/LA/LAkernel-0.3.2/test.sh
- supplements/LA/LAkernel-0.3.2/Makefile.mpi_intel
- supplements/LA/LAkernel-0.3.2/LAkernel.o
- supplements/LA/LAkernel-0.3.2/Makefile
- supplements/LA/LAkernel-0.3.2/LAkernel_1_vs_all.o
- supplements/LA/LAkernel-0.3.2/seqio.c
- supplements/LA/LAkernel-0.3.2/LAkernel_direct.c
- supplements/LA/LAkernel-0.3.2/1-parameters.txt
- supplements/LA/LAkernel-0.3.2/README
- supplements/LA/LAkernel-0.3.2/Makefile.mpi_sgi
- supplements/LA/LAkernel-0.3.2/0.1-parameters.txt
- supplements/LA/LAkernel-0.3.2/script.sh
- supplements/LA/LAkernel-0.3.2/parameters.dat
- supplements/LA/LAkernel-0.3.2/compute_matrix
- supplements/LA/LAkernel-0.3.2/build.sh
- supplements/LA/LAkernel-0.3.2/LAkernel.h
- supplements/LA/LAkernel-0.3.2/parameters.txt
- supplements/LA/LAkernel-0.3.2/LAkernel_1_vs_all.c
- supplements/LA/LAkernel-0.3.2/protein.dat
- supplements/LA/LAkernel-0.3.2/compute_matrix.c
- supplements/LA/LAkernel-0.3.2/0.05-parameters.txt
- supplements/LA/LAkernel-0.3.2/blosum62.dat
- supplements/LA/LAkernel-0.3.2/LAkernel_all_vs_all.c
- supplements/LA/LAkernel-0.3.2/LAkernel_MPI.c
- supplements/LA/LAkernel-0.3.2/Makefile.def
- supplements/LA/LAkernel-0.3.2/LAkernel.c
- supplements/lanl/coreceptor_usages.txt
- supplements/lanl/sequences.txt
- supplements/web-server/hiv-dskernel/
- supplements/web-server/hiv-dskernel/error.log
- supplements/web-server/hiv-dskernel/access.log
- supplements/web-server/hiv-dskernel/Makefile
- supplements/web-server/hiv-dskernel/Classifier.cgi
- supplements/web-server/hiv-dskernel/Classifier.cpp
- supplements/web-server/hiv-dskernel/lighttpd.conf
- supplements/web-server/hiv-dskernel/models/
- supplements/web-server/hiv-dskernel/hiv-dskernel/
- supplements/web-server/hiv-dskernel/models/DS.CXCR4
- supplements/web-server/hiv-dskernel/models/DS.CCR5_CXCR4
- supplements/web-server/hiv-dskernel/models/DS.CCR5
- supplements/web-server/hiv-dskernel/models/X
- supplements/web-server/hiv-dskernel/hiv-dskernel/Classifier.cgi
- supplements/MatrixSVM/svm_learn_main.c
- supplements/MatrixSVM/svm_common.o
- supplements/MatrixSVM/svm_learn.o
- supplements/MatrixSVM/svm_hideo.o
- supplements/MatrixSVM/svm_loqo.c
- supplements/MatrixSVM/svm_light.tar.gz
- supplements/MatrixSVM/svm_learn.c
- supplements/MatrixSVM/Makefile
- supplements/MatrixSVM/svm_learn
- supplements/MatrixSVM/kernel.h
- supplements/MatrixSVM/svm_classify
- supplements/MatrixSVM/LICENSE.txt
- supplements/MatrixSVM/svm_classify.o
- supplements/MatrixSVM/svm_classify.c
- supplements/MatrixSVM/svm_hideo.c
- supplements/MatrixSVM/svm_common.c
- supplements/MatrixSVM/svm_learn.h
- supplements/MatrixSVM/svm_learn_main.o
- supplements/MatrixSVM/svm_common.h
- supplements/PermutationDS/PermutationDSKernel
- supplements/PermutationDS/test.sh
- supplements/PermutationDS/PermutationDSKernel.cpp
