# Supplementary material for: HIV-1 coreceptor usage prediction without multiple alignments: an application of string kernels
Source: Retrovirology. 2008 Dec 4;5:110. doi: 10.1186/1742-4690-5-110 (PMC2637298; doi:10.1186/1742-4690-5-110)
Supplement: Additional file 1 — Source code and data. Web server, classifiers, discriminant vectors and data sets. [file 1742-4690-5-110-S1.zip › supplements/dskernel_test.sh]

# DSkernel on test
./MatrixSVM/svm_learn  -u tmp/MATRIX.40 -t 4 -c 0.1 -d 2850 tmp/test.txt.index.CXCR4 tmp/DS.CXCR4-test
./MatrixSVM/svm_classify tmp/test.txt.index.CXCR4 tmp/DS.CXCR4-test tmp/DS.CXCR4.predictions-test
./Stats tmp/DS.CXCR4.predictions-test tmp/test.txt.index.CXCR4.y 1425 > tmp/DS.CXCR4.results-test
bash roc.sh tmp/test.txt.index.CXCR4.y tmp/DS.CXCR4.predictions-test > tmp/DS.CXCR4.roc-test

./MatrixSVM/svm_learn  -u tmp/MATRIX.40 -t 4 -c 0.1 -d 2850 tmp/test.txt.index.CCR5 tmp/DS.CCR5-test
./MatrixSVM/svm_classify tmp/test.txt.index.CCR5 tmp/DS.CCR5-test tmp/DS.CCR5.predictions-test
./Stats tmp/DS.CCR5.predictions-test tmp/test.txt.index.CCR5.y 1425 > tmp/DS.CCR5.results-test
bash roc.sh tmp/test.txt.index.CCR5.y tmp/DS.CCR5.predictions-test > tmp/DS.CCR5.roc-test

./MatrixSVM/svm_learn  -u tmp/MATRIX.40 -t 4 -c 0.1 -d 2850 tmp/test.txt.index.CCR5_CXCR4 tmp/DS.CCR5_CXCR4-test
./MatrixSVM/svm_classify tmp/test.txt.index.CCR5_CXCR4 tmp/DS.CCR5_CXCR4-test tmp/DS.CCR5_CXCR4.predictions-test
./Stats tmp/DS.CCR5_CXCR4.predictions-test tmp/test.txt.index.CCR5_CXCR4.y 1425 > tmp/DS-CCR5_CXCR4-results-test
bash roc.sh tmp/test.txt.index.CCR5_CXCR4.y tmp/DS.CCR5_CXCR4.predictions-test > tmp/DS-CCR5_CXCR4-roc-test
