# Supplementary material for: HIV-1 coreceptor usage prediction without multiple alignments: an application of string kernels
Source: Retrovirology. 2008 Dec 4;5:110. doi: 10.1186/1742-4690-5-110 (PMC2637298; doi:10.1186/1742-4690-5-110)
Supplement: Additional file 1 — Source code and data. Web server, classifiers, discriminant vectors and data sets. [file 1742-4690-5-110-S1.zip › supplements/CXCR4-SV-discriminant.sorted]

N	19	I -0.000737609
N	8	P -0.000653666
N	3	S -0.000640982
T	2	S -0.000638012
S	11	T -0.000635257
NT	7	PG -0.000628034
NT	6	GP -0.000623592
T	13	A -0.000617905
NN	7	GP -0.000615523
S	4	P -0.000611931
N	0	N -0.000604677
NN	3	SI -0.000596093
SI	2	GP -0.000592636
NT	2	SI -0.000587607
N	15	T -0.000585317
NT	13	AT -0.000572287
SI	3	PG -0.000571504
N	4	S -0.000567264
NN	14	AT -0.000564789
SI	10	TG -0.000562611
SI	17	IR -0.000562064
T	3	I -0.000561925
C	9	S -0.000553353
S	0	I -0.00055172
S	18	I -0.000551431
S	19	R -0.000551288
RP	6	SI -0.000551129
NT	14	TG -0.000550087
NN	8	PG -0.000546139
NN	22	IR -0.000546105
S	21	A -0.000543032
N	0	T -0.000542463
S	16	G -0.000539605
P	5	A -0.000530791
C	20	A -0.000529825
T	8	G -0.000528907
R	18	A -0.00052823
CT	8	SI -0.000527367
N	23	R -0.000526696
A	7	I -0.000517457
S	14	I -0.000511548
NNT	6	GPG -0.000509904
N	18	I -0.000508586
N	1	R -0.000505615
N	7	G -0.000503763
TR	7	SI -0.000502062
R	7	S -0.000499558
N	3	G -0.000497728
TR	1	SI -0.000495903
S	5	G -0.000495574
N	14	A -0.000493884
P	17	A -0.000492891
R	3	N -0.000490795
TR	12	AT -0.000488114
T	7	P -0.000487114
S	9	Y -0.000486542
NTR	4	IGP -0.000485922
RP	17	AT -0.00048464
I	5	Q -0.000484267
N	16	G -0.000484125
NNT	5	IGP -0.000481481
NN	13	YA -0.000478393
S	7	A -0.000478179
N	6	I -0.000477745
NTR	5	GPG -0.000476665
NT	12	YA -0.000472236
A	0	T -0.000471883
N	11	A -0.000471842
NN	15	TG -0.00046932
N	12	F -0.000462622
N	4	I -0.000462293
PG	3	YA -0.000461766
S	15	I -0.00045998
NT	11	FY -0.000458727
N	15	A -0.000457236
G	2	I -0.000454243
RP	2	NT -0.00045359
T	4	N -0.00045358
RP	16	YA -0.000449806
NNT	12	YAT -0.000449217
N	2	T -0.00044779
S	12	G -0.000440971
PG	4	AT -0.000440141
N	25	A -0.000439129
T	14	T -0.000433318
P	6	S -0.000432967
SI	14	IG -0.000430253
NT	5	IG -0.000429086
TR	11	YA -0.000428285
N	5	S -0.000427327
NN	12	FY -0.000424421
CT	4	NT -0.000422265
N	20	G -0.000421313
C	5	N -0.000419797
R	12	A -0.000419653
NTR	11	YAT -0.000419174
N	13	Y -0.000418012
NNTR	4	IGPG -0.00041537
NT	8	GQ -0.00041337
KS	3	GP -0.000412783
N	10	Q -0.000412656
G	6	A -0.000410942
TR	3	NT -0.000410228
T	8	S -0.000409966
N	9	G -0.000409209
NT	21	IR -0.000407244
S	8	F -0.000400889
Y	0	A -0.000400883
N	9	P -0.000400136
TR	18	AT -0.000399832
CT	20	TG -0.000398744
A	4	G -0.000397451
SI	13	II -0.000395371
NN	9	GQ -0.000394972
N	5	I -0.000394836
NN	18	II -0.00039439
CT	19	AT -0.00039338
S	20	Q -0.000391682
NTR	6	PGQ -0.000391499
NN	23	RQ -0.000391286
S	22	H -0.000390634
TR	5	GP -0.000389545
T	12	Y -0.000382924
SI	7	FY -0.000382418
GP	4	YA -0.000382182
P	2	N -0.000381746
C	22	G -0.000380638
SI	16	DI -0.000380203
KS	4	PG -0.000379956
TR	6	PG -0.000379354
NN	0	TR -0.000379163
NN	19	IG -0.000378683
N	13	F -0.000378183
GPG	3	YAT -0.000377179
AT	3	IG -0.000376863
C	10	I -0.000375718
AT	2	II -0.000375439
TR	7	GQ -0.000374821
GP	5	AT -0.000373681
TR	19	TG -0.000373439
T	9	Q -0.000372724
N	17	D -0.000372106
P	19	G -0.000371963
NN	4	SI -0.000369935
SI	4	GR -0.000369865
RP	1	NN -0.000369781
T	11	F -0.000369358
NN	24	QA -0.000368922
NN	6	IG -0.000367791
S	3	G -0.0003633
RK	10	YA -0.000361579
C	16	Q -0.000359472
N	21	G -0.000359396
N	23	I -0.000358441
S	10	A -0.000358432
A	10	A -0.000358014
P	1	Q -0.00035711
S	6	Q -0.000356254
TR	13	TG -0.00035526
AT	6	IR -0.000355174
A	2	A -0.000355056
SI	1	IG -0.000352965
NNT	13	ATG -0.000352921
NNT	7	PGQ -0.000351917
A	3	I -0.000351797
N	17	G -0.000351657
I	1	P -0.000351535
NN	2	KS -0.000351504
N	11	Q -0.00035108
SI	5	RA -0.000348658
A	1	G -0.000348336
NT	1	KS -0.000348236
SI	15	GD -0.000347221
K	0	S -0.000346531
PN	5	SI -0.000342562
GP	0	GQ -0.00034003
C	6	T -0.000338283
S	10	T -0.000336414
T	15	G -0.000335259
G	4	A -0.000335117
N	24	R -0.000333971
I	14	I -0.000333839
N	17	E -0.000333482
C	14	P -0.000333185
KS	6	RA -0.00033276
N	22	I -0.000332519
R	12	P -0.000332311
SI	19	QA -0.000331957
CTR	3	NTR -0.00033158
SI	18	RQ -0.000330699
N	2	R -0.000330361
G	5	G -0.000328662
YAT	2	IIG -0.00032865
NTR	10	FYA -0.000328472
T	6	G -0.000328352
NNT	11	FYA -0.000327649
N	26	A -0.0003267
CT	7	KS -0.000326099
N	1	T -0.000325797
TR	17	YA -0.000324171
RP	5	KS -0.000323507
NT	23	QA -0.000322907
P	7	I -0.000322513
A	8	R -0.000320276
TR	6	KS -0.000320141
CT	18	YA -0.000317718
NN	21	DI -0.000317539
CTR	2	NNT -0.000317368
TR	4	IG -0.000317186
RK	11	AT -0.000316946
N	25	Q -0.000316509
I	11	G -0.000316473
A	5	G -0.000316437
RA	3	TG -0.000316427
NT	3	IH -0.000314991
R	14	Q -0.000314496
KS	11	TG -0.000311822
NT	22	RQ -0.000311436
RP	18	TG -0.000310577
CTR	18	ATG -0.000310166
YA	3	II -0.000309691
P	10	G -0.000308288
KS	5	GR -0.000306775
R	1	S -0.000305638
FY	0	AT -0.00030555
T	21	G -0.000305523
KS	8	FY -0.000305471
NTR	12	ATG -0.000304904
N	24	Q -0.000304755
TRK	9	FYA -0.000304366
A	3	T -0.000304145
NN	0	NT -0.000303926
NNTR	5	GPGQ -0.00030373
F	1	A -0.000303517
NNT	22	RQA -0.000302569
E	2	G -0.00030123
NNTR	10	FYAT -0.000301106
P	18	T -0.000300983
KS	18	IR -0.000300406
SI	20	AY -0.000299897
N	5	H -0.000299815
I	3	P -0.000299628
TRKS	4	PGRA -0.000299231
RP	12	GQ -0.000299069
KSI	2	GPG -0.000298896
KSI	4	GRA -0.000297526
D	5	R -0.000297088
D	7	A -0.00029701
TR	0	KS -0.00029682
PN	1	NT -0.000296331
KSI	3	PGR -0.000295947
T	19	G -0.000295604
KS	9	YT -0.000295458
S	17	D -0.000295069
I	7	F -0.000295039
D	4	I -0.000294756
NNT	21	IRQ -0.000293187
A	4	I -0.000292614
TRP	16	YAT -0.000292093
TRK	10	YAT -0.000292029
CT	3	NN -0.000291008
DI	3	IR -0.000290958
RKS	4	PGR -0.000290877
D	1	I -0.000290601
CTR	5	RKS -0.000290247
TRKS	3	GPGR -0.000287918
CTR	17	YAT -0.00028643
SI	8	YT -0.000286245
TR	20	IR -0.000285404
TRP	17	ATG -0.000285093
TRP	2	NTR -0.00028435
N	16	T -0.000284267
G	1	H -0.000284015
TRP	1	NNT -0.000283793
P	11	P -0.000283166
T	21	I -0.00028158
P	3	T -0.000281526
T	17	I -0.000281422
I	9	A -0.00028115
RK	0	SI -0.000281072
RKS	3	GPG -0.000280943
DI	0	IG -0.000280789
R	2	N -0.000279744
NT	18	IG -0.000279377
E	5	R -0.000279268
TR	2	NN -0.000278972
D	2	G -0.000277831
RKS	5	GRA -0.000276963
SI	12	DI -0.000276702
YA	4	IG -0.000276183
YA	7	IR -0.000273942
SI	9	TT -0.000273272
YA	0	TG -0.000273261
NTRKS	3	GPGRA -0.000271739
TR	10	FY -0.000271431
NN	20	GD -0.000271354
AT	5	DI -0.000270189
RKSI	3	PGRA -0.000269866
C	21	T -0.000267875
NN	4	IH -0.000267739
H	10	G -0.000266415
NNT	1	KSI -0.000266103
H	8	A -0.000265436
NT	17	II -0.000265419
N	22	R -0.000264451
NTR	21	RQA -0.000263695
TRK	3	IGP -0.000263562
AT	9	AH -0.000263513
SI	11	GD -0.000262373
Q	3	A -0.000262069
R	21	E -0.000261639
TR	22	QA -0.000260425
KS	14	II -0.000259562
I	12	D -0.000259001
I	6	A -0.000258829
Q	7	I -0.000258572
R	8	I -0.000258328
CT	5	TR -0.000258261
NN	17	DI -0.000258181
NNTR	11	YATG -0.000258029
P	6	G -0.000257697
PN	16	AT -0.000257644
TRP	4	RKS -0.000257345
NT	20	IR -0.000256428
KS	10	TT -0.000256426
NNT	0	RKS -0.000256266
RKSI	2	GPGR -0.000255344
NN	15	AT -0.000255245
N	12	A -0.000255207
P	14	T -0.000255179
C	18	F -0.000254711
NTR	20	IRQ -0.000254312
R	16	F -0.000253915
CTR	6	KSI -0.000253594
TRKSI	2	GPGRA -0.000253481
P	6	T -0.000252833
PN	6	IH -0.000252642
P	12	I -0.000252467
T	22	R -0.000252425
C	11	H -0.000252082
S	1	N -0.00025173
PS	5	SI -0.000251613
NT	9	QA -0.000251348
E	4	I -0.000250864
T	24	I -0.000250354
R	20	G -0.000250255
ATG	1	IIG -0.000249871
TG	2	IG -0.000249319
TR	21	RQ -0.000248954
AT	4	GD -0.000248812
SI	4	GQ -0.000248359
R	8	Q -0.000247417
I	2	G -0.0002468
CT	24	IG -0.000246793
TR	4	TR -0.000246225
NN	17	EI -0.000246121
T	24	A -0.000245558
NNTR	20	IRQA -0.000245446
T	13	P -0.00024453
I	20	A -0.000243959
RPN	0	NNT -0.000243945
E	7	A -0.000243696
G	3	G -0.000242536
N	18	D -0.000242456
NTRK	3	IGPG -0.000242182
NN	5	IH -0.000241843
C	23	E -0.000240183
NT	9	RA -0.000239681
RKS	9	YTT -0.000239632
A	11	R -0.000239408
NTR	0	KSI -0.000239262
CTRP	3	TRKS -0.000239186
IH	9	TG -0.000238907
PG	5	TG -0.0002387
P	8	E -0.000238458
NTRK	9	FYAT -0.000238332
T	5	I -0.000238265
P	20	D -0.000238081
GPG	2	FYA -0.000237794
NTRKS	2	IGPGR -0.000237606
N	6	H -0.000237177
CTR	12	PGQ -0.000237109
A	5	D -0.000236873
K	11	A -0.00023671
SI	9	AT -0.000236691
T	1	E -0.00023652
KS	20	QA -0.000236288
C	17	A -0.000236165
KS	15	IG -0.000236134
KSI	18	RQA -0.000235998
I	18	R -0.000235831
NTR	7	GQA -0.00023561
KS	19	RQ -0.00023503
TR	8	QA -0.000234932
KS	9	YA -0.000234867
TR	23	IG -0.000234757
NNN	7	GPG -0.00023453
KSI	8	YTT -0.000234489
TRK	4	GPG -0.000233921
IH	8	AT -0.000233884
NNN	13	YAT -0.000233742
TG	1	II -0.000233377
TRP	5	KSI -0.000232859
NN	25	AH -0.000232367
V	8	Y -0.000231678
RP	15	FY -0.000231545
NN	10	QA -0.000231437
D	0	I -0.000231365
KSI	17	IRQ -0.000231133
NTRK	5	PGRA -0.000230652
D	8	H -0.000229488
D	6	Q -0.000228839
NNT	8	GRA -0.000227856
G	2	Q -0.000227778
N	4	G -0.000227306
NT	2	GI -0.000227184
NNTRKS	2	IGPGRA -0.000227094
NN	21	IR -0.000226332
CTRP	16	YATG -0.000226078
TR	2	IH -0.000225929
NN	3	GI -0.000225906
I	8	Y -0.000225602
A	6	D -0.000225592
SN	4	SI -0.000224392
P	13	Q -0.000224222
CTRP	1	NNTR -0.000223646
RKS	6	RAF -0.00022289
N	14	Y -0.000222718
GP	6	TG -0.000222522
NNT	8	GQA -0.000221955
NNTR	6	PGQA -0.000221955
EI	4	RQ -0.000221566
NT	10	AF -0.000221121
CTRP	4	RKSI -0.000221061
KS	21	AH -0.000220132
TRKS	6	RAFY -0.00022008
R	4	T -0.000219875
RP	10	GP -0.000219872
E	6	Q -0.000219764
NTR	1	GIH -0.000219756
R	19	T -0.000219385
A	8	G -0.000218996
F	2	T -0.000218759
N	18	E -0.000218722
S	13	D -0.000218637
P	9	I -0.000218517
NNT	2	GIH -0.000218478
I	12	G -0.000217939
NNTRK	3	IGPGR -0.000217716
P	8	H -0.000217692
KS	2	IG -0.000217585
S	13	E -0.000217186
SI	8	YA -0.000217146
NT	16	DI -0.000217098
T	4	H -0.000217038
DI	2	DI -0.000216913
N	11	T -0.000216856
G	9	E -0.000216843
G	17	I -0.000216817
K	12	T -0.000216503
Q	4	T -0.00021622
KSI	1	IGP -0.000216188
TRKSI	1	IGPGR -0.000216139
RKSI	5	RAFY -0.000215654
A	5	E -0.00021532
SI	20	AH -0.000214992
DII	1	DIR -0.000214435
DI	4	RQ -0.000213887
DI	5	QA -0.000213887
YA	10	AH -0.000212805
GPG	4	ATG -0.000212804
DI	1	GD -0.000212722
T	10	H -0.000212571
PGQ	1	FYA -0.000212543
S	0	V -0.000212453
T	22	E -0.000212303
CT	23	II -0.000212081
NT	20	DI -0.000212029
TG	5	IR -0.000211954
PN	15	YA -0.000211932
P	15	F -0.000211896
DII	0	GDI -0.000211449
RP	7	IH -0.000211395
N	10	G -0.000211226
N	20	I -0.000211139
N	7	H -0.000210911
N	8	G -0.000210565
II	2	IR -0.000209693
P	20	E -0.000209632
KSI	9	TTG -0.000209491
PN	23	IR -0.000208654
I	20	T -0.000208612
SV	3	PG -0.000208296
N	21	N -0.000208269
E	0	I -0.00020824
P	2	A -0.000208201
I	1	I -0.000208178
PNN	14	YAT -0.000208122
T	15	Q -0.000208046
NN	10	RA -0.000207754
KS	7	AF -0.000207405
I	10	T -0.000207333
NTRKS	5	GRAFY -0.000207163
RKS	2	IGP -0.000206957
NN	11	AF -0.000206682
S	17	N -0.00020639
NNT	17	IIG -0.000206327
R	15	A -0.000206301
Q	8	I -0.000206286
CT	14	GQ -0.000205937
TR	13	GQ -0.000205937
NTRKS	4	PGRAF -0.000205923
NNTRK	4	GPGRA -0.000205686
G	20	A -0.000205471
EI	5	QA -0.000204832
P	13	I -0.000204743
P	27	Q -0.000204568
PGQ	7	IIG -0.000204363
G	1	I -0.000204235
TRP	15	FYA -0.000204207
C	26	G -0.000203463
R	28	Q -0.000203184
TR	15	DI -0.000202917
EII	3	RQA -0.000202794
S	2	I -0.000202667
H	12	I -0.000202631
SI	6	AF -0.000202603
KS	10	AT -0.000202594
RPN	15	YAT -0.000202584
C	25	I -0.000202493
G	9	Y -0.000202462
KSI	5	RAF -0.000202194
N	21	D -0.000202186
TRP	11	PGQ -0.00020197
R	23	I -0.000201619
T	23	Q -0.0002016
NN	14	YA -0.000201581
N	26	H -0.000201486
C	23	D -0.000201396
G	6	G -0.000200809
RPN	5	GIH -0.000200699
YAT	4	GDI -0.000200263
TR	17	IG -0.000200214
NN	9	PG -0.000200052
TR	22	II -0.000200045
NTRKSI	1	IGPGRA -0.000199883
EII	2	IRQ -0.000199815
RP	3	TR -0.000199566
NNN	3	GIH -0.000199421
PNN	4	GIH -0.000199421
IGP	4	YAT -0.000199406
RP	6	GI -0.000199393
TR	1	GI -0.000199393
A	2	D -0.000199054
A	11	H -0.000198769
G	11	I -0.000198616
KSI	13	IIG -0.000198574
CTR	16	FYA -0.000198545
D	3	D -0.000198492
PN	17	TG -0.000197995
RKS	10	TTG -0.000197368
TRKS	5	GRAF -0.000197152
NTRK	7	RAFY -0.000197022
TR	16	II -0.000196858
ATG	4	DIR -0.00019667
NNNT	7	PGRA -0.000196652
GP	1	QA -0.000196508
CTRP	0	NNNT -0.000196435
NT	12	YT -0.000196354
SIH	3	GRA -0.000196031
T	9	I -0.000195935
R	24	G -0.000195852
G	18	G -0.000195623
TR	19	IR -0.000195563
P	23	G -0.000195262
EII	4	QAH -0.000195239
R	9	T -0.000195052
R	10	F -0.000195038
GI	1	IG -0.000194692
DI	6	AH -0.000194443
V	13	I -0.000194395
N	16	A -0.000194377
C	4	N -0.000194315
GRA	1	YAT -0.000194194
G	0	Q -0.000194151
CT	21	GE -0.000193968
TR	20	GE -0.000193968
NN	21	NI -0.000193257
I	21	Y -0.000193062
G	7	E -0.000192987
PG	0	QA -0.000192933
NT	15	GE -0.000192849
T	16	E -0.00019266
GQ	2	YA -0.00019187
GQ	3	AT -0.000191869
TRKS	2	IGPG -0.000191763
P	21	I -0.000191656
T	27	I -0.000191585
SIH	17	RQA -0.000191521
NNTRK	5	PGRAF -0.000191506
RP	20	DI -0.000191173
NNTRKS	4	PGRAFY -0.000191065
CTR	19	TGE -0.000191012
YAT	7	RQA -0.000190943
TRK	6	GRA -0.00019047
GQ	7	II -0.000190144
TRKSI	4	GRAFY -0.000189916
NN	8	GP -0.00018965
SIH	16	IRQ -0.000189636
NNTRKS	3	GPGRAF -0.000189537
T	25	G -0.00018948
YAT	6	IRQ -0.000189058
AF	1	AT -0.000188774
TRKSI	3	PGRAF -0.000188675
NN	1	TR -0.000188576
I	12	I -0.000188397
NT	24	AH -0.000188332
I	0	H -0.000188329
S	9	G -0.000188241
ATG	3	GDI -0.000187969
RKS	19	RQA -0.000187759
NNN	3	SIH -0.000187597
CT	12	GP -0.00018759
AT	8	QA -0.00018714
EIIG	1	IRQA -0.000186898
NNN	14	ATG -0.000186725
T	16	D -0.000186562
PN	0	NN -0.000186514
T	28	R -0.000186489
PNN	0	NTR -0.000186078
IR	13	GQ -0.000185959
RIG	0	PGQ -0.000185868
GI	8	YA -0.000185704
R	27	R -0.000185266
N	18	V -0.00018522
RKSI	17	IRQA -0.000184838
P	4	Y -0.000184838
C	9	G -0.000184709
YAT	5	DIR -0.000184543
NTRK	6	GRAF -0.000184013
A	1	F -0.000183826
RKSI	8	YTTG -0.000183749
K	10	Y -0.00018373
TRKS	9	YTTG -0.000183226
CI	19	AT -0.00018305
IR	18	AT -0.00018305
IRP	11	PGQ -0.000182774
NN	25	AY -0.000182767
RP	26	RQ -0.000182761
A	13	A -0.000182674
N	22	D -0.000182451
TR	11	GP -0.000182292
G	0	P -0.000182254
NNNT	5	IGPG -0.000182089
CI	14	GQ -0.000181534
CIR	12	PGQ -0.000181534
EIIG	2	RQAH -0.000181064
N	7	I -0.000180984
PGR	2	YAT -0.000180619
NN	20	GN -0.00018034
R	9	A -0.000180174
NT	19	DI -0.00018017
RK	4	GP -0.000180159
F	4	E -0.0001801
RKSI	4	GRAF -0.000179905
C	19	Y -0.000179899
CTR	4	TRK -0.000179738
K	13	G -0.000179677
PNN	4	SIH -0.000179596
I	19	A -0.0001795
IG	6	AT -0.000179428
K	2	H -0.000179332
RA	4	GE -0.000179321
NNT	11	FYT -0.000179257
NNN	6	IGP -0.000178959
NT	4	HI -0.00017895
C	17	T -0.000178838
T	20	N -0.00017876
SNN	7	GPG -0.000178559
K	5	P -0.00017853
RKS	14	IIG -0.000178525
RKS	18	IRQ -0.000178377
CIRP	10	GPGQ -0.000178348
N	1	N -0.000177933
CTR	21	EII -0.000177695
N	27	H -0.000177657
I	14	G -0.000177588
G	0	E -0.000177374
IG	5	YA -0.000177293
R	6	P -0.000177165
NNTR	6	PGRA -0.000176802
IGPGQ	7	IIGDI -0.000176798
NN	3	KS -0.000176787
RP	22	IG -0.000176706
NT	10	AL -0.000176689
TR	9	AL -0.000176689
PG	7	DI -0.000176575
RK	9	FY -0.0001763
Q	1	F -0.000176097
NNT	23	QAH -0.000176018
G	5	F -0.000175986
NNN	19	GDI -0.000175965
NNN	20	DIR -0.000175965
NNNT	18	GDIR -0.000175965
PNNN	19	GDIR -0.000175965
E	3	N -0.000175917
CTRP	10	GPGQ -0.000175915
TSI	2	GPG -0.000175775
GIH	1	GPG -0.000175705
AT	7	RQ -0.000175669
EI	3	IR -0.000175603
NT	2	SV -0.000175411
NNTRK	6	GRAFY -0.000175239
E	8	H -0.000175188
NT	13	TT -0.000175188
M	9	G -0.000174889
DII	3	RQA -0.000174821
YAT	3	IGD -0.000174642
H	17	R -0.000174579
T	0	G -0.000174572
K	9	F -0.000174501
TSI	10	TGD -0.000174361
TSI	11	GDI -0.000174361
II	4	QA -0.000174283
NTR	16	IIG -0.000174119
TRP	20	EII -0.000173884
NTRKSI	3	PGRAFY -0.000173818
RPN	5	SIH -0.000173638
NTRKS	6	RAFYT -0.000173547
GP	12	IR -0.000173416
I	3	N -0.000173386
NNNTRK	2	HIGPGR -0.000173203
GI	9	AT -0.000173182
I	7	A -0.000172924
P	7	G -0.000172721
NN	16	GE -0.000172599
PGQ	2	YAT -0.000172408
YA	2	DI -0.000172293
NTRKSI	2	GPGRAF -0.00017229
NT	20	NI -0.00017222
IH	7	YA -0.000172166
NN	16	TG -0.000172084
AT	1	DI -0.000171935
NTR	19	IRQ -0.000171547
PNNNTRK	1	IHIGPGR -0.000171279
GQ	8	IG -0.000171197
NNT	20	NIR -0.000170943
N	12	T -0.000170652
RA	1	YA -0.000170588
N	16	D -0.000170374
TRK	11	ATG -0.000170038
YAT	8	QAH -0.000170019
NT	16	EI -0.000169873
GE	5	RQ -0.000169669
KS	17	DI -0.000169479
RPN	1	NTR -0.000169354
TGD	0	IIG -0.000169196
A	10	I -0.000169146
SI	6	VF -0.000169096
T	18	I -0.000169096
CTR	6	TSI -0.000168877
N	26	Y -0.000168855
NT	19	GD -0.000168798
RPN	4	KSI -0.000168677
DII	2	IRQ -0.000168417
NNT	19	DIR -0.000168336
CTR	22	IIG -0.000168074
CTRP	2	NTRK -0.000167507
TRKSI	5	RAFYT -0.000167442
NNT	14	TGE -0.00016737
TR	26	IR -0.000167337
PNN	3	KSI -0.000167332
NNT	12	YTT -0.000167232
KSIH	2	PGRA -0.000167191
N	3	A -0.000166858
I	10	E -0.000166553
CTRP	15	FYAT -0.000166467
NNTR	17	GDIR -0.000166264
NTR	18	DIR -0.000166264
S	2	L -0.000166144
NNNT	11	FYTT -0.000166078
N	24	A -0.00016589
T	3	V -0.000165793
A	2	E -0.000165712
RPN	22	DIR -0.000165697
RI	2	GQ -0.000165684
NN	16	GD -0.000165523
TRPN	0	NNTR -0.000165448
KS	16	GD -0.000165436
S	5	S -0.000165347
TRK	7	RAF -0.000165275
G	10	A -0.000165131
NN	11	AL -0.000165095
RP	14	AL -0.000165095
GPG	7	DII -0.000165047
NTRK	10	YATG -0.000165023
G	8	F -0.000164878
G	7	D -0.000164828
GI	0	HI -0.000164743
GD	0	II -0.000164456
H	9	T -0.000164299
IG	1	IR -0.000164084
GI	7	FY -0.000163994
T	10	A -0.000163953
TGE	4	IRQ -0.000163734
GRA	3	TGE -0.000163544
NNTR	1	GIHI -0.000163465
PN	4	KS -0.000163355
SIH	2	PGR -0.00016325
V	6	A -0.000163241
NNT	2	SIH -0.000163153
NN	13	FY -0.000163138
RA	2	AT -0.000162797
GIH	6	FYA -0.000162743
DIIG	1	IRQA -0.000162631
NNTRKSI	2	GPGRAFY -0.000162605
T	20	T -0.00016232
RP	21	II -0.000162148
SNNT	5	IGPG -0.000161876
RKS	8	FYA -0.000161838
RI	7	AT -0.000161686
NNT	18	GDI -0.000161669
RKS	7	AFY -0.000161634
CTR	10	IGP -0.000161478
SVR	2	PGQ -0.000161455
KGI	7	FYA -0.000161202
RKGI	7	FYAT -0.000161202
RK	3	IG -0.000161148
CTRP	20	EIIG -0.000160967
G	16	N -0.000160827
GRA	2	ATG -0.000160785
NNTRKS	5	GRAFYT -0.00016063
TRP	21	IIG -0.000160607
NTR	7	GRA -0.000160593
H	2	P -0.000160502
I	11	I -0.000160456
P	26	R -0.000160255
TRKS	18	IRQA -0.000160218
NN	10	QT -0.000160186
TRP	3	TRK -0.000160105
S	6	I -0.000159979
NTR	22	QAH -0.000159823
NTR	13	TGE -0.00015979
CT	9	IH -0.000159714
TRP	18	TGE -0.000159603
NTR	17	GDI -0.000159597
NTRK	4	GPGR -0.000159592
NT	0	RK -0.000159556
N	5	G -0.000159407
RA	5	EI -0.00015936
SI	16	NI -0.000159344
NT	19	GN -0.000159304
CT	22	EI -0.000159252
TR	21	EI -0.000159252
NNN	2	KSI -0.000159077
PN	22	DI -0.000158981
RPN	21	GDI -0.000158981
NNNTRK	4	GPGRAF -0.000158957
H	19	A -0.000158897
RKS	20	QAH -0.00015887
ITI	0	GPG -0.000158665
R	18	N -0.000158615
II	3	RQ -0.000158568
K	14	E -0.000158419
SV	2	GP -0.000158378
NT	15	GD -0.000158308
RTSI	10	TGDI -0.000158301
NNT	13	TTG -0.000158241
PG	9	IG -0.000158147
PN	10	PG -0.000158135
NNT	19	GNI -0.000158026
TRPN	19	EIIG -0.000157753
H	16	I -0.000157726
AF	2	TG -0.000157463
PG	14	QA -0.00015738
PNN	15	ATG -0.000157293
A	6	I -0.000157158
H	6	L -0.000156992
NTRR	4	GPGQ -0.000156829
NNN	4	IHI -0.000156745
PG	11	IR -0.000156701
CTR	7	SIH -0.000156356
NT	18	GD -0.000156153
NTR	14	GDI -0.000156054
GPGQ	7	IIGD -0.00015597
NN	11	TF -0.000155924
SV	13	II -0.000155877
RKS	8	FYT -0.000155846
KSI	16	DIR -0.00015572
KSIH	1	GPGR -0.000155665
G	22	G -0.000155356
GI	2	GP -0.000155342
GI	3	PG -0.000155342
TRP	5	TSI -0.000155222
IH	3	GR -0.000155084
GEI	3	IRQ -0.000155074
G	7	A -0.00015486
NNNT	2	GIHI -0.000154822
NNNTR	1	GIHIG -0.000154822
PNNN	3	GIHI -0.000154822
PNNNT	2	GIHIG -0.000154822
RPNN	4	GIHI -0.000154822
RPNNN	3	GIHIG -0.000154822
TRPN	17	TGEI -0.000154662
R	11	F -0.000154661
NNTRKSI	3	PGRAFYT -0.000154525
NTRKSI	4	GRAFYT -0.000154525
NNN	12	FYT -0.000154502
GD	4	IR -0.000154472
N	14	F -0.000154155
PN	2	TR -0.000154151
V	3	P -0.000154144
KSI	15	GDI -0.00015414
NNNT	12	YATG -0.000154036
PNNNTRK	2	HIGPGRA -0.000153857
TR	8	IH -0.000153756
TR	9	AF -0.000153558
NNTR	19	IRQA -0.000153555
TG	7	QA -0.00015341
NNT	9	RAF -0.000153263
CT	13	PG -0.000153257
IIG	1	IRQ -0.000153164
SV	20	AH -0.000153164
RP	13	QA -0.000153091
NN	5	HI -0.000152943
GE	6	QA -0.000152934
NNN	8	PGQ -0.000152926
I	8	T -0.00015287
E	1	I -0.000152521
NNT	4	HIG -0.00015251
P	12	N -0.000152233
SI	11	GE -0.000152154
EI	0	IG -0.000152132
GR	3	AT -0.000152101
SVRI	0	GPGQ -0.000152076
V	14	G -0.000151874
RPN	16	ATG -0.000151755
PGRA	1	YATG -0.000151711
N	8	A -0.000151692
IT	6	FY -0.00015167
C	0	I -0.000151509
H	7	Y -0.000151143
RP	6	SV -0.000150915
NTRK	8	AFYA -0.000150795
NNTRKS	6	RAFYTT -0.000150783
R	15	E -0.000150774
Y	2	G -0.000150698
FY	1	TG -0.000150687
G	9	I -0.000150675
P	8	D -0.000150612
NNNTRK	5	PGRAFY -0.000150566
HM	8	TG -0.000150522
NNT	8	GQT -0.000150501
NT	9	QT -0.000150501
NNT	10	TFY -0.000150383
RK	1	IP -0.000150369
CI	18	YA -0.000150216
IR	17	YA -0.000150216
NN	20	DI -0.000150074
YA	5	GD -0.000150054
KSI	19	QAH -0.00015004
G	13	I -0.000149915
IGPGQ	6	DIIGD -0.000149799
PN	14	FY -0.00014934
C	24	I -0.000149242
RI	6	YA -0.000149037
TG	6	RQ -0.00014902
Q	2	Y -0.000148931
T	5	T -0.000148782
TGE	5	RQA -0.00014872
NTR	13	TGD -0.000148694
SI	5	QV -0.000148531
R	15	D -0.000148475
N	10	P -0.000148452
CTR	1	NNN -0.000148377
CI	0	RP -0.000148323
G	7	Q -0.000148139
RPS	4	TSI -0.000148122
NNTR	8	RAFY -0.000148005
TR	12	PG -0.000147959
RPNNNTRK	1	IHIGPGRA -0.000147899
PN	11	GQ -0.000147892
RKS	9	YAT -0.000147806
GP	8	DI -0.00014769
TSI	16	DIR -0.000147648
GP	7	GE -0.000147432
T	19	A -0.000147419
TR	19	DI -0.000147218
PNN	21	DIR -0.000147196
RPNN	20	GDIR -0.000147196
GP	2	AL -0.000147066
PG	1	AL -0.000147066
YA	9	QA -0.000147046
ATG	2	IGD -0.000146912
PN	4	RS -0.000146828
R	11	E -0.000146814
P	1	N -0.000146789
IH	4	RA -0.000146645
PG	13	RQ -0.000146618
PNNN	8	PGRA -0.000146563
C	28	I -0.000146529
AT	0	GE -0.000146505
PNNN	13	YATG -0.000146431
SI	15	GN -0.000146427
SV	4	GQ -0.000146422
NT	10	TF -0.000146238
M	14	N -0.000146205
N	16	N -0.000145712
PSNN	6	IGPG -0.000145673
SNN	6	IGP -0.000145673
A	0	L -0.00014566
IR	3	NT -0.000145647
EI	6	AH -0.00014558
NNT	7	PGR -0.000145489
N	12	L -0.000145441
KG	10	AT -0.000145273
M	7	A -0.000145237
MG	6	AT -0.000145237
GRA	3	TGD -0.000145179
P	14	R -0.000145174
IIG	2	RQA -0.000145137
N	3	K -0.00014502
IGPGQ	8	IGDIR -0.000144964
PNN	8	GPG -0.000144904
RP	13	QT -0.000144834
TR	3	HI -0.000144813
TRKS	19	RQAH -0.000144791
NTRKSI	5	RAFYTT -0.000144678
RK	7	RA -0.000144676
T	0	N -0.000144626
F	4	I -0.000144615
PGR	3	ATG -0.000144582
KS	0	IH -0.000144557
G	15	G -0.000144233
RKSI	1	IGPG -0.000144155
R	10	L -0.000144152
NNT	10	AFY -0.000144051
CT	22	DI -0.000143919
NN	12	LY -0.00014381
MG	7	TG -0.000143799
R	17	Y -0.000143767
PGQ	8	IGD -0.000143736
P	16	Y -0.00014352
CI	3	NN -0.000143508
CIR	2	NNT -0.000143508
IR	2	NN -0.000143508
NN	3	SV -0.000143507
CIR	17	YAT -0.000143455
NTR	9	AFY -0.000143424
GPGQ	1	FYAT -0.00014319
NT	11	LY -0.00014316
I	19	Q -0.000143148
TRR	5	PGQ -0.000143103
NN	1	RR -0.00014296
GIH	0	IGP -0.000142888
S	8	L -0.000142821
S	20	K -0.000142817
T	1	Y -0.000142726
SV	1	IG -0.000142651
PS	0	NN -0.000142632
NT	1	RS -0.000142568
PN	21	GD -0.000142372
NN	3	RS -0.000142268
PS	1	NT -0.000142212
NTR	8	RAF -0.000142125
RKSI	7	FYTT -0.00014209
R	1	G -0.000142086
TR	23	AH -0.000142046
YA	6	DI -0.000142024
T	1	D -0.000141939
NTR	15	DII -0.000141905
IH	18	QA -0.000141855
KGI	8	YAT -0.000141838
NNNTRK	3	IGPGRA -0.000141827
TRKS	8	FYTT -0.000141567
P	15	L -0.000141527
CI	4	NT -0.000141222
TRPS	3	RTSI -0.000141184
TRK	5	PGR -0.000141135
IG	1	GQ -0.000141051
CTR	20	GEI -0.000140917
SI	19	KA -0.000140897
PNNNTRK	3	IGPGRAF -0.0001407
NNT	3	ITI -0.000140547
NN	10	GQ -0.00014053
PNN	20	GDI -0.00014048
NN	13	YT -0.000140472
G	8	A -0.000140333
IRP	1	NNT -0.000140322
IRP	16	YAT -0.000140269
PS	9	GP -0.000140145
RPS	9	GPG -0.000140145
GEI	4	RQA -0.00014006
Q	6	I -0.000140039
CTRPN	18	GEIIG -0.000139976
TRPN	18	GEII -0.000139976
FYA	3	IIG -0.000139957
NNTR	9	AFYA -0.000139949
PNN	5	IHI -0.000139822
TG	0	DI -0.000139779
RTSI	2	GPGQ -0.000139706
TSI	3	PGQ -0.000139706
NNN	9	GRA -0.000139664
H	1	G -0.000139556
P	17	R -0.000139525
NNTR	21	RQAH -0.000139485
PG	10	GN -0.000139317
PG	11	NI -0.000139317
PN	5	GI -0.000139283
NNT	3	IHI -0.000139263
IH	16	IR -0.000139234
CTRP	4	RTSI -0.000139163
PNNNT	6	GPGRA -0.000139153
GD	1	IG -0.000139081
NNNT	3	IHIG -0.000139034
TRK	2	HIG -0.000139002
K	2	P -0.000138985
R	26	I -0.000138918
TRPNN	17	GEIIG -0.000138698
Y	3	D -0.000138647
NNN	15	TGE -0.000138519
K	17	G -0.000138491
I	12	E -0.000138467
P	22	I -0.000138377
G	5	I -0.000138266
NN	4	GI -0.000138006
G	4	P -0.000137656
NN	19	GD -0.000137651
CTRPNNNT	4	HIGPGRAF -0.000137582
PNNNTRK	4	GPGRAFY -0.000137429
TRP	9	IGP -0.000137396
IGPG	2	FYAT -0.000137353
T	2	I -0.000137303
R	13	T -0.000137132
TRP	19	GEI -0.000137105
F	12	Y -0.000137075
CTRPN	17	TGEII -0.00013702
I	17	F -0.000136996
SVR	0	IGP -0.000136969
SVR	1	GPG -0.000136969
NNNT	1	KGIH -0.000136933
PNNN	2	KGIH -0.000136933
PNNNT	0	RKGIH -0.000136933
RPNN	3	KGIH -0.000136933
RPNNN	1	RKGIH -0.000136933
GIH	7	YAT -0.000136878
I	18	Y -0.000136819
PNNN	12	FYTT -0.000136715
T	8	Q -0.000136676
PGQ	0	TFY -0.000136511
G	8	V -0.000136456
H	13	I -0.00013637
Y	6	N -0.000136312
GEII	2	IRQA -0.000136302
FYAT	7	RQAH -0.000136065
TRPNNNT	3	IHIGPGR -0.000136013
RI	12	IG -0.000135963
PNN	9	PGQ -0.000135909
RPN	10	PGQ -0.000135909
CTRPNN	16	TGEIIG -0.000135742
TRPNN	16	TGEII -0.000135742
TRPNNN	15	TGEIIG -0.000135742
NNTRR	3	IGPGQ -0.000135707
YA	8	RQ -0.000135575
T	6	I -0.00013544
G	8	D -0.000135424
GE	4	IR -0.000135336
PG	0	QT -0.00013533
RP	11	PG -0.000135327
RTSI	8	YRTG -0.000135106
RTSI	9	RTGD -0.000135106
SI	8	YR -0.000135106
SI	9	RT -0.000135106
TSI	8	YRT -0.000135106
TSI	9	RTG -0.000135106
NNTR	7	GRAF -0.000134995
PN	9	GP -0.000134913
SIT	0	IGP -0.00013486
AT	1	EI -0.000134773
KSI	7	FYT -0.000134693
S	13	Q -0.000134692
NTR	19	DIR -0.00013455
CTR	21	DII -0.000134511
I	2	N -0.000134403
RPS	8	IGP -0.000134367
P	28	A -0.000134291
NNTR	3	RIGP -0.000134183
CTRP	18	TGEI -0.000134149
MG	2	RA -0.000134146
KSI	6	AFY -0.000134131
TGEI	3	IRQA -0.000134126
TGE	6	QAH -0.000134039
SV	7	FY -0.000134017
T	18	Y -0.000133963
NTR	19	NIR -0.000133842
IT	0	IG -0.000133796
NN	2	RS -0.000133752
G	18	R -0.000133721
H	14	G -0.000133633
GRA	4	GEI -0.000133623
K	15	I -0.000133597
Q	9	G -0.000133589
SV	8	YA -0.000133569
NNT	10	ALY -0.000133546
NTR	9	ALY -0.000133546
R	22	Q -0.000133536
TR	14	GD -0.000133524
FYAT	4	GDIR -0.000133372
KGI	9	ATG -0.00013333
KG	9	YA -0.00013329
RKG	9	YAT -0.00013329
SI	18	RK -0.000133289
T	9	A -0.000133275
NT	0	RR -0.000133274
YATG	1	IIGD -0.000133124
NNTRKSI	1	IGPGRAF -0.000133122
A	1	D -0.000133098
RPS	1	NTR -0.000133097
CTRP	19	GEII -0.000133042
PNNNTR	1	GIHIGP -0.000132968
RPNNNT	2	GIHIGP -0.000132968
RPNNNTR	1	GIHIGPG -0.000132968
L	11	A -0.000132841
C	22	D -0.000132818
RP	24	NI -0.00013281
SIHI	15	IRQA -0.000132767
TRPNNNT	6	GPGRAFY -0.000132703
RTSI	7	FYRT -0.000132682
TSI	7	FYR -0.000132682
CTR	18	TTG -0.000132431
RP	19	GD -0.000132383
YA	5	GN -0.00013234
YA	6	NI -0.00013234
RT	0	SI -0.000132208
NT	8	GR -0.000132108
TRPN	10	PGRA -0.000131954
CT	10	NI -0.000131934
TR	9	NI -0.000131934
SNN	24	QAH -0.000131884
SNNT	22	RQAH -0.000131884
TR	7	GI -0.000131776
NNTRKSI	4	GRAFYTT -0.000131761
G	2	M -0.000131637
TR	1	SV -0.000131607
RKG	8	FYA -0.000131595
TRKG	8	FYAT -0.000131595
NI	1	PG -0.00013158
NT	4	NI -0.00013158
IGP	3	FYA -0.000131542
NNN	21	IRQ -0.000131539
K	21	Q -0.000131511
NNTR	2	ITIG -0.000131432
NTR	2	ITI -0.000131432
PG	8	II -0.000131271
NNT	20	DIR -0.000130998
CTRPNNNT	3	IHIGPGRA -0.000130965
TRPNNNT	4	HIGPGRA -0.000130965
NTR	3	HIG -0.000130722
RS	18	IR -0.000130687
F	8	I -0.000130641
T	2	N -0.000130623
V	1	I -0.000130611
NTRKS	7	AFYTT -0.000130579
NNNT	14	TGEI -0.000130575
GQT	8	GDI -0.000130567
GR	4	TG -0.000130551
GEII	3	RQAH -0.000130468
GEIIG	1	IRQAH -0.000130468
RP	8	NI -0.000130459
PN	19	II -0.000130455
RPN	19	IIG -0.000130455
IGP	5	TTG -0.000130441
IH	17	RQ -0.000130384
NTR	10	FYT -0.000130303
NNTR	12	ATGE -0.000130269
SIT	1	GPG -0.000130256
M	4	A -0.000130207
RPNNNTRK	3	IGPGRAFY -0.00013019
RA	5	DI -0.000130123
F	3	D -0.000129895
TS	14	II -0.000129828
TS	15	IG -0.000129828
IH	1	GP -0.00012966
NNT	9	QTF -0.000129541
NTR	20	RQA -0.000129537
N	6	P -0.000129375
G	1	N -0.000129353
P	0	M -0.000129275
GRA	4	GDI -0.000129056
RA	4	GD -0.000129056
T	5	N -0.000128979
V	6	T -0.000128941
PN	7	HI -0.000128933
Q	15	H -0.000128872
NNTRK	7	RAFYA -0.000128801
YA	1	GD -0.000128797
NNTR	13	TGDI -0.000128762
TR	14	GE -0.000128721
AF	0	YA -0.000128711
GQ	10	IR -0.000128577
TR	8	IP -0.000128537
IGP	8	DII -0.000128507
PSN	3	TSI -0.00012849
PSNN	1	RTSI -0.00012849
RPSN	2	RTSI -0.00012849
SNN	2	TSI -0.00012849
RK	12	TG -0.000128448
GP	12	NI -0.000128194
A	9	K -0.000128008
TSI	13	IIG -0.000127996
G	3	T -0.000127965
RIG	5	YAT -0.000127924
PS	8	IG -0.000127882
FYAT	2	IIGD -0.000127865
NT	24	AY -0.000127854
PNNNT	8	GRAFY -0.000127795
RAF	2	TGE -0.000127785
A	9	Q -0.000127778
GQ	6	II -0.000127715
PGQ	6	IIG -0.000127715
NNN	17	EII -0.000127668
NTRK	2	HIGP -0.000127634
NNN	16	GEI -0.000127533
PGQT	8	GDIR -0.000127532
TGEII	2	IRQAH -0.000127512
I	8	F -0.000127474
NNTR	10	FYTT -0.000127439
CTR	7	GIH -0.000127433
TRP	6	GIH -0.000127433
TGDI	0	IGDI -0.00012731
IGP	0	GQA -0.000127301
KGIH	6	FYAT -0.000127219
PNNNT	7	PGRAF -0.000127197
MGP	5	ATG -0.000127164
RP	14	TF -0.000127164
RPNNNTRK	2	HIGPGRAF -0.000127084
V	10	T -0.000127056
NNNT	6	GPGQ -0.000126871
Q	14	A -0.000126769
RS	11	TG -0.00012671
NTR	0	TSI -0.000126676
DIIG	0	DIRQ -0.00012664
RK	14	DI -0.000126591
GPGQ	8	GDIR -0.000126476
PGQ	8	GDI -0.000126476
PGQ	9	DIR -0.000126476
C	28	R -0.00012638
R	26	R -0.00012638
I	1	L -0.00012628
NNT	20	IRQ -0.00012628
A	7	R -0.000126212
A	11	Y -0.00012616
MG	5	YA -0.000126152
R	6	F -0.000125945
T	17	F -0.000125915
P	25	R -0.000125838
H	18	Q -0.000125816
TR	19	NI -0.000125746
I	13	P -0.000125713
IR	11	GP -0.000125713
IR	12	PG -0.000125713
S	1	H -0.000125691
N	13	L -0.000125658
NNN	2	RSI -0.000125602
NN	18	EI -0.000125473
TG	4	DI -0.00012544
GEI	5	QAH -0.000125379
S	11	G -0.000125359
NT	17	IG -0.000125309
PNNN	6	IGPG -0.000125305
RTSI	6	VFYR -0.000125259
TSI	6	VFY -0.000125259
N	4	V -0.000125108
GPGQ	11	RQAH -0.000125083
PGQ	12	QAH -0.000125083
TRPNNN	8	PGRAFY -0.000125067
T	11	I -0.000124928
RP	20	EI -0.000124842
RKG	10	ATG -0.000124783
NNTRKSI	5	RAFYTTG -0.000124781
NI	3	RA -0.000124714
NNNT	11	FYAT -0.00012463
GQ	7	IG -0.000124623
Y	3	E -0.00012457
GP	8	II -0.000124538
KSI	14	IGD -0.000124499
SIR	1	GPG -0.000124475
GP	8	EI -0.000124457
CT	17	FF -0.000124455
TR	16	FF -0.000124455
IH	13	IG -0.000124368
RR	6	GQ -0.000124364
SV	14	IG -0.00012435
RPNN	2	RKSI -0.000124274
YATG	3	GDIR -0.000124191
CTR	8	ITI -0.000124174
CTRP	7	ITIG -0.000124174
TRP	7	ITI -0.000124174
V	19	A -0.000124139
K	13	D -0.000123961
I	9	D -0.000123957
NTR	12	TTG -0.000123873
PNNN	17	EIIG -0.000123856
GP	3	FY -0.000123854
NTRKS	18	IRQAH -0.000123832
RIG	4	FYA -0.000123795
SVR	12	IIG -0.000123414
GQT	9	DIR -0.000123332
TR	10	LY -0.000123323
C	27	N -0.000123306
P	24	N -0.000123306
R	25	N -0.000123306
YAT	0	GDI -0.00012328
K	8	T -0.00012324
TR	8	RA -0.000123239
RTSI	15	GDIR -0.000123227
TSI	15	GDI -0.000123227
NNT	16	DII -0.00012321
KS	0	IP -0.000123201
NNNT	1	KSIH -0.000123176
NTR	8	QAF -0.000123173
NNT	19	GDI -0.000123079
HM	7	AT -0.000123058
HMG	6	ATG -0.000123058
IHM	7	ATG -0.000123058
PN	19	EI -0.000122939
K	20	R -0.00012293
R	19	N -0.000122814
SNNTR	20	IRQAH -0.000122769
TRKGI	7	FYATG -0.000122707
K	22	A -0.000122675
RPN	14	FYA -0.000122657
PNN	7	LGP -0.000122649
GQ	14	AH -0.000122638
IGPG	0	QTFY -0.000122619
GPGQ	8	IGDI -0.000122542
IRP	10	GPG -0.000122527
NNTR	3	TIGP -0.000122392
S	12	D -0.000122313
GE	1	IG -0.000122302
CTRPNNNTR	2	IHIGPGRAF -0.000122276
CTRPNNNTR	3	HIGPGRAFY -0.000122276
TRPNNNTR	3	HIGPGRAF -0.000122276
RPNN	9	PGRA -0.000122255
S	27	A -0.000122226
I	4	N -0.000122211
N	20	N -0.000122164
DII	4	QAH -0.000122156
SI	0	HL -0.000122154
NNTR	20	RQAH -0.000122131
RKSIH	1	GPGRA -0.000122112
N	2	K -0.000122103
PG	12	IR -0.0001221
TRP	6	SIH -0.000121966
T	3	N -0.000121798
H	0	L -0.000121774
Q	11	I -0.000121674
NN	17	GE -0.000121638
RPNN	14	YATG -0.0001216
G	19	E -0.000121576
IGP	0	GQT -0.000121438
S	25	R -0.000121408
PNN	13	FYA -0.000121379
Q	12	Q -0.000121353
RKGI	8	YATG -0.000121347
NNT	5	LGP -0.000121295
CI	12	GP -0.000121288
CI	13	PG -0.000121288
CIR	11	GPG -0.000121288
RPN	23	IRQ -0.000121271
NNNTR	6	PGRAF -0.000121269
TGEI	4	RQAH -0.000121165
CT	21	GD -0.000121057
NNT	14	TGD -0.00012097
NTR	18	GNI -0.000120925
AT	0	GD -0.000120798
PNNN	15	TGEI -0.000120765
NT	21	RQ -0.000120764
P	19	D -0.000120651
NNT	16	EII -0.000120641
CTRP	5	KSIP -0.000120603
GD	7	AH -0.000120577
PSN	8	GPG -0.000120513
SN	8	GP -0.000120513
GPG	11	NIR -0.000120473
PGRA	3	TGEI -0.000120463
GIH	8	ATG -0.00012042
RKSI	6	AFYT -0.000120394
N	1	G -0.000120384
N	19	E -0.000120381
RP	19	GE -0.000120337
RPN	6	IHI -0.000120261
GQ	11	IR -0.000120176
NNT	15	GEI -0.000120165
T	6	R -0.000120022
GPG	11	IRQ -0.00011995
RP	23	GN -0.000119893
TRKS	7	AFYT -0.00011987
RK	1	IH -0.000119849
PGRA	3	TGDI -0.00011984
S	15	Y -0.000119672
NNTR	18	GNIR -0.000119648
NNNTR	19	IRQAH -0.000119539
ATG	0	DII -0.000119538
AF	0	FA -0.000119473
NT	4	HL -0.000119448
RA	12	QA -0.000119404
TRK	0	SIP -0.000119336
NN	14	TT -0.000119306
C	13	G -0.00011929
RPNNNT	7	PGRAFY -0.000119222
PGQ	12	RQA -0.000119211
SI	5	QA -0.0001192
KS	8	LY -0.000119089
GR	2	YA -0.000119046
RPNN	13	FYAT -0.000118847
QT	8	GD -0.0001188
I	6	V -0.000118796
KSIH	16	IRQA -0.000118752
CTRPN	19	EIIGD -0.000118724
CTRPNN	18	EIIGDI -0.000118724
TRPNN	18	EIIGD -0.000118724
TRPNNN	17	EIIGDI -0.000118724
NN	5	NI -0.000118597
CT	8	GI -0.000118508
A	15	R -0.000118369
IR	10	IG -0.000118312
TRKSI	6	AFYTT -0.000118282
T	14	D -0.000118247
RPNN	13	FYTT -0.000118225
TT	5	IR -0.000118202
SI	7	LY -0.000118183
MGP	0	GRA -0.000118169
R	4	Q -0.000118115
NN	1	RK -0.000117997
IGPG	7	DIIG -0.000117913
PNN	7	IGP -0.00011787
PG	6	GD -0.000117784
G	19	D -0.000117779
VRI	1	PGQ -0.000117746
F	9	R -0.000117738
NNT	15	GDI -0.000117727
T	12	F -0.000117703
KS	13	EI -0.00011767
RIGP	3	FYAT -0.000117654
IGPG	3	YTTG -0.00011762
TRP	20	DII -0.000117588
PNNN	7	GPGQ -0.000117554
RIGPG	7	DIIGD -0.000117547
CT	2	NN -0.000117526
R	24	N -0.000117488
CT	17	FY -0.000117479
NTR	2	IHI -0.000117476
GNN	12	FYA -0.000117469
GI	14	IG -0.000117345
N	5	V -0.000117339
NNN	0	TRR -0.000117111
PNNN	12	FYAT -0.000117025
RIG	9	DII -0.000117016
RIGP	8	DIIG -0.000117016
RP	8	HL -0.00011682
RK	18	IR -0.000116806
AT	8	KA -0.000116751
TR	18	NI -0.000116693
GP	13	IR -0.000116665
T	10	P -0.000116653
V	18	Q -0.000116647
SV	0	RI -0.000116644
VR	6	FY -0.000116543
NTR	15	EII -0.000116528
PNN	13	FYT -0.000116416
DIIG	2	RQAH -0.000116369
KS	12	GE -0.000116369
NNNT	8	GRAF -0.00011636
AF	3	GE -0.000116332
V	12	I -0.00011632
NN	12	AL -0.00011628
NNN	11	ALY -0.00011628
PN	13	AL -0.00011628
PNN	12	ALY -0.00011628
RPN	13	ALY -0.00011628
RK	5	PG -0.00011623
NN	15	TN -0.000116139
IN	0	IG -0.000116026
NI	0	GP -0.000116026
GP	14	RQ -0.00011601
GP	15	QA -0.00011601
RK	8	AL -0.000115931
TRK	8	ALY -0.000115931
IH	12	II -0.000115922
GPG	5	TGE -0.000115917
IR	9	RI -0.000115872
SIH	4	RAF -0.000115821
PGQ	10	DIR -0.000115815
R	3	A -0.000115758
RTSI	3	PGQV -0.000115683
TSI	4	GQV -0.000115683
TRPNNNTR	2	IHIGPGRA -0.000115659
R	22	V -0.000115447
T	10	N -0.0001154
FYAT	6	IRQA -0.000115388
GP	11	GN -0.000115277
GPG	10	GNI -0.000115277
P	16	I -0.000115266
SV	9	AT -0.000115257
L	5	I -0.000115195
CT	15	QT -0.000115176
CTR	13	GQT -0.000115176
TR	14	QT -0.000115176
GQ	8	GD -0.000115176
SI	12	EI -0.000115092
T	17	V -0.000115089
R	14	E -0.000115079
RAF	0	YAT -0.000115059
RIGP	1	QTFY -0.000115057
AT	9	AY -0.000115047
RPS	0	NNT -0.000114991
SN	0	NT -0.000114991
TSI	12	DII -0.00011498
T	25	H -0.000114963
PSNN	22	IRQA -0.000114951
SNN	22	IRQ -0.000114951
SNN	23	RQA -0.000114951
SNNT	21	IRQA -0.000114951
NNNT	16	EIIG -0.000114847
PSN	7	IGP -0.000114735
RPSN	7	IGPG -0.000114735
PGQ	11	IRQ -0.000114693
T	9	D -0.000114647
P	7	D -0.000114498
GPGQ	10	IRQA -0.00011449
GQ	11	RQ -0.00011449
PGQ	10	IRQ -0.00011449
PGQ	11	RQA -0.00011449
NNN	12	FYA -0.000114429
PG	2	FY -0.000114392
YAT	4	GNI -0.00011434
YAT	5	NIR -0.00011434
NN	6	HI -0.000114322
NNNT	9	RAFY -0.000114291
NTR	7	GQT -0.000114267
TR	8	QT -0.000114267
NN	23	RK -0.00011413
I	0	I -0.000114129
CTR	1	SNN -0.000114108
TRP	0	SNN -0.000114108
S	14	V -0.000114086
Q	12	R -0.000114035
IH	2	PG -0.000114005
GRA	5	DII -0.000113985
RP	24	IR -0.000113961
P	25	I -0.000113907
CI	11	IG -0.000113887
QT	9	DI -0.000113828
PSNN	7	GPGQ -0.000113826
SNN	8	PGQ -0.000113826
SIH	18	QAH -0.000113792
PN	24	RQ -0.000113788
RTS	14	IIG -0.000113769
F	6	G -0.000113744
NN	4	IT -0.000113705
TRP	0	NNN -0.000113701
NN	2	RG -0.000113694
NNT	0	RRG -0.000113694
NT	1	RG -0.000113694
TR	0	RG -0.000113694
PS	11	GQ -0.000113657
RPS	10	PGQ -0.000113657
NNT	18	IGN -0.000113626
TI	0	GP -0.000113619
TI	1	PG -0.000113619
Q	11	R -0.000113607
NNN	22	RQA -0.000113546
NNNT	20	IRQA -0.000113546
PNNN	21	IRQA -0.000113546
NNTRK	2	HIGPG -0.000113439
RTSI	1	IGPG -0.000113374
TSI	1	IGP -0.000113374
GN	14	YA -0.000113362
RTSI	4	GQVF -0.000113259
RTSI	5	QVFY -0.000113259
TSI	5	QVF -0.000113259
CT	18	FA -0.000113215
CTR	16	FFA -0.000113215
TR	17	FA -0.000113215
A	12	Q -0.000113214
NNNTRKS	3	GPGRAFY -0.000113179
CTR	19	TGD -0.000113106
T	22	D -0.000112987
G	21	H -0.000112983
NTR	18	GDI -0.000112975
NNTRK	8	AFYAT -0.000112894
ATG	5	IRK -0.000112888
ATG	6	RKA -0.000112888
TR	18	GN -0.000112829
TRKG	9	YATG -0.000112799
TRPS	8	IGPG -0.000112781
RP	7	IP -0.000112706
IRP	8	RIG -0.000112686
RKSI	15	GDIR -0.000112575
KSIH	4	RAFY -0.000112571
SVR	5	TFY -0.000112418
SVRI	3	QTFY -0.000112418
GI	16	IR -0.000112411
GPGR	2	YATG -0.000112308
TR	16	FY -0.000112258
GIH	12	IIG -0.000112225
PGRA	2	TTGE -0.000112187
IGP	14	RQA -0.000112128
R	14	G -0.00011208
G	25	R -0.000112052
NTR	15	IIG -0.000112006
TRPNN	8	GPGRA -0.000111982
NNN	17	IIG -0.000111953
PNN	18	IIG -0.000111953
L	10	Q -0.00011194
GP	1	QT -0.000111934
NI	2	GR -0.000111894
NN	5	HL -0.000111859
NNT	4	HLG -0.000111859
P	0	S -0.000111808
RAF	3	GEI -0.000111806
CTRP	20	DIIG -0.000111802
R	20	D -0.000111777
PNN	3	RSI -0.00011166
Q	2	R -0.000111623
RS	15	IG -0.000111596
TE	4	IR -0.000111589
IG	13	IR -0.000111541
TT	2	IG -0.000111494
TS	13	DI -0.000111487
CI	10	RI -0.000111447
CIR	9	RIG -0.000111447
CTRPNN	6	HIGPGR -0.000111283
CTRPNNN	4	IHIGPGR -0.000111283
TRPNNN	5	HIGPGR -0.000111283
TRP	24	NIR -0.000111239
GN	0	IR -0.000111207
P	15	Q -0.000111184
NT	14	TD -0.000111089
E	3	D -0.000111083
NT	15	GQ -0.000111073
P	3	L -0.000111065
CTR	7	SIT -0.000111046
TRP	6	SIT -0.000111046
I	13	V -0.00011102
RPNNNT	4	HIGPGR -0.000110991
P	3	F -0.000110943
GPGRA	1	YTTGE -0.000110866
KS	13	DI -0.000110838
PS	10	PG -0.000110704
TS	18	IR -0.000110573
QA	2	AT -0.000110351
AL	5	IG -0.000110345
G	16	D -0.000110299
I	5	F -0.000110288
PG	15	YA -0.000110176
SI	0	TI -0.000109992
R	21	D -0.00010996
KSIH	3	GRAF -0.000109959
NNN	6	LGP -0.000109915
NTR	21	QAH -0.000109887
RPNN	8	GPGQ -0.000109854
NT	1	KG -0.00010984
RKSI	16	DIRQ -0.000109827
PGRA	10	IRQA -0.000109813
RKGIH	6	FYATG -0.000109797
NNTR	19	DIRQ -0.000109783
PG	6	GE -0.000109722
RKS	17	DIR -0.000109689
RIGPGQ	7	IIGDIR -0.000109638
PS	25	RQ -0.00010962
PS	26	QA -0.00010962
RPS	24	IRQ -0.00010962
S	26	Q -0.00010962
GQTF	7	GDIR -0.000109607
QTF	7	GDI -0.000109607
CTRP	17	ATGE -0.000109579
SVR	7	YAT -0.000109543
NNT	9	QAF -0.000109517
TF	7	GD -0.000109489
NNT	1	TSI -0.000109448
GRA	2	TTG -0.000109443
N	0	S -0.000109372
GP	15	AH -0.000109327
C	24	V -0.000109222
RPNN	3	KSIH -0.000109218
TRP	17	TTG -0.000109172
NNNT	0	RKSI -0.000109157
AT	7	RK -0.000109143
GPGQ	6	DIIG -0.000109138
PGQ	6	DII -0.000109138
V	20	H -0.000109109
NNNTR	5	GPGRA -0.000109041
P	15	N -0.000109038
GPG	7	IIG -0.000108888
CTRP	14	AFYA -0.000108873
CT	15	QA -0.00010887
TR	14	QA -0.00010887
K	14	D -0.000108843
KG	0	IH -0.000108789
TRK	0	GIH -0.000108789
NTR	3	RIG -0.000108603
NT	1	TS -0.000108563
NN	2	KG -0.000108562
NNT	0	RKG -0.000108562
SV	5	QT -0.000108546
NTR	1	SVR -0.000108537
CT	9	IP -0.000108531
IH	6	LY -0.000108511
KG	1	HI -0.000108474
NTRKG	1	HIGPG -0.000108474
RKG	1	HIG -0.000108474
TRKG	1	HIGP -0.000108474
C	18	L -0.000108443
KGIH	7	YATG -0.000108437
KS	17	NI -0.00010841
P	10	I -0.000108359
A	2	S -0.000108357
GP	10	IG -0.000108345
SN	7	IG -0.00010825
P	9	V -0.000108191
RKS	16	GDI -0.000108109
FY	2	GE -0.000107999
HL	0	GP -0.000107997
CTRPNNN	7	GPGRAFY -0.000107973
CT	16	TF -0.000107965
TR	15	TF -0.000107965
P	19	A -0.000107944
A	9	N -0.00010789
R	5	T -0.000107849
PG	7	II -0.000107822
PSNNT	5	IGPGQ -0.000107778
SNNTR	4	IGPGQ -0.000107778
G	27	A -0.000107757
S	12	E -0.000107673
RPNN	4	SIHL -0.000107628
NNTR	0	KGIH -0.000107511
IG	4	FY -0.000107467
TG	8	AH -0.000107331
RA	11	RQ -0.000107235
CTRPNNNT	5	IGPGRAFY -0.000107227
TR	2	IP -0.000107088
NTRQ	4	GPGQ -0.000107043
QS	5	GQ -0.000107043
RQS	4	PGQ -0.000107043
TRQ	5	PGQ -0.000107043
TRQS	3	GPGQ -0.000107043
S	9	F -0.000107041
VR	3	GQ -0.000106864
GQ	10	DI -0.000106859
NN	5	TI -0.000106638
NNT	4	TIG -0.000106638
NT	4	TI -0.000106638
GDI	0	IGD -0.000106607
IG	8	GE -0.000106532
A	17	A -0.000106451
TGDI	1	GDIR -0.0001064
CTR	23	IGD -0.000106392
IH	0	LG -0.000106261
GI	10	TG -0.000106255
SVR	6	FYA -0.000106255
PGQ	9	GDI -0.000106237
CTRPNNN	5	HIGPGRA -0.000106235
E	8	Y -0.000106201
SI	0	NI -0.000106183
SIN	0	IGP -0.000106183
C	12	I -0.000106162
NTRRS	2	IGPGQ -0.00010616
PNNN	16	GEII -0.000106079
RPNNN	16	GEIIG -0.000106079
RA	10	IR -0.000106039
I	18	A -0.00010603
PS	2	TR -0.000105988
I	0	P -0.000105968
L	9	R -0.000105964
IGP	2	TFY -0.000105893
PSN	0	NTR -0.000105875
Q	10	D -0.000105843
TRK	20	RQA -0.000105756
TR	15	EI -0.000105746
I	17	L -0.000105731
YAT	1	DII -0.000105713
R	16	I -0.000105683
S	6	R -0.000105664
F	4	V -0.00010563
INI	13	GDI -0.000105617
INI	14	DIR -0.000105617
INIG	12	GDIR -0.000105617
NI	13	GD -0.000105617
NI	14	DI -0.000105617
NI	15	IR -0.000105617
NIG	12	GDI -0.000105617
NIG	13	DIR -0.000105617
NIGP	11	GDIR -0.000105617
N	19	V -0.000105501
R	7	E -0.000105401
RP	18	TD -0.000105391
N	25	H -0.000105335
NNTR	11	YTTG -0.000105331
RPN	19	EII -0.000105297
NNN	13	YTT -0.000105279
PN	18	GE -0.000105162
RPN	18	GEI -0.000105162
G	15	Y -0.000105066
RK	2	HI -0.000105044
NT	23	AH -0.00010503
R	6	E -0.00010502
NTRKS	8	FYTTG -0.000105018
NTR	1	SIR -0.000104964
KSIP	14	GDIR -0.000104938
NNT	1	RSI -0.000104934
NT	11	FF -0.00010492
NTR	4	LGP -0.00010491
RKS	12	GDI -0.000104869
GN	16	TG -0.000104865
NNN	5	HIG -0.000104855
CIR	16	FYA -0.000104847
TRPNNN	7	GPGRAF -0.000104818
SVRI	5	FYAT -0.000104798
DIIGD	0	IRQAH -0.000104742
G	6	Q -0.000104696
CTR	14	QTF -0.000104675
SI	10	TE -0.000104651
TRPNNNT	16	EIIGDIR -0.000104646
IGP	13	IRQ -0.000104631
RP	25	IR -0.000104629
RIGPGQ	6	DIIGDI -0.0001046
TF	8	DI -0.000104517
RTSI	17	IRKA -0.000104489
TSI	17	IRK -0.000104489
TSI	18	RKA -0.000104489
EIIG	0	DIRQ -0.000104463
RK	2	PI -0.000104374
TRK	2	PIG -0.000104374
TRPNN	10	GRAFY -0.000104357
RRS	16	GDI -0.000104289
RRS	17	DIR -0.000104289
TRRS	16	GDIR -0.000104289
PN	19	DI -0.000104276
IG	8	DI -0.00010427
PGQT	6	IIGD -0.000104197
PGQT	7	IGDI -0.000104197
TI	5	FY -0.000104172
RPNNNT	5	MGPGRA -0.000104145
IP	16	IR -0.000104123
T	8	A -0.000104116
PNN	18	EII -0.000104019
RPNN	18	EIIG -0.000104019
IHI	15	IRQ -0.000104012
IHI	16	RQA -0.000104012
NNN	1	RRS -0.000104002
CTRP	8	TIGP -0.000103997
TRK	13	GDI -0.000103975
Q	2	F -0.000103926
GPG	1	ALY -0.000103922
PNN	17	GEI -0.000103884
R	9	H -0.000103812
SI	1	LG -0.000103811
IGPGR	2	YTTGE -0.000103793
TRPNN	9	PGRAF -0.000103759
IGP	14	QAH -0.000103751
KSI	7	FYA -0.000103725
CT	8	SV -0.00010372
TR	7	SV -0.00010372
A	0	M -0.000103719
RAFY	1	TGEI -0.000103717
NNTRKS	1	HIGPGR -0.000103715
GPG	6	GDI -0.000103679
N	17	I -0.000103651
SIH	12	IIG -0.000103641
RKS	13	DII -0.000103619
GQ	9	DI -0.000103581
Q	9	D -0.000103581
IGP	6	TGE -0.000103576
GNN	13	YAT -0.000103574
CTR	8	INI -0.000103558
CTR	9	NIG -0.000103558
NI	8	TG -0.000103558
LGP	4	YAT -0.000103556
NNTR	8	QTFY -0.000103465
TRKS	11	TGDI -0.000103442
NT	3	IP -0.000103321
PGQ	13	QAH -0.000103206
INI	0	GPG -0.000103205
NTR	2	INI -0.000103205
NTR	3	NIG -0.000103205
N	22	N -0.000103203
NNTR	2	IHIG -0.000103198
S	17	I -0.000103185
P	5	M -0.000103181
GPGQ	6	IIGD -0.000103125
RPNNN	15	TGEII -0.000103123
IR	3	GQ -0.000103102
NNTR	3	HIGP -0.000103101
NNTR	0	KSIP -0.00010308
NNTRK	9	FYATG -0.000103076
PNNN	4	IHIG -0.000103063
SVRIG	1	GQTFY -0.000103038
CTRP	11	PGQT -0.000103009
[truncated: 681,997 more rows]
