# Supplementary material for: HIV-1 coreceptor usage prediction without multiple alignments: an application of string kernels
Source: Retrovirology. 2008 Dec 4;5:110. doi: 10.1186/1742-4690-5-110 (PMC2637298; doi:10.1186/1742-4690-5-110)
Supplement: Additional file 1 — Source code and data. Web server, classifiers, discriminant vectors and data sets. [file 1742-4690-5-110-S1.zip › supplements/Makefile]

all:
	bash run.sh

clean:
	rm -Rf tmp  BSMatrix compute_matrix PermutationDSKernel Stats \
	cd MatrixSVM \
	make clean
