# Supplementary material for: HIV-1 coreceptor usage prediction without multiple alignments: an application of string kernels
Source: Retrovirology. 2008 Dec 4;5:110. doi: 10.1186/1742-4690-5-110 (PMC2637298; doi:10.1186/1742-4690-5-110)
Supplement: Additional file 1 — Source code and data. Web server, classifiers, discriminant vectors and data sets. [file 1742-4690-5-110-S1.zip › supplements/CCR5_CXCR4-SV-discriminant.sorted]

S	4	P -0.000400554
S	11	T -0.000369118
CT	20	TG -0.000358514
SI	10	TG -0.000344353
TR	19	TG -0.000344027
SI	2	GP -0.000335042
S	12	G -0.000322893
SI	17	IR -0.000320385
SI	3	PG -0.00030516
NT	13	AT -0.000284994
NN	14	AT -0.000284424
S	7	A -0.000284162
S	16	G -0.000284096
SI	14	IG -0.000283111
T	21	G -0.000282485
S	5	G -0.000280844
SI	16	DI -0.00027682
I	5	Q -0.000276467
T	4	G -0.000276208
S	19	R -0.000272228
SI	15	GD -0.000269693
S	21	A -0.000268419
SI	13	II -0.000264841
T	1	I -0.000257417
S	9	Y -0.00025541
T	0	G -0.000255027
S	18	I -0.000254774
N	3	S -0.000253378
A	0	T -0.00025237
KS	3	GP -0.000252147
AT	6	IR -0.000250408
N	1	R -0.000249983
S	22	H -0.000248393
G	3	G -0.00024523
AT	2	II -0.000244179
S	14	I -0.000242512
C	9	S -0.000241179
P	19	G -0.000240097
PG	4	AT -0.000238694
T	13	A -0.000238577
P	5	A -0.000236943
RP	17	AT -0.000236255
TR	12	AT -0.000234619
N	17	G -0.000231979
N	3	G -0.00023181
S	17	D -0.000230865
RK	11	AT -0.000230705
NN	3	SI -0.0002275
AT	3	IG -0.000226087
NTR	4	IGP -0.000225479
AT	9	AH -0.000224401
C	22	G -0.000221299
T	2	S -0.000219012
N	6	I -0.000218622
TR	18	AT -0.000217336
CT	19	AT -0.000216709
KS	4	PG -0.000216161
GP	5	AT -0.000215631
RP	18	TG -0.000214481
NT	14	TG -0.000212116
NN	15	TG -0.000211726
CTR	18	ATG -0.000210679
CT	8	SI -0.000208555
RP	6	SI -0.000207829
AT	5	DI -0.000205824
NT	2	SI -0.000204942
KSI	2	GPG -0.000204558
TRP	17	ATG -0.000204552
G	6	G -0.00020412
RKS	4	PGR -0.00020398
I	11	G -0.000203563
S	6	R -0.000203547
NNT	12	YAT -0.000203515
T	3	V -0.000203416
A	7	I -0.00020054
RK	10	YA -0.000200404
SI	5	RA -0.000199365
N	10	Q -0.000198438
GPG	3	YAT -0.000198263
TR	1	SI -0.000197452
S	3	G -0.000195913
TRKS	4	PGRA -0.00019575
NNTR	4	IGPG -0.000194288
S	10	A -0.000194153
TR	7	SI -0.000194068
SI	18	RQ -0.000193489
SI	19	QA -0.000193489
A	1	G -0.000192925
AT	4	GD -0.000192793
KSI	3	PGR -0.000192378
SI	7	FY -0.000191079
G	8	A -0.000190658
NTR	11	YAT -0.000190489
S	0	I -0.000190002
SI	1	IG -0.000189882
KS	6	RA -0.000189434
A	8	R -0.000189065
N	16	G -0.000188622
PG	3	YA -0.000188244
SI	20	AH -0.000188175
N	4	S -0.00018757
TRKS	3	GPGR -0.000187017
A	10	A -0.000187004
R	7	S -0.000183962
P	7	G -0.000183345
KS	11	TG -0.000183296
RKS	3	GPG -0.000182031
ATG	1	IIG -0.000181867
SI	4	GR -0.000181831
R	12	A -0.000181389
G	6	A -0.000181025
NTRKS	3	GPGRA -0.000180604
R	20	G -0.000180281
YAT	2	IIG -0.000180191
P	6	S -0.00017975
T	2	I -0.000179585
TRK	9	FYA -0.000178486
N	5	S -0.00017813
NNT	13	ATG -0.000177012
F	3	G -0.000175356
G	7	Q -0.000175345
NT	5	IG -0.000175103
P	1	G -0.00017463
FY	0	AT -0.000174359
RKS	5	GRA -0.00017397
PG	5	TG -0.000173474
NN	4	SI -0.0001733
S	20	Q -0.000173021
N	16	T -0.000172982
Y	9	R -0.000171943
P	17	A -0.000171787
RKSI	3	PGRA -0.000170747
TRP	16	YAT -0.000170498
NN	13	YA -0.000170109
C	20	A -0.000170016
NNTR	10	FYAT -0.000168988
NNT	5	IGP -0.000168781
Q	3	A -0.000167886
R	1	S -0.00016772
PN	5	SI -0.000167352
K	3	I -0.000167213
Q	7	I -0.000167002
G	0	Q -0.000166883
NT	12	YA -0.000166879
I	9	A -0.000166852
CTR	17	YAT -0.00016657
TRKSI	2	GPGRA -0.000165869
CTRP	16	YATG -0.000165193
N	24	R -0.000165126
R	19	T -0.000164741
KSI	4	GRA -0.000164686
T	8	S -0.000164335
I	18	R -0.00016428
R	6	Q -0.000164052
FYAT	7	RQAH -0.000163536
S	10	T -0.000161812
A	4	G -0.000161262
TRK	10	YAT -0.000160493
T	28	R -0.000160327
RKSI	2	GPGR -0.000159696
GP	6	TG -0.000159253
IGPGQ	7	IIGDI -0.000159017
KS	5	GR -0.000158295
N	15	A -0.000158006
NTRKS	2	IGPGR -0.000157775
TR	17	YA -0.000156752
CT	18	YA -0.000156125
CTR	19	TGD -0.00015569
CTRP	18	TGDI -0.00015569
TRP	18	TGD -0.00015569
N	18	D -0.0001556
L	5	I -0.00015548
KS	9	YT -0.000154759
NTR	12	ATG -0.000154747
T	19	A -0.000154524
NT	8	GQ -0.00015446
T	25	G -0.00015436
R	14	Q -0.000154073
NNTRKS	2	IGPGRA -0.000153839
I	21	Y -0.000153378
Y	0	A -0.000152433
GP	4	YA -0.0001524
KSI	1	IGP -0.000152269
G	4	A -0.000151906
N	12	Q -0.000151864
CT	22	DI -0.000151766
TR	4	IG -0.000151739
N	14	A -0.000151623
YAT	8	QAH -0.000151468
F	1	A -0.000151357
NTR	6	PGQ -0.000151203
CTRP	15	FYAT -0.000150836
RKS	9	YTT -0.000150629
S	15	I -0.000150161
T	30	A -0.000149747
NTR	10	FYA -0.000149629
N	15	T -0.000149553
G	1	I -0.000148989
AF	2	TG -0.000148934
NN	9	GQ -0.000148732
N	11	Q -0.000148732
RKS	2	IGP -0.000148144
G	5	G -0.000148062
P	2	T -0.000147793
AT	8	QA -0.000147174
KS	10	TT -0.000147092
T	22	E -0.000146992
TG	0	DI -0.000146583
R	14	G -0.000146275
KS	14	II -0.000146213
KS	18	IR -0.000146117
TR	21	DI -0.000146114
NN	10	GQ -0.000145281
KS	21	AH -0.000144969
V	8	Y -0.00014448
KSI	9	TTG -0.000144354
G	1	H -0.000144342
C	16	Q -0.000144271
PNN	4	SIH -0.000143974
G	9	Y -0.000143874
AT	7	RQ -0.000143663
GPG	4	ATG -0.000143663
YA	10	AH -0.000143086
T	15	I -0.000143025
TG	5	IR -0.000142999
SV	3	PG -0.000142994
KSI	8	YTT -0.000142947
TRKS	6	RAFY -0.000142791
CT	21	GE -0.000142751
TR	20	GE -0.000142751
T	29	Q -0.000142693
RKS	10	TTG -0.000141731
NTRKS	4	PGRAF -0.000141406
G	2	Q -0.000141383
NTRK	9	FYAT -0.000141304
NNN	3	SIH -0.00014111
TRP	15	FYA -0.000141018
KSI	15	GDI -0.000140915
TRKSI	1	IGPGR -0.000140722
C	21	T -0.000140416
S	8	F -0.000140293
NN	15	AT -0.000140243
Q	4	T -0.000140024
RPN	5	SIH -0.000139949
V	13	I -0.000139907
SI	12	DI -0.000139807
N	11	A -0.000139727
KSI	18	RQA -0.000139368
KSI	16	DIR -0.000139329
CTR	19	TGE -0.000139114
PN	6	IH -0.000139082
TR	7	GQ -0.000138938
CT	29	QA -0.000138765
KSI	17	IRQ -0.000138357
CT	21	GD -0.000138321
P	6	G -0.000138251
NTRKS	5	GRAFY -0.000138208
P	18	T -0.00013744
GQ	7	II -0.000137173
CTR	16	FYA -0.00013709
NNTRKS	3	GPGRAF -0.000136528
RKSI	5	RAFY -0.000136225
PGQ	7	IIG -0.000136046
P	8	P -0.000136027
TRKS	9	YTTG -0.000136014
PN	11	GQ -0.000135847
P	20	D -0.000135699
SI	9	AT -0.000135507
CT	28	RQ -0.000135254
Q	11	I -0.00013506
A	2	A -0.000134848
I	3	Q -0.000134837
AF	1	AT -0.000134742
G	5	F -0.000134243
SIH	3	GRA -0.000134128
R	8	Q -0.000134095
NNT	11	FYA -0.000133839
NTRKSI	1	IGPGRA -0.000133727
IG	1	GQ -0.000133529
KSI	13	IIG -0.000133439
E	2	G -0.000133283
T	3	T -0.000132973
G	2	G -0.000132859
NNTRKS	4	PGRAFY -0.000132852
YA	7	IR -0.0001312
PN	14	FY -0.000131074
TR	13	TG -0.000130883
TR	11	YA -0.000130844
T	22	D -0.000130535
PN	16	AT -0.000130402
KSI	14	IGD -0.000130352
GQ	3	AT -0.000130252
TRPN	17	TGDI -0.000130126
TRKSI	3	PGRAF -0.000129979
PNN	9	PGQ -0.000129899
RPN	10	PGQ -0.000129899
T	15	G -0.000129879
NTRKS	6	RAFYT -0.000129853
N	26	A -0.000129629
T	10	P -0.000129554
NNTR	5	GPGQ -0.000129463
NNN	13	YAT -0.000129288
GPGQ	7	IIGD -0.000129151
IGPGQ	8	IGDIR -0.000129124
NNT	7	PGQ -0.000129122
RKSI	8	YTTG -0.000128765
G	2	I -0.000128435
TR	28	QA -0.000128206
V	3	P -0.000128202
RKS	6	RAF -0.000128074
T	27	I -0.000127847
TRP	18	TGE -0.000127748
P	1	Q -0.000127412
G	6	Q -0.000127303
NTR	5	GPG -0.000127243
NNNTRK	2	HIGPGR -0.000127079
PNNNTRK	1	IHIGPGR -0.000127079
FYATG	5	IRQAH -0.000127068
TRKSI	4	GRAFY -0.000126781
RP	12	GQ -0.000126624
CTR	20	GDI -0.000126428
TRP	19	GDI -0.000126428
SI	11	GD -0.00012628
A	11	H -0.000125664
P	3	G -0.000125629
A	6	D -0.000125543
PN	17	TG -0.000125477
NNTRKS	5	GRAFYT -0.000125269
NN	10	QA -0.000125187
TRKS	2	IGPG -0.000125172
NTRKSI	2	GPGRAF -0.000125101
TR	27	RQ -0.000124695
DI	6	AH -0.000124631
YAT	5	DIR -0.000124443
N	8	P -0.000124324
RP	16	YA -0.000124162
CT	22	EI -0.000124048
TR	21	EI -0.000124048
TRKSI	5	RAFYT -0.000123771
E	6	Q -0.000123618
NT	6	GP -0.000123503
V	1	I -0.000123067
TRPN	8	IGPG -0.000122942
N	5	V -0.000122668
TRP	26	RQA -0.000122368
T	20	T -0.000122261
YAT	4	GDI -0.00012226
Y	15	Y -0.000122207
CT	9	IP -0.000122142
T	1	Q -0.00012213
TR	8	IP -0.000122126
P	8	G -0.000122054
T	2	N -0.000122013
G	1	T -0.00012183
K	17	G -0.000121704
I	15	G -0.000121513
NTRKSI	3	PGRAFY -0.000121426
TRP	25	IRQ -0.000121357
NN	17	DI -0.000121308
NNN	14	ATG -0.00012124
R	9	P -0.000121213
S	0	V -0.000121152
DI	3	IR -0.000121057
CTR	27	RQA -0.000120767
NNT	4	HIG -0.000120763
RPNN	8	GPGQ -0.00012076
SV	2	GP -0.000120737
KS	15	IG -0.000120671
RK	0	SI -0.000120364
YA	0	TG -0.000120249
I	7	Y -0.000120052
Q	8	I -0.000120043
DI	2	DI -0.000120038
KS	16	GD -0.000119989
K	13	G -0.000119974
ATG	4	DIR -0.000119902
CTR	20	GEI -0.000119807
RKSI	1	IGPG -0.000119786
CTR	26	IRQ -0.000119756
KS	8	FY -0.000119708
PNNNTRK	2	HIGPGRA -0.000119681
PS	5	SI -0.000119631
GQ	8	IG -0.000119451
I	6	V -0.000119442
P	14	T -0.000119415
NNTRKSI	2	GPGRAFY -0.00011923
NNTRKSI	3	PGRAFYT -0.000119188
NTRKSI	4	GRAFYT -0.000119188
K	9	R -0.000119168
T	9	I -0.000119162
R	1	Y -0.000119115
DI	1	GD -0.000119058
NT	9	QA -0.000118818
KS	17	DI -0.00011881
A	4	I -0.000118683
TRKS	5	GRAF -0.000118631
RKS	20	QAH -0.000118557
ATG	7	QAH -0.000118337
A	5	E -0.000118336
N	21	G -0.000118246
YAT	7	RQA -0.000118113
R	3	P -0.000118055
YAT	6	IRQ -0.000117942
NNTRKS	6	RAFYTT -0.00011792
ATG	2	IGD -0.000117636
TRP	19	GEI -0.00011748
CTRP	25	IRQA -0.000117429
N	4	V -0.00011737
G	8	G -0.000117309
FYAT	2	IIGD -0.000117162
YA	3	II -0.000117072
E	7	A -0.00011705
SI	4	GQ -0.000117007
Y	8	I -0.000116998
A	8	G -0.000116995
I	8	T -0.000116848
A	5	G -0.000116543
AFYAT	6	IRQAH -0.000116036
D	8	H -0.000115959
RP	20	DI -0.000115923
NNNT	3	IHIG -0.000115821
RPNNNTRK	1	IHIGPGRA -0.000115657
RAFY	9	RQAH -0.000115476
NNTRK	5	PGRAF -0.000115448
RA	3	TG -0.000115336
RKSI	17	IRQA -0.000115317
TRKS	8	FYTT -0.000115297
N	14	F -0.000115217
SI	20	AY -0.000114844
K	11	A -0.000114839
SN	4	SI -0.000114762
R	3	N -0.000114733
CT	17	LY -0.000114622
TR	16	LY -0.000114622
TRPN	9	GPGQ -0.00011458
KS	19	RQ -0.000114142
KS	20	QA -0.000114142
NNNTRK	4	GPGRAF -0.000113995
T	14	T -0.000113924
CTRP	18	TGEI -0.000113843
GI	8	YA -0.000113824
E	5	R -0.000113735
TRKS	19	RQAH -0.000113697
Q	12	R -0.000113527
I	20	A -0.00011344
T	9	A -0.000113433
TG	3	GD -0.000113198
N	7	H -0.000113128
YAT	3	IGD -0.000112816
NN	6	IG -0.000112785
TRPN	14	FYAT -0.000112755
C	11	P -0.000112724
CTRP	14	AFYA -0.000112573
P	7	Y -0.000112366
T	18	Y -0.000112151
T	7	G -0.000112145
KG	10	AT -0.000112144
NTR	7	GQA -0.000111997
A	3	I -0.000111918
NTRKSI	5	RAFYTT -0.000111838
P	12	I -0.000111821
P	7	T -0.00011166
T	5	A -0.000111548
KS	10	AT -0.000111215
TRPN	7	HIGP -0.000111145
P	5	Q -0.000110985
SIH	2	PGR -0.000110884
ATG	3	GDI -0.000110788
GP	0	GQ -0.000110788
TRPNNNT	6	GPGRAFY -0.000110785
N	17	D -0.000110715
N	11	T -0.000110507
KSI	5	RAF -0.00011048
NN	17	EI -0.000110284
N	17	E -0.000110267
RPN	6	IHI -0.000110256
NNN	3	GIH -0.000110185
PNN	4	GIH -0.000110185
RPN	5	GIH -0.000110185
FY	1	TG -0.000110093
TRPN	15	YATG -0.00011007
N	4	T -0.000110028
G	9	E -0.000109807
PGRAF	9	IRQAH -0.000109565
NNTR	11	YATG -0.000109545
RKSI	16	DIRQ -0.000109494
L	10	Q -0.000109003
NT	4	HI -0.000108986
NTRK	7	RAFY -0.000108945
R	21	E -0.000108836
T	14	D -0.000108377
FYAT	6	IRQA -0.000108281
RKSI	15	GDIR -0.00010825
NNT	8	GQA -0.000108197
NNTR	6	PGQA -0.000108197
T	10	Y -0.000108129
RKSI	7	FYTT -0.000108049
EI	4	RQ -0.000107993
GQ	2	YA -0.000107678
CT	27	IR -0.000107591
SIH	17	RQA -0.000107576
P	2	P -0.000107573
G	11	T -0.000107565
TRPN	6	IHIG -0.000107481
NTR	3	HIG -0.000107447
QT	10	IR -0.000107438
SIH	16	IRQ -0.000107405
NNTRKSI	4	GRAFYTT -0.000107255
IH	8	AT -0.000107224
RKSI	4	GRAF -0.000107204
P	8	E -0.00010716
Q	5	G -0.000107153
NT	7	PG -0.000107039
G	7	A -0.000106967
NTRKS	18	IRQAH -0.000106959
P	17	I -0.000106831
PGRA	11	RQAH -0.000106816
I	0	V -0.000106616
Q	4	G -0.000106605
G	4	D -0.000106445
TRK	3	IGP -0.000106215
KG	9	YA -0.000106195
RKG	9	YAT -0.000106195
GRAFY	8	IRQAH -0.000106032
T	20	N -0.000105966
NNNTRK	1	IHIGPG -0.000105831
PGQ	8	IGD -0.00010573
N	13	Y -0.000105683
TG	4	DI -0.000105586
G	7	G -0.000105552
G	18	G -0.00010547
K	20	R -0.000105422
RKS	8	FYT -0.000105379
CTRPN	8	IGPGQ -0.00010531
TRPNN	7	IGPGQ -0.00010531
KSIH	2	PGRA -0.000105278
KSI	19	QAH -0.00010521
NTRKS	7	AFYTT -0.000105015
GI	9	AT -0.000104958
G	5	I -0.000104802
G	12	G -0.00010477
SI	9	TT -0.000104727
TRKSI	16	DIRQA -0.000104634
NTRK	3	IGPG -0.000104621
TRKSI	15	GDIRQ -0.000104419
E	0	I -0.000104366
PNN	14	YAT -0.000104297
R	8	T -0.00010423
I	0	T -0.000104207
TRK	11	ATG -0.000104181
V	2	G -0.000104113
Q	15	I -0.000104111
T	12	F -0.000104032
RKG	8	FYA -0.000103999
TRKG	8	FYAT -0.000103999
T	5	P -0.0001038
NNT	2	GIH -0.000103764
NTR	1	GIH -0.000103764
GD	7	AH -0.000103715
N	2	Q -0.00010357
CTRPN	7	HIGPG -0.000103552
NNTRKSI	5	RAFYTTG -0.000103482
IG	6	AT -0.000103352
NTR	0	KSI -0.000103319
S	13	E -0.000103262
SI	6	AF -0.00010299
T	4	P -0.000102975
RAF	11	QAH -0.00010293
Y	25	Q -0.000102835
G	6	R -0.00010282
IH	9	TG -0.000102729
NNTRK	6	GRAFY -0.000102662
RP	4	RQ -0.000102632
NNNTRK	5	PGRAFY -0.000102431
N	3	T -0.000102412
C	23	D -0.000102405
Q	2	Y -0.000102374
CT	10	PI -0.000102252
TR	9	PI -0.000102235
TRP	8	PIG -0.000102235
RKS	14	IIG -0.00010216
TR	20	GD -0.000102112
Y	5	T -0.000102102
S	6	G -0.000101865
CTR	7	SIP -0.000101826
TRP	6	SIP -0.000101826
S	1	H -0.000101792
R	15	N -0.000101702
N	4	G -0.000101702
SVR	0	IGP -0.000101372
SVR	1	GPG -0.000101372
PNNNTRK	3	IGPGRAF -0.000101345
NT	2	SV -0.000101287
T	23	Y -0.000101057
N	5	P -0.000101054
RPNNNTRK	2	HIGPGRAF -0.000101019
RPN	15	YAT -0.000100996
TGDI	1	GDIR -0.000100984
P	20	H -0.000100947
RPN	22	DIR -0.000100941
NT	11	FY -0.000100846
NTR	22	QAH -0.000100816
C	23	E -0.000100815
GIH	6	FYA -0.000100813
NN	16	TG -0.000100716
RT	12	TG -0.000100702
S	20	Y -0.000100695
RA	4	GE -0.000100625
I	17	I -0.000100558
CTRPNNNT	5	IGPGRAFY -0.000100528
PNNNT	8	GRAFY -0.000100379
EI	5	QA -0.000100316
PNNNTRK	4	GPGRAFY -0.000100236
CTRPN	6	IHIGP -0.000100202
NNNTR	6	PGRAF -0.000100149
CTR	21	DII -9.99197e-05
TRP	20	DII -9.99197e-05
Y	2	G -9.98628e-05
Y	6	G -9.98172e-05
N	7	G -9.95356e-05
RKSI	14	IGDI -9.94694e-05
NTRK	5	PGRA -9.93577e-05
GI	0	HI -9.927e-05
NNTR	1	GIHI -9.927e-05
TRPN	17	TGEI -9.9158e-05
SI	19	KA -9.91121e-05
M	7	A -9.90752e-05
MG	6	AT -9.90752e-05
KGI	7	FYA -9.87726e-05
RKGI	7	FYAT -9.87726e-05
KS	9	YA -9.87711e-05
PG	7	DI -9.87188e-05
K	0	S -9.86811e-05
FYAT	4	GDIR -9.85174e-05
Y	1	N -9.8513e-05
RK	3	IG -9.8465e-05
CTR	9	PIG -9.83073e-05
V	10	T -9.82985e-05
T	17	L -9.8121e-05
SI	8	YA -9.80549e-05
TRPN	4	KSIH -9.80162e-05
PN	7	HI -9.80064e-05
NNN	4	IHI -9.79379e-05
PNN	5	IHI -9.79379e-05
GPGQ	8	IGDI -9.78824e-05
Q	0	T -9.77002e-05
CTRP	20	DIIG -9.75455e-05
NNNT	11	FYAT -9.75048e-05
PNNN	12	FYAT -9.75048e-05
RPNN	13	FYAT -9.75048e-05
SI	6	VF -9.74142e-05
C	8	Q -9.73913e-05
T	12	T -9.73217e-05
T	5	R -9.72022e-05
SI	18	RK -9.71578e-05
A	11	R -9.71321e-05
NNN	8	PGQ -9.71295e-05
P	19	A -9.70794e-05
N	6	F -9.707e-05
TR	26	IR -9.70322e-05
R	13	T -9.69858e-05
ITI	0	GPG -9.69624e-05
V	11	G -9.68852e-05
Q	5	P -9.67566e-05
NT	1	RS -9.65374e-05
P	4	R -9.64615e-05
PN	4	RS -9.64375e-05
RPNNNT	7	PGRAFY -9.63544e-05
N	1	K -9.62601e-05
NN	11	AL -9.6215e-05
RP	14	AL -9.6215e-05
YATG	1	IIGD -9.59529e-05
GE	5	RQ -9.57782e-05
CTRPNNNT	4	HIGPGRAF -9.56287e-05
NNTR	21	RQAH -9.56054e-05
A	5	D -9.56036e-05
IP	19	AH -9.56018e-05
K	10	F -9.54029e-05
K	8	T -9.53011e-05
PY	11	GR -9.52753e-05
GPGRA	10	IRQAH -9.52567e-05
NTRK	8	AFYA -9.52131e-05
T	11	R -9.51685e-05
R	2	V -9.51591e-05
NNT	6	GPG -9.50945e-05
NNTRK	3	IGPGR -9.50698e-05
FYA	9	QAH -9.5041e-05
H	10	G -9.49716e-05
A	9	K -9.48801e-05
DII	4	QAH -9.4807e-05
GPG	2	FYA -9.46387e-05
RPNNNTRK	3	IGPGRAFY -9.46347e-05
G	4	I -9.46085e-05
PNNNT	3	IHIGP -9.45505e-05
SVR	2	PGQ -9.45418e-05
QA	6	II -9.4515e-05
NN	13	FY -9.44691e-05
NTRKS	8	FYTTG -9.43956e-05
GP	8	DI -9.43712e-05
R	11	F -9.43402e-05
QA	3	TG -9.42628e-05
H	18	A -9.42426e-05
S	11	A -9.42382e-05
KSIH	1	GPGR -9.4227e-05
R	16	L -9.42169e-05
R	0	S -9.41549e-05
G	7	E -9.41487e-05
NNTRKSI	1	IGPGRAF -9.41022e-05
YA	4	IG -9.40629e-05
I	12	D -9.40423e-05
E	8	Y -9.39586e-05
PNN	15	ATG -9.39221e-05
NNNT	1	KSIH -9.39105e-05
P	0	I -9.3871e-05
AT	1	DI -9.38521e-05
NN	3	RS -9.38343e-05
TR	8	QA -9.38163e-05
G	0	G -9.38125e-05
IG	5	YA -9.38004e-05
I	4	R -9.37039e-05
R	23	A -9.36563e-05
GQ	11	IR -9.36518e-05
GRAF	10	RQAH -9.34862e-05
NNNTRKS	3	GPGRAFY -9.3413e-05
G	2	M -9.33746e-05
NNTRKS	17	DIRQAH -9.31585e-05
PNN	21	DIR -9.30981e-05
RPNN	20	GDIR -9.30981e-05
CTRPN	17	TGDII -9.2985e-05
NNT	8	GRA -9.29583e-05
Q	15	H -9.29483e-05
TRKSI	6	AFYTT -9.29061e-05
NNTRK	4	GPGRA -9.28615e-05
SV	13	II -9.27646e-05
RPNN	3	KSIH -9.27495e-05
NN	3	SV -9.27423e-05
IGPGQ	11	IRQAH -9.268e-05
NTRK	6	GRAF -9.26729e-05
TSI	10	TGD -9.26623e-05
TSI	11	GDI -9.26623e-05
TRKSI	14	IGDIR -9.2655e-05
RKSI	13	IIGD -9.26135e-05
Y	12	R -9.25632e-05
T	26	D -9.2528e-05
DIIG	2	RQAH -9.24328e-05
NNNT	2	GIHI -9.24228e-05
NNNTR	1	GIHIG -9.24228e-05
PNNN	3	GIHI -9.24228e-05
PNNNT	2	GIHIG -9.24228e-05
RPNN	4	GIHI -9.24228e-05
RPNNN	3	GIHIG -9.24228e-05
G	11	N -9.23901e-05
T	7	T -9.23478e-05
C	10	V -9.23028e-05
NTRKSI	15	GDIRQA -9.22329e-05
G	7	I -9.21314e-05
GRA	3	TGE -9.21282e-05
N	18	E -9.20896e-05
GIH	0	IGP -9.19946e-05
T	13	G -9.18955e-05
CTRPN	14	FYATG -9.18952e-05
TRPNN	13	FYATG -9.18952e-05
SVRI	0	GPGQ -9.18737e-05
N	18	I -9.18627e-05
A	0	Y -9.17938e-05
NN	7	GP -9.16004e-05
PNNN	2	KSIH -9.15837e-05
RT	14	DI -9.15069e-05
NTR	7	GRA -9.14449e-05
TRPNN	16	TGDII -9.13669e-05
TGE	4	IRQ -9.13013e-05
CTR	21	EII -9.12195e-05
T	11	K -9.10494e-05
NT	9	RA -9.10354e-05
G	4	L -9.0968e-05
DIIGD	0	IRQAH -9.09621e-05
NN	16	GE -9.09042e-05
NN	2	RS -9.0896e-05
NN	18	IV -9.0825e-05
KGI	8	YAT -9.08091e-05
C	5	N -9.0781e-05
CTRPN	13	AFYAT -9.07021e-05
TRPNN	12	AFYAT -9.07021e-05
RPN	16	ATG -9.06211e-05
G	22	G -9.05406e-05
RPNNNT	3	IHIGPG -9.05263e-05
L	11	A -9.05064e-05
RKS	19	RQA -9.04647e-05
N	5	G -9.04492e-05
Q	14	A -9.04308e-05
PN	23	IR -9.03618e-05
HM	8	TG -9.02473e-05
E	4	I -9.02341e-05
R	10	L -9.02276e-05
I	5	L -9.0142e-05
NN	23	RQ -8.98909e-05
N	21	T -8.98074e-05
RT	13	GD -8.97998e-05
TRPNNNTR	4	IGPGRAFY -8.96195e-05
DI	4	RQ -8.96011e-05
NI	1	PG -8.95522e-05
NT	4	NI -8.95522e-05
GPG	6	GAI -8.94559e-05
IGP	4	YAT -8.93531e-05
DI	5	QA -8.93488e-05
Y	11	G -8.9296e-05
RA	5	EI -8.92619e-05
V	6	T -8.91943e-05
NN	5	IH -8.91882e-05
RP	8	NI -8.9173e-05
P	15	L -8.90702e-05
PY	2	TR -8.90003e-05
CTRPNN	16	TGDIIG -8.89928e-05
TRP	20	EII -8.88928e-05
RP	13	QA -8.88802e-05
NT	10	AL -8.87746e-05
TR	9	AL -8.87746e-05
NN	3	GI -8.87691e-05
NT	2	GI -8.87691e-05
PN	22	DI -8.86845e-05
RPN	21	GDI -8.86845e-05
NNNT	12	YATG -8.86507e-05
PNNN	13	YATG -8.86507e-05
RKS	7	AFY -8.86329e-05
I	1	G -8.86122e-05
QT	1	YA -8.86082e-05
K	2	P -8.84963e-05
K	12	T -8.84951e-05
I	10	I -8.84813e-05
GEI	3	IRQ -8.84563e-05
AFYATG	4	DIRQAH -8.84401e-05
SI	8	YT -8.84212e-05
P	7	V -8.84057e-05
RQ	4	GP -8.84032e-05
RQ	5	PG -8.84032e-05
RPNNNT	4	HIGPGR -8.83645e-05
CTR	18	TTG -8.82419e-05
CTRP	17	ATGD -8.81587e-05
GE	6	QA -8.81013e-05
RKS	18	IRQ -8.80772e-05
N	9	G -8.80151e-05
NNNT	6	GPGQ -8.79906e-05
PNNN	7	GPGQ -8.79906e-05
A	1	F -8.79611e-05
N	5	H -8.79188e-05
GQA	6	IIG -8.76939e-05
TF	9	IR -8.76271e-05
T	13	Y -8.76112e-05
K	19	I -8.76017e-05
TRKSI	13	IIGDI -8.75825e-05
PNNNT	7	PGRAF -8.75692e-05
G	8	F -8.75391e-05
NNT	23	QAH -8.75143e-05
S	12	R -8.74348e-05
K	13	T -8.74155e-05
G	0	E -8.74074e-05
H	6	L -8.73215e-05
I	6	Y -8.72965e-05
C	19	F -8.72596e-05
TRPNN	6	HIGPG -8.72095e-05
EII	3	RQA -8.71493e-05
A	0	L -8.70827e-05
L	12	H -8.70698e-05
E	3	N -8.70632e-05
GIH	1	GPG -8.70291e-05
RPNN	16	TGDI -8.68831e-05
RTSI	10	TGDI -8.6883e-05
C	8	T -8.68252e-05
CT	24	IG -8.68236e-05
T	6	G -8.68204e-05
K	23	Y -8.67302e-05
I	8	G -8.67242e-05
TRKS	14	IIGD -8.66965e-05
GQ	13	AH -8.66491e-05
Q	14	H -8.66491e-05
C	26	G -8.66346e-05
PNNNTR	5	GPGRAF -8.64339e-05
EII	2	IRQ -8.63092e-05
IGPG	5	TGDI -8.62219e-05
TRP	7	IPI -8.61924e-05
NTR	21	RQA -8.6181e-05
PY	8	IG -8.61533e-05
T	15	Q -8.61525e-05
NT	23	QA -8.6121e-05
NTRR	4	GPGQ -8.59918e-05
N	12	T -8.59562e-05
GN	16	TG -8.58578e-05
RTS	17	DIR -8.58243e-05
TS	17	DI -8.58243e-05
IH	7	YA -8.58201e-05
H	8	A -8.57647e-05
G	10	A -8.57024e-05
G	13	Q -8.56912e-05
CTR	6	KSI -8.55458e-05
NNT	1	KSI -8.5529e-05
NTRKSI	14	IGDIRQ -8.55219e-05
YATG	6	RQAH -8.55173e-05
R	21	D -8.55172e-05
QT	9	DI -8.54974e-05
N	6	P -8.54768e-05
N	3	A -8.5458e-05
VR	6	FY -8.53573e-05
G	16	Y -8.5315e-05
PNNNTR	1	GIHIGP -8.51474e-05
RPNNNT	2	GIHIGP -8.51474e-05
RPNNNTR	1	GIHIGPG -8.51474e-05
F	2	G -8.5097e-05
TRPNNN	8	PGRAFY -8.5074e-05
CTRP	19	GDII -8.50443e-05
NT	11	FF -8.50373e-05
ATG	6	RQA -8.49815e-05
NN	5	NI -8.49517e-05
KS	7	AF -8.49404e-05
I	10	E -8.49296e-05
TSI	16	DIR -8.49075e-05
C	10	T -8.48712e-05
TG	6	RQ -8.4815e-05
CT	10	NI -8.4732e-05
TR	9	NI -8.4732e-05
CTRPNNNTR	2	IHIGPGRAF -8.47202e-05
CTRPNNNTR	3	HIGPGRAFY -8.47202e-05
TRPNNNTR	3	HIGPGRAF -8.47202e-05
NTRKG	8	FYATG -8.46124e-05
A	13	A -8.44789e-05
RT	16	IG -8.44715e-05
GP	1	QT -8.44698e-05
TGE	5	RQA -8.44645e-05
RKG	10	ATG -8.44399e-05
NN	10	QT -8.44181e-05
S	1	P -8.437e-05
CTRP	20	EIIG -8.43094e-05
SIHI	15	IRQA -8.42037e-05
NNTRKS	7	AFYTTG -8.4113e-05
FYAT	3	IGDI -8.4072e-05
R	7	G -8.40039e-05
RP	15	LY -8.39755e-05
FYATG	1	IIGDI -8.39609e-05
RP	6	SV -8.38961e-05
CTRPNN	5	IHIGPG -8.38594e-05
TRPNN	5	IHIGP -8.38594e-05
TRPNNN	4	IHIGPG -8.38594e-05
NNTRKSI	14	IGDIRQA -8.38223e-05
L	0	Y -8.38202e-05
SI	11	GE -8.38153e-05
NTR	20	IRQ -8.37934e-05
TRKS	7	AFYT -8.37595e-05
RPS	4	TSI -8.37475e-05
NNNTR	7	GRAFY -8.37063e-05
PNNNTR	6	PGRAFY -8.37063e-05
G	13	I -8.36691e-05
NNNTR	2	IHIGP -8.3642e-05
PNNNTR	2	IHIGPG -8.3642e-05
PNNN	4	IHIG -8.35997e-05
PGQ	1	FYA -8.35968e-05
I	18	H -8.34985e-05
KS	2	IG -8.347e-05
ATG	5	IRQ -8.3434e-05
K	4	T -8.34315e-05
GP	1	QA -8.33882e-05
PG	0	QT -8.33758e-05
R	17	F -8.33148e-05
TRP	5	KSI -8.32191e-05
RKSIH	1	GPGRA -8.3067e-05
TSI	13	IIG -8.3016e-05
TRP	17	TTG -8.30027e-05
TRPN	14	FYTT -8.29712e-05
N	0	I -8.29639e-05
A	5	I -8.28904e-05
CTRPNN	12	AFYATG -8.28137e-05
TRPNNN	11	AFYATG -8.28137e-05
DI	0	IG -8.28069e-05
CTRP	4	RKSI -8.27712e-05
CTR	12	PGQ -8.27367e-05
T	16	E -8.27236e-05
NT	22	RQ -8.261e-05
DII	1	DIR -8.25453e-05
C	17	T -8.24708e-05
R	2	F -8.2426e-05
CT	25	GD -8.24258e-05
KGIH	6	FYAT -8.23741e-05
TRKSI	7	FYTTG -8.22868e-05
RR	6	GQ -8.22788e-05
CTR	8	IPI -8.22643e-05
CTRP	7	IPIG -8.22643e-05
NNT	8	GQT -8.22171e-05
NT	9	QT -8.22171e-05
G	14	R -8.21919e-05
RKSI	18	RQAH -8.21707e-05
NNTR	20	IRQA -8.20938e-05
TR	2	VR -8.20235e-05
TRPNNN	15	TGDIIG -8.1997e-05
DII	0	GDI -8.19724e-05
RP	5	KS -8.19086e-05
L	1	T -8.18448e-05
NNTR	8	RAFY -8.18234e-05
I	1	L -8.18148e-05
R	18	N -8.18068e-05
NNNT	1	KGIH -8.17688e-05
PNNN	2	KGIH -8.17688e-05
PNNNT	0	RKGIH -8.17688e-05
RPNN	3	KGIH -8.17688e-05
RPNNN	1	RKGIH -8.17688e-05
SIH	4	RAF -8.17383e-05
EIIG	1	IRQA -8.17258e-05
SI	5	QV -8.16667e-05
GEI	4	RQA -8.16195e-05
TS	18	IR -8.16189e-05
TRPS	3	RTSI -8.15473e-05
PNNNTR	3	HIGPGR -8.14801e-05
C	18	L -8.14266e-05
RT	17	GD -8.12164e-05
A	6	R -8.11509e-05
F	4	E -8.11474e-05
RKS	16	GDI -8.10845e-05
HIG	9	IIG -8.09939e-05
IGPG	13	RQAH -8.09846e-05
YA	2	DI -8.09843e-05
NNN	2	RSI -8.09152e-05
NNT	22	RQA -8.09104e-05
TRPN	13	AFYA -8.09034e-05
I	12	G -8.08619e-05
NNNTRK	3	IGPGRA -8.08473e-05
PNN	20	GDI -8.08421e-05
TRPN	19	EIIG -8.07127e-05
NNNT	11	FYTT -8.06628e-05
PG	0	QA -8.06615e-05
EII	4	QAH -8.06242e-05
PSN	3	TSI -8.05783e-05
PSNN	1	RTSI -8.05783e-05
RPSN	2	RTSI -8.05783e-05
SNN	2	TSI -8.05783e-05
CTRPN	3	RKSIH -8.04928e-05
CTRPNN	1	TRKSIH -8.04928e-05
TRPNN	2	RKSIH -8.04928e-05
TRKS	18	IRQA -8.04883e-05
SV	7	FY -8.04734e-05
IG	16	AH -8.04733e-05
NTR	8	RAF -8.04298e-05
G	16	A -8.04101e-05
PY	5	ST -8.03739e-05
CTRP	11	PGQA -8.03045e-05
K	5	G -8.0166e-05
IG	2	QT -8.01293e-05
Y	10	P -8.0013e-05
RT	15	II -7.99973e-05
GQ	14	AH -7.99887e-05
NT	0	RQ -7.99675e-05
IV	2	IR -7.98634e-05
GRA	4	GEI -7.98185e-05
TR	1	SV -7.97839e-05
N	27	Y -7.9777e-05
H	13	G -7.97268e-05
CTRPN	2	TRRSI -7.96391e-05
CTRPNN	0	NTRRSI -7.96391e-05
TRPN	3	RRSI -7.96391e-05
TRPNN	1	TRRSI -7.96391e-05
RPNN	5	IHIG -7.95756e-05
CTRP	8	PIGP -7.95453e-05
I	12	E -7.95385e-05
G	18	Y -7.95081e-05
RKS	17	DIR -7.94987e-05
IG	9	DI -7.94867e-05
TRKGI	7	FYATG -7.93865e-05
GQT	9	DIR -7.93589e-05
GI	1	IG -7.93572e-05
V	17	R -7.93234e-05
RTSI	7	FYRT -7.93197e-05
RTSI	8	YRTG -7.93197e-05
RTSI	9	RTGD -7.93197e-05
SI	8	YR -7.93197e-05
SI	9	RT -7.93197e-05
TSI	7	FYR -7.93197e-05
TSI	8	YRT -7.93197e-05
TSI	9	RTG -7.93197e-05
RI	8	TG -7.93022e-05
NNTR	6	PGRA -7.92804e-05
T	9	G -7.91483e-05
DII	3	RQA -7.9128e-05
NI	3	RA -7.91096e-05
IR	13	GQ -7.91041e-05
IRP	11	PGQ -7.91041e-05
NN	12	FY -7.9097e-05
A	9	Q -7.90712e-05
PGR	2	YAT -7.90491e-05
G	5	Y -7.89735e-05
GP	8	II -7.89633e-05
G	25	R -7.89595e-05
IN	0	IG -7.89171e-05
NI	0	GP -7.89171e-05
C	12	I -7.89005e-05
RTS	16	GDI -7.88946e-05
TS	16	GD -7.88946e-05
T	6	I -7.8892e-05
Y	27	H -7.88891e-05
RPN	14	FYT -7.88174e-05
K	11	Y -7.88125e-05
NNTRKSI	13	IIGDIRQ -7.87789e-05
R	22	Q -7.87716e-05
T	4	N -7.87347e-05
P	0	F -7.87341e-05
AF	3	GE -7.87316e-05
TS	11	TG -7.86776e-05
TGD	4	IRK -7.8665e-05
TGD	5	RKA -7.8665e-05
TGDI	3	IRKA -7.8665e-05
R	24	G -7.86556e-05
TSI	12	DII -7.85883e-05
R	11	Y -7.85677e-05
CTRPNNN	7	GPGRAFY -7.85641e-05
NN	14	YA -7.85521e-05
NNTR	3	HIGP -7.85393e-05
NNT	21	IRQ -7.85228e-05
TRKG	9	YATG -7.8491e-05
RK	1	IP -7.84688e-05
TR	10	FF -7.84224e-05
P	15	R -7.84127e-05
IGP	0	GQT -7.83312e-05
CTRPNNN	11	AFYTTGE -7.83192e-05
MGP	5	ATG -7.83027e-05
CTR	7	GIH -7.8292e-05
TRP	6	GIH -7.8292e-05
G	1	M -7.82654e-05
Y	3	E -7.81682e-05
TRPN	5	SIHI -7.81532e-05
SIT	0	IGP -7.80992e-05
AT	8	KA -7.79986e-05
RTSI	15	GDIR -7.79778e-05
TSI	15	GDI -7.79778e-05
RP	13	QT -7.79414e-05
G	0	I -7.79162e-05
A	2	D -7.79132e-05
Y	19	I -7.78692e-05
DII	2	IRQ -7.78328e-05
P	20	E -7.78138e-05
NN	8	PG -7.76092e-05
Q	6	G -7.75199e-05
PY	25	QA -7.75162e-05
RPNNNTR	2	IHIGPGR -7.74559e-05
RQ	3	IG -7.74299e-05
P	23	G -7.73981e-05
R	2	T -7.73949e-05
NNNT	2	SIHI -7.71451e-05
PNNN	3	SIHI -7.71451e-05
TGEI	3	IRQA -7.71426e-05
TRKSI	17	IRQAH -7.71397e-05
NTR	2	VRI -7.7117e-05
CTRPN	13	AFYTT -7.70899e-05
NNTRR	3	IGPGQ -7.69766e-05
CTRPNNNT	8	GRAFYTTG -7.69654e-05
TRPNNNT	9	RAFYTTG -7.69654e-05
N	23	R -7.69362e-05
TGD	6	QAH -7.68586e-05
RAFYAT	5	DIRQAH -7.68052e-05
NN	5	HI -7.67649e-05
RPY	1	NTR -7.67103e-05
RP	4	RT -7.66958e-05
S	13	Q -7.66517e-05
CTRPNN	13	FYTTGE -7.6607e-05
CTRPNNN	12	FYTTGEI -7.6607e-05
TRPNNN	12	FYTTGE -7.6607e-05
GPG	5	TGD -7.65321e-05
CI	14	GQ -7.65245e-05
CIR	12	PGQ -7.65245e-05
CIRP	10	GPGQ -7.65245e-05
RS	21	AH -7.65123e-05
RKSI	6	AFYT -7.65108e-05
TGE	6	QAH -7.64343e-05
NNTRK	8	AFYAT -7.63631e-05
R	18	G -7.63547e-05
MGP	0	GRA -7.635e-05
S	8	L -7.63005e-05
TRPNNNT	5	IGPGRAF -7.62896e-05
TR	23	IG -7.6265e-05
L	1	P -7.61897e-05
NTR	15	IIG -7.61414e-05
NN	12	LY -7.60909e-05
AT	7	RK -7.60443e-05
EIIG	2	RQAH -7.60408e-05
NN	0	TR -7.59498e-05
MG	5	YA -7.58795e-05
IV	0	GD -7.58007e-05
R	17	T -7.57613e-05
PNN	3	RSI -7.5676e-05
KSI	6	AFY -7.56636e-05
R	22	R -7.56352e-05
CTRPN	1	NTRRS -7.5617e-05
TRPN	2	TRRS -7.5617e-05
TRPNN	0	NTRRS -7.5617e-05
S	6	Q -7.5612e-05
RPN	7	HIG -7.55497e-05
NT	11	LY -7.54385e-05
FYAT	5	DIRQ -7.54272e-05
TRQ	4	GPG -7.53989e-05
G	0	A -7.53836e-05
A	14	G -7.53718e-05
PY	12	RA -7.53682e-05
RPY	11	GRA -7.53682e-05
S	9	F -7.5332e-05
TRPNNN	0	TRKSIH -7.53028e-05
Q	6	R -7.52901e-05
TR	22	QA -7.52823e-05
KSI	7	FYT -7.52633e-05
T	25	Y -7.52628e-05
KS	0	IH -7.52276e-05
NN	19	VG -7.52169e-05
DIIG	1	IRQA -7.52063e-05
GRA	1	YAT -7.51634e-05
I	7	F -7.51521e-05
HM	7	AT -7.51206e-05
HMG	6	ATG -7.51206e-05
IHM	7	ATG -7.51206e-05
YT	0	TK -7.5102e-05
T	8	Y -7.50264e-05
RT	22	AY -7.49791e-05
RKGIH	6	FYATG -7.4976e-05
CT	8	SV -7.48729e-05
TR	7	SV -7.48729e-05
N	25	Q -7.48684e-05
PNNNT	5	IGPGQ -7.48385e-05
RPNNN	6	IGPGQ -7.48385e-05
QA	2	AT -7.48237e-05
NNT	10	ALY -7.48225e-05
NTR	9	ALY -7.48225e-05
NNN	1	RRS -7.48072e-05
I	8	A -7.47205e-05
G	27	A -7.47009e-05
T	9	Q -7.46776e-05
QTF	8	DIR -7.46696e-05
N	16	N -7.46117e-05
GQ	4	TG -7.45082e-05
KSI	7	FYA -7.44822e-05
TR	3	HI -7.44619e-05
GRAFYAT	4	GDIRQAH -7.44311e-05
GN	23	IR -7.43311e-05
TRPN	19	DIIG -7.43082e-05
CT	30	AY -7.43016e-05
CTRP	16	YTTG -7.42565e-05
NI	2	GR -7.42496e-05
GQT	8	GDI -7.42369e-05
NNNTRKS	2	IGPGRAF -7.4235e-05
Q	20	Q -7.41946e-05
RI	2	GQ -7.4193e-05
NNNT	4	HIGP -7.41825e-05
GQ	0	TF -7.41565e-05
V	12	I -7.41531e-05
TSI	2	GPG -7.41346e-05
NNNT	9	RAFY -7.4117e-05
TG	7	QA -7.40717e-05
INI	0	GPG -7.40571e-05
NTR	2	INI -7.40571e-05
NTR	3	NIG -7.40571e-05
RPS	26	QAH -7.40562e-05
N	9	H -7.39471e-05
IGP	8	IIG -7.39383e-05
YN	24	QA -7.39299e-05
INI	13	GDI -7.39083e-05
INI	14	DIR -7.39083e-05
INIG	12	GDIR -7.39083e-05
NI	13	GD -7.39083e-05
NI	14	DI -7.39083e-05
NI	15	IR -7.39083e-05
NIG	12	GDI -7.39083e-05
NIG	13	DIR -7.39083e-05
NIGP	11	GDIR -7.39083e-05
K	22	A -7.3906e-05
TGDI	4	RQAH -7.388e-05
ST	4	GR -7.36992e-05
P	13	Q -7.3644e-05
IGP	1	QTF -7.3642e-05
VRI	1	PGQ -7.36162e-05
CTRPN	11	GRAFY -7.35989e-05
GEI	5	QAH -7.35893e-05
P	8	I -7.35846e-05
NNTR	9	AFYA -7.35636e-05
PGRA	3	TGEI -7.35452e-05
IGP	15	QAH -7.35297e-05
CTRPNNNT	10	AFYTTGEI -7.34592e-05
TRPNNNT	10	AFYTTGE -7.34592e-05
TRPNNNTR	9	AFYTTGEI -7.34592e-05
NTRKSI	13	IIGDIR -7.34425e-05
GPG	6	GDI -7.34014e-05
I	6	F -7.32594e-05
KS	12	GE -7.32111e-05
GIH	12	IIG -7.31951e-05
GQT	10	IRQ -7.31414e-05
RPNN	4	SIHI -7.3121e-05
CT	15	QA -7.31204e-05
TR	14	QA -7.31204e-05
TR	0	KS -7.30471e-05
Q	1	I -7.30447e-05
SIH	18	QAH -7.30309e-05
T	5	N -7.30163e-05
A	3	T -7.30129e-05
INI	12	IGD -7.30072e-05
INIG	11	IGDI -7.30072e-05
INIGP	10	IGDIR -7.30072e-05
NI	12	IG -7.30072e-05
NIG	11	IGD -7.30072e-05
NIGP	10	IGDI -7.30072e-05
NTRKS	14	IIGDI -7.29633e-05
RT	5	PG -7.29365e-05
G	4	S -7.28788e-05
RKS	8	FYA -7.28328e-05
RTSI	11	GDII -7.28089e-05
RTSI	12	DIIG -7.28089e-05
TG	1	IV -7.27904e-05
TG	1	II -7.27703e-05
FY	2	GE -7.27631e-05
IGPG	2	FYAT -7.27615e-05
Y	5	S -7.27605e-05
KS	13	EI -7.27391e-05
PY	10	PG -7.27359e-05
PY	9	GP -7.27359e-05
RPY	9	GPG -7.27359e-05
R	15	E -7.27003e-05
T	17	G -7.26598e-05
YA	5	GN -7.2595e-05
YA	6	NI -7.2595e-05
CTRPN	19	EIIGD -7.2505e-05
CTRPNN	18	EIIGDI -7.2505e-05
CTRPNNN	17	EIIGDIR -7.2505e-05
TRPNN	18	EIIGD -7.2505e-05
TRPNNN	17	EIIGDI -7.2505e-05
TRP	11	PGQ -7.246e-05
NNT	3	INI -7.2439e-05
NNT	4	NIG -7.2439e-05
NNTR	2	INIG -7.2439e-05
NNTR	3	NIGP -7.2439e-05
K	1	V -7.24124e-05
KSIH	16	IRQA -7.24064e-05
NNTRK	7	RAFYA -7.23885e-05
PSN	25	QAH -7.23566e-05
PSNN	23	RQAH -7.23566e-05
PSNNT	21	IRQAH -7.23566e-05
RPSN	24	RQAH -7.23566e-05
RPSNN	22	IRQAH -7.23566e-05
SNN	24	QAH -7.23566e-05
SNNT	22	RQAH -7.23566e-05
CTRP	6	GIHI -7.23264e-05
RTS	15	IGD -7.23036e-05
RTSI	6	VFYR -7.22412e-05
TSI	6	VFY -7.22412e-05
RPNNNT	6	GPGRAF -7.21571e-05
Y	24	R -7.21373e-05
V	16	I -7.20855e-05
NN	1	RQ -7.20247e-05
NTRKSI	6	AFYTTG -7.20043e-05
M	9	G -7.19616e-05
CTRPNNNTR	9	AFYTTGEII -7.19541e-05
NTRK	10	YATG -7.19433e-05
GR	4	TG -7.1931e-05
PN	19	DI -7.18694e-05
TR	24	GD -7.18671e-05
TR	21	RQ -7.17713e-05
IG	7	TG -7.17554e-05
ATGD	5	RQAH -7.17545e-05
CTR	16	LYT -7.16762e-05
TRP	15	LYT -7.16762e-05
T	1	Y -7.16648e-05
GQT	0	FYA -7.1642e-05
PI	18	AH -7.1637e-05
NNN	19	GDI -7.16012e-05
NNN	20	DIR -7.16012e-05
NNNT	18	GDIR -7.16012e-05
PNNN	19	GDIR -7.16012e-05
RAFYATG	3	GDIRQAH -7.15576e-05
PNNNTRKS	2	IGPGRAFY -7.15486e-05
TRKS	16	GDIR -7.15413e-05
CTR	6	TSI -7.14856e-05
D	4	I -7.14469e-05
CTRP	5	KSIH -7.14411e-05
G	18	R -7.14298e-05
PN	15	YT -7.14286e-05
IGPGQA	6	IIGDIR -7.14061e-05
TRPNNNT	3	IHIGPGR -7.13996e-05
NNT	9	QTF -7.13894e-05
G	3	T -7.13784e-05
GPG	7	IIG -7.13698e-05
RPNNNTR	8	RAFYTTG -7.11703e-05
IG	8	DI -7.11329e-05
V	9	T -7.10847e-05
A	2	E -7.10218e-05
RPNNNTR	5	GPGRAFY -7.09771e-05
TGD	0	IIG -7.09509e-05
RPY	10	PGR -7.09314e-05
G	15	I -7.08891e-05
TGDI	2	DIRK -7.0887e-05
I	0	P -7.08727e-05
I	20	T -7.08157e-05
RAF	2	TGE -7.07626e-05
SI	7	LY -7.07221e-05
RAFYT	7	IRQAH -7.06201e-05
G	10	R -7.06013e-05
QT	7	IG -7.05884e-05
KS	8	LY -7.05514e-05
S	13	D -7.05463e-05
N	8	L -7.0518e-05
GDI	5	QAH -7.05043e-05
QT	13	AH -7.04517e-05
TGD	3	DIR -7.04216e-05
RP	8	PI -7.02755e-05
RT	4	GP -7.02684e-05
Q	1	F -7.01786e-05
NNTRK	9	FYATG -7.01281e-05
SI	0	NI -7.00808e-05
SIN	0	IGP -7.00808e-05
YN	23	RQ -7.00786e-05
RPNNNTR	3	HIGPGRA -7.00579e-05
GP	2	TF -7.00344e-05
RKSIH	4	RAFYT -7.00153e-05
TRKSIH	4	RAFYTT -7.00153e-05
TGEI	4	RQAH -6.99525e-05
PYN	0	NTR -6.99223e-05
YN	1	TR -6.99223e-05
TGD	2	GDI -6.98487e-05
S	28	H -6.98227e-05
PN	27	AY -6.97686e-05
N	16	A -6.97482e-05
SIHIGPGR	7	IIGDIRQA -6.9748e-05
SI	12	EI -6.97479e-05
V	0	G -6.97303e-05
GIH	7	YAT -6.97174e-05
NNT	0	RRS -6.96679e-05
NTRKSI	16	DIRQAH -6.96598e-05
A	8	Y -6.96554e-05
TRPN	22	GDIR -6.96435e-05
SV	20	AH -6.95756e-05
TGDI	0	IGDI -6.95743e-05
PNN	2	RRS -6.9568e-05
PNNN	0	TRRS -6.9568e-05
S	2	I -6.95649e-05
L	2	T -6.95505e-05
HIG	14	RQA -6.9547e-05
NNNT	0	RRSI -6.95408e-05
PS	6	IT -6.94634e-05
SN	5	IT -6.94634e-05
S	0	Y -6.9402e-05
CTRPNNNTRK	1	IHIGPGRAFY -6.93887e-05
TRPNNNTRK	1	IHIGPGRAF -6.93887e-05
TRPNNNTRK	2	HIGPGRAFY -6.93887e-05
RPNNNT	5	MGPGRA -6.93802e-05
TS	13	DI -6.93779e-05
CTRPNNNTRK	8	AFYTTGEIIG -6.93396e-05
TRPNNNTRK	8	AFYTTGEII -6.93396e-05
CTRPNNNT	3	IHIGPGRA -6.9288e-05
TRPNNNT	4	HIGPGRA -6.9288e-05
CTR	8	INI -6.9237e-05
CTR	9	NIG -6.9237e-05
NI	8	TG -6.9237e-05
S	2	L -6.91997e-05
LG	0	PG -6.91975e-05
IGP	0	GQA -6.91832e-05
R	18	A -6.91448e-05
RP	21	VG -6.91294e-05
Q	2	R -6.91279e-05
PN	15	YA -6.91183e-05
KGI	9	ATG -6.90541e-05
PGRA	1	YATG -6.90429e-05
NNT	2	SIH -6.89928e-05
IGP	7	DII -6.8959e-05
IGPG	6	DIIG -6.8959e-05
I	9	G -6.89275e-05
IV	3	RQ -6.88831e-05
IVG	1	IRQ -6.88831e-05
CT	14	GQ -6.88772e-05
TR	13	GQ -6.88772e-05
NNNTR	4	IGPGQ -6.88708e-05
IT	0	IG -6.88317e-05
P	17	R -6.88259e-05
RIGPGQ	7	IIGDIR -6.8818e-05
TRP	27	QAH -6.87532e-05
SV	4	GQ -6.87071e-05
GRA	3	TGD -6.86944e-05
G	11	M -6.86477e-05
S	7	S -6.86476e-05
PNN	3	KSI -6.8641e-05
G	21	I -6.85706e-05
G	24	I -6.85678e-05
QA	10	IR -6.85585e-05
SNNTR	20	IRQAH -6.85336e-05
I	1	P -6.85171e-05
Q	13	K -6.84547e-05
K	12	A -6.84541e-05
QTF	9	IRQ -6.84522e-05
CTRPN	18	GEIIG -6.84392e-05
TRPN	18	GEII -6.84392e-05
TRPNN	17	GEIIG -6.84392e-05
VR	2	PG -6.84378e-05
CT	9	IT -6.84181e-05
TR	8	IT -6.84181e-05
GI	0	GP -6.8411e-05
N	12	L -6.83518e-05
RPNNNT	8	GRAFYT -6.8317e-05
RKS	15	IGD -6.82223e-05
NIGPG	9	IGDIR -6.81472e-05
N	19	V -6.81288e-05
GP	2	AL -6.80905e-05
PG	1	AL -6.80905e-05
FY	3	EI -6.80657e-05
RP	14	TF -6.80361e-05
IGPG	7	IIGD -6.79851e-05
IG	8	GE -6.79626e-05
RK	8	AL -6.79405e-05
TRK	8	ALY -6.79405e-05
CTRP	19	GEII -6.79121e-05
T	9	V -6.78825e-05
GRAFYATG	2	IGDIRQAH -6.78825e-05
RRSI	18	RQAH -6.7861e-05
RSI	19	QAH -6.7861e-05
TRRSI	17	IRQAH -6.7861e-05
NNTRKSI	15	GDIRQAH -6.77447e-05
K	21	Q -6.77239e-05
NNTRKS	14	IIGDIR -6.76912e-05
I	17	A -6.769e-05
TRP	5	TSI -6.76857e-05
TS	12	GD -6.76709e-05
Y	0	N -6.76645e-05
C	3	F -6.76485e-05
TRPNNNT	16	EIIGDIR -6.7645e-05
SV	10	TG -6.76406e-05
PNNNT	0	RKSIH -6.76363e-05
C	7	R -6.76198e-05
GEII	2	IRQA -6.76129e-05
I	1	N -6.76095e-05
I	16	D -6.76055e-05
RTSI	13	IIGD -6.75905e-05
RTSI	14	IGDI -6.75905e-05
TSI	14	IGD -6.75905e-05
KR	21	AY -6.75818e-05
Y	2	T -6.75792e-05
Q	12	T -6.75639e-05
GRA	12	QAH -6.7528e-05
Q	13	Q -6.75156e-05
GPG	0	QTF -6.75035e-05
L	4	I -6.74941e-05
CTRP	6	SIPI -6.74783e-05
T	1	E -6.74248e-05
LY	10	AH -6.74108e-05
PY	23	IR -6.73835e-05
KSIH	3	GRAF -6.72739e-05
NTR	7	GQT -6.72631e-05
TR	8	QT -6.72631e-05
IHIGPGR	9	GDIRQAH -6.72285e-05
ATGDI	3	IRQAH -6.72284e-05
RQ	20	QA -6.71682e-05
CTR	28	QAH -6.71518e-05
TR	29	AY -6.714e-05
QA	7	IG -6.71164e-05
PG	6	GA -6.70858e-05
NTR	8	QAF -6.70676e-05
PGQ	10	DIR -6.70631e-05
CTRPNNNTRK	2	HIGPGRAFYT -6.70146e-05
TGDII	2	IRQAH -6.69667e-05
NTR	20	RQA -6.69657e-05
RP	7	IP -6.69279e-05
K	6	A -6.69253e-05
A	15	R -6.69136e-05
PY	24	RQ -6.6877e-05
RPY	24	RQA -6.6877e-05
PY	16	TT -6.68099e-05
RTSI	3	PGQV -6.67762e-05
RTSI	4	GQVF -6.67762e-05
RTSI	5	QVFY -6.67762e-05
TSI	4	GQV -6.67762e-05
TSI	5	QVF -6.67762e-05
PNNNT	10	AFYTT -6.67095e-05
N	19	E -6.67088e-05
T	8	K -6.66551e-05
PNNNT	4	HIGPG -6.6589e-05
GIHI	0	GPGR -6.65882e-05
C	9	G -6.65763e-05
GRA	5	EII -6.65744e-05
DIIG	0	DIRQ -6.6559e-05
T	11	Q -6.65534e-05
SIHI	16	RQAH -6.65124e-05
SIT	1	GPG -6.64459e-05
PGRA	2	TTGE -6.64426e-05
N	5	N -6.64368e-05
G	2	L -6.64046e-05
CTRPNNNT	16	DIIGDIRQ -6.64026e-05
CTRPNNNT	16	EIIGDIRK -6.6394e-05
CTRPNNNTR	14	GEIIGDIRK -6.6394e-05
CTRPNNNTR	15	EIIGDIRKA -6.6394e-05
TRPNNNTR	15	EIIGDIRK -6.6394e-05
CTRPS	24	IRQAH -6.63936e-05
TRPS	25	RQAH -6.63936e-05
S	20	K -6.6385e-05
PS	25	RQ -6.63603e-05
PS	26	QA -6.63603e-05
RPS	24	IRQ -6.63603e-05
RPS	25	RQA -6.63603e-05
S	26	Q -6.63603e-05
PGQ	13	QAH -6.63377e-05
CTR	13	GQA -6.62993e-05
RP	19	GD -6.62723e-05
RPN	4	KSI -6.62349e-05
NNTR	12	ATGE -6.62189e-05
NNNTRKSI	1	IGPGRAFY -6.62037e-05
Y	3	D -6.6131e-05
CTRPN	22	GDIRK -6.60968e-05
CTRPN	23	DIRKA -6.60968e-05
TRPN	23	DIRK -6.60968e-05
I	9	K -6.60624e-05
CTRPNNNTR	6	PGRAFYTTG -6.60569e-05
TRPNNNTR	7	GRAFYTTG -6.60569e-05
PG	16	AT -6.60354e-05
CTRPN	5	SIHIG -6.60104e-05
TRPNN	4	SIHIG -6.60104e-05
P	4	F -6.60076e-05
IG	15	QA -6.60003e-05
KSIH	4	RAFY -6.59903e-05
NNTRRSI	15	GDIRQAH -6.58935e-05
NTRRSI	16	DIRQAH -6.58935e-05
N	14	G -6.5867e-05
P	11	R -6.58185e-05
PGRAFYAT	3	IGDIRQAH -6.5803e-05
IHIGPGRA	7	IGDIRQAH -6.57901e-05
INI	11	IIG -6.57845e-05
INIG	10	IIGD -6.57845e-05
INIGP	9	IIGDI -6.57845e-05
NI	11	II -6.57845e-05
NIG	10	IIG -6.57845e-05
NIGP	9	IIGD -6.57845e-05
VR	1	GP -6.57697e-05
VRI	0	GPG -6.57697e-05
CTRPNNNTR	15	DIIGDIRQA -6.57645e-05
TRPNNNTR	15	DIIGDIRQ -6.57645e-05
N	19	I -6.57643e-05
RTSI	17	IRKA -6.57418e-05
TSI	17	IRK -6.57418e-05
TSI	18	RKA -6.57418e-05
R	15	T -6.57106e-05
IG	3	TF -6.5694e-05
P	10	V -6.56897e-05
R	17	Y -6.56804e-05
CTRPNN	12	AFYTTG -6.56002e-05
TRPNNN	11	AFYTTG -6.56002e-05
GPGRA	1	YTTGE -6.55851e-05
MGP	4	YAT -6.55611e-05
MGPG	3	YATG -6.55611e-05
NNTR	7	GRAF -6.55515e-05
TRQ	3	IGP -6.55508e-05
RPY	8	IGP -6.55495e-05
SIHIGPG	0	RAFYTTG -6.55119e-05
MG	2	RA -6.54849e-05
CTRPN	5	GIHIG -6.54792e-05
CTRPNN	4	GIHIGP -6.54792e-05
CTRPNNN	3	GIHIGPG -6.54792e-05
TRPN	5	GIHI -6.54792e-05
TRPNN	4	GIHIG -6.54792e-05
TRPNNN	3	GIHIGP -6.54792e-05
TRPNNNT	2	GIHIGPG -6.54792e-05
AFY	0	ATG -6.54616e-05
NI	0	RQ -6.54423e-05
NNTRKSIH	1	GPGRAFYT -6.54319e-05
NNTRKSIH	2	PGRAFYTT -6.54319e-05
NNTRKSIH	3	GRAFYTTG -6.54319e-05
NTRKSIH	2	PGRAFYT -6.54319e-05
NTRKSIH	3	GRAFYTT -6.54319e-05
NTRKSIH	4	RAFYTTG -6.54319e-05
TRKSIH	3	GRAFYT -6.54319e-05
R	6	P -6.54178e-05
CTRPNNN	15	TGDIIGD -6.54092e-05
TRPNNNT	14	TGDIIGD -6.54092e-05
CT	7	KS -6.53957e-05
TF	1	AT -6.5354e-05
T	24	I -6.53116e-05
Y	10	Q -6.53098e-05
TRPN	13	AFYT -6.52836e-05
D	2	G -6.52771e-05
CTRPNNNT	14	TGDIIGDI -6.52382e-05
RQ	15	IG -6.52225e-05
RPN	4	RSI -6.52133e-05
QS	3	GP -6.51848e-05
QS	4	PG -6.51848e-05
RP	5	QS -6.51848e-05
RQS	3	GPG -6.51848e-05
NNT	3	ITI -6.5158e-05
GDII	3	RQAH -6.51384e-05
C	29	R -6.50769e-05
SINI	13	GDIR -6.5072e-05
V	5	G -6.50443e-05
RS	18	IR -6.49823e-05
TIG	0	PGR -6.49803e-05
KS	0	IP -6.49242e-05
TRK	0	SIP -6.49242e-05
CTRP	17	TTGE -6.49057e-05
TT	8	AH -6.48698e-05
RIG	0	PGQ -6.48608e-05
CTRPN	17	TGEII -6.48024e-05
CTRPNN	16	TGEIIG -6.48024e-05
TRPNN	16	TGEII -6.48024e-05
TRPNNN	15	TGEIIG -6.48024e-05
PI	6	YT -6.47818e-05
TRKS	17	DIRQ -6.47374e-05
T	1	N -6.47027e-05
TRPSN	23	IRQAH -6.46939e-05
RPNNNT	9	RAFYTT -6.46802e-05
PSN	23	IRQ -6.46607e-05
PSN	24	RQA -6.46607e-05
RPSN	23	IRQA -6.46607e-05
SN	24	RQ -6.46607e-05
SN	25	QA -6.46607e-05
RK	8	TF -6.46556e-05
GIH	8	ATG -6.46436e-05
PG	1	TF -6.4634e-05
RP	19	GE -6.46158e-05
NN	11	TF -6.46071e-05
CTRPNNNTR	13	TGDIIGDIR -6.46001e-05
TRPNNNTR	13	TGDIIGDI -6.46001e-05
RA	13	AH -6.45789e-05
PG	17	TG -6.45696e-05
RS	11	TG -6.45485e-05
IV	1	DI -6.45431e-05
IVG	0	DIR -6.45431e-05
NN	12	AL -6.45181e-05
NNN	11	ALY -6.45181e-05
PN	13	AL -6.45181e-05
PNN	12	ALY -6.45181e-05
RPN	13	ALY -6.45181e-05
CTRPNN	21	GDIRKA -6.44787e-05
TRPNN	21	GDIRK -6.44787e-05
TRPNN	22	DIRKA -6.44787e-05
Q	0	S -6.4471e-05
GDI	2	DIR -6.445e-05
RK	9	FY -6.44495e-05
GQ	3	TT -6.44335e-05
YA	9	QA -6.44253e-05
TS	14	II -6.44114e-05
TS	15	IG -6.44114e-05
AFYAT	2	IIGDI -6.44012e-05
RPY	25	QAH -6.43729e-05
IGP	6	TGE -6.43258e-05
PGRA	10	IRQA -6.43152e-05
PNNN	1	RRSI -6.43015e-05
SV	17	IR -6.42944e-05
PNN	16	TGD -6.42559e-05
CTRPNNNTRK	12	TGEIIGDIRK -6.41939e-05
CTRPNNNTRK	13	GEIIGDIRKA -6.41939e-05
TRPNNNTRK	13	GEIIGDIRK -6.41939e-05
TRPNNNTRK	14	EIIGDIRKA -6.41939e-05
P	2	N -6.41932e-05
CTRP	5	KSIP -6.41896e-05
SINI	12	IGDI -6.41709e-05
SINIG	11	IGDIR -6.41709e-05
CT	6	RT -6.41551e-05
TR	5	RT -6.41551e-05
RPNNN	9	GRAFY -6.41335e-05
RI	7	AT -6.41044e-05
G	15	H -6.40728e-05
PGQA	6	IIGD -6.40656e-05
IHI	15	IRQ -6.4051e-05
IHI	16	RQA -6.4051e-05
NNNTR	0	KGIHI -6.4007e-05
NNNTRK	0	GIHIGP -6.4007e-05
PNNNT	1	KGIHI -6.4007e-05
PNNNTR	0	KGIHIG -6.4007e-05
PNNNTRK	0	GIHIGPG -6.4007e-05
RPNNN	2	KGIHI -6.4007e-05
RPNNNT	0	RKGIHI -6.4007e-05
RPNNNT	1	KGIHIG -6.4007e-05
RPNNNTR	0	KGIHIGP -6.4007e-05
CTRP	7	INIG -6.39977e-05
CTRP	8	NIGP -6.39977e-05
TRP	7	INI -6.39977e-05
TRP	8	NIG -6.39977e-05
Q	2	F -6.39945e-05
PGRA	4	GEII -6.39379e-05
PGRA	5	EIIG -6.39379e-05
TRK	2	HIG -6.39158e-05
GQ	5	GE -6.38973e-05
CTRPN	14	FYTTG -6.3888e-05
TRPNN	13	FYTTG -6.3888e-05
RT	19	IR -6.38841e-05
GDI	1	GDI -6.38771e-05
RP	20	IV -6.38429e-05
IGP	8	EII -6.37921e-05
I	17	F -6.37365e-05
NN	22	IR -6.3724e-05
TRPN	18	GDII -6.37235e-05
RAF	3	GEI -6.36922e-05
I	4	T -6.3672e-05
GPGQ	12	RQAH -6.36696e-05
CTR	8	ITI -6.36675e-05
CTRP	7	ITIG -6.36675e-05
TRP	7	ITI -6.36675e-05
IG	4	YY -6.36515e-05
PSN	5	ITI -6.36315e-05
PSNN	4	ITIG -6.36315e-05
PSNNT	3	ITIGP -6.36315e-05
RPS	6	ITI -6.36315e-05
RPSN	5	ITIG -6.36315e-05
RPSNN	4	ITIGP -6.36315e-05
RPSNNT	3	ITIGPG -6.36315e-05
SNN	4	ITI -6.36315e-05
SNNT	3	ITIG -6.36315e-05
GR	6	QI -6.36258e-05
RPNNN	1	RKSIH -6.36122e-05
IT	6	FY -6.36037e-05
NNTR	1	SINI -6.36028e-05
NT	3	VR -6.35973e-05
ITI	14	DIR -6.35958e-05
T	23	Q -6.35761e-05
TF	8	DI -6.35747e-05
FY	5	VG -6.35372e-05
SNNT	5	IGPG -6.35194e-05
V	4	K -6.35023e-05
CTRPS	6	ITIGP -6.34785e-05
CTRPSN	5	ITIGPG -6.34785e-05
TRPS	6	ITIG -6.34785e-05
TRPSN	5	ITIGP -6.34785e-05
TRPSNN	4	ITIGPG -6.34785e-05
SIHIGPGR	8	IGDIRQAH -6.34593e-05
ITI	12	IGD -6.34427e-05
ITI	13	GDI -6.34427e-05
ITIG	11	IGDI -6.34427e-05
ITIG	12	GDIR -6.34427e-05
ITIGP	10	IGDIR -6.34427e-05
KR	7	GR -6.34245e-05
I	7	I -6.34178e-05
GQTF	7	GDIR -6.34092e-05
QTF	7	GDI -6.34092e-05
YAT	0	GDI -6.33785e-05
TRR	5	PGQ -6.33668e-05
Q	22	H -6.33621e-05
RQ	21	AH -6.33621e-05
G	8	L -6.33433e-05
F	7	R -6.33366e-05
NTRQ	3	IGPG -6.33315e-05
CTRP	10	GPGQ -6.33212e-05
QAF	5	IIG -6.33103e-05
Y	22	I -6.32741e-05
NNT	9	QAF -6.32676e-05
RAF	1	TTG -6.3252e-05
CTR	23	IGD -6.32398e-05
NNN	5	HIG -6.32317e-05
PNN	6	HIG -6.32317e-05
CTRPNNNT	6	GPGRAFYT -6.32035e-05
TRPNNNT	7	PGRAFYT -6.32035e-05
PG	3	RK -6.31949e-05
NN	25	AY -6.31937e-05
PNNN	12	FYTT -6.31935e-05
YATGD	4	IRQAH -6.31885e-05
FYA	3	IIG -6.31626e-05
T	3	K -6.31343e-05
RKGI	8	YATG -6.31052e-05
H	14	D -6.30933e-05
TRPNNN	7	GPGRAF -6.30719e-05
NNTRKG	7	AFYATG -6.30491e-05
NTRKG	7	AFYAT -6.30491e-05
TRKG	7	AFYA -6.30491e-05
GP	7	GA -6.29914e-05
PNNNTRK	7	RAFYTTG -6.294e-05
PGRAFYATG	1	IIGDIRQAH -6.29296e-05
G	5	N -6.28852e-05
T	31	Y -6.28819e-05
Y	3	R -6.2858e-05
ATG	0	DII -6.28142e-05
L	6	G -6.28101e-05
PNNNT	2	SIHIG -6.2807e-05
C	31	A -6.275e-05
Y	9	G -6.27278e-05
Y	7	N -6.26948e-05
YATG	2	IGDI -6.2692e-05
KG	1	HI -6.26701e-05
NTRKG	1	HIGPG -6.26701e-05
RKG	1	HIG -6.26701e-05
TRKG	1	HIGP -6.26701e-05
IGPGR	2	YTTGE -6.26687e-05
CTRPNNNTRK	14	EIIGDIRKAH -6.26618e-05
NNN	15	TGE -6.2653e-05
IG	9	II -6.26321e-05
NT	15	GE -6.2579e-05
RP	15	FF -6.25725e-05
TRP	12	GQA -6.24994e-05
PGR	4	TGD -6.2445e-05
C	20	I -6.24404e-05
NT	10	TF -6.2406e-05
G	7	D -6.23946e-05
HM	6	YA -6.2379e-05
HMG	5	YAT -6.2379e-05
IHM	6	YAT -6.2379e-05
IHMG	5	YATG -6.2379e-05
HM	3	RA -6.23785e-05
HMG	1	GRA -6.23785e-05
IHM	2	GRA -6.23785e-05
YAT	1	DII -6.23737e-05
CTRPN	16	TTGEI -6.23441e-05
TRPN	16	TTGE -6.23441e-05
TRPNN	15	TTGEI -6.23441e-05
GQ	10	DI -6.23303e-05
PNN	13	FYA -6.23263e-05
RPN	14	FYA -6.23263e-05
GQTF	9	IRQA -6.23137e-05
G	16	N -6.23085e-05
GI	1	PG -6.22725e-05
GQ	3	DI -6.22398e-05
P	16	F -6.22164e-05
RKS	13	EII -6.22064e-05
IR	8	AT -6.21976e-05
NNTRKS	1	HIGPGR -6.2152e-05
Q	21	A -6.21467e-05
RK	7	QT -6.2103e-05
TRK	6	GQT -6.2103e-05
CTRPN	4	KSIHI -6.2074e-05
TRPNN	3	KSIHI -6.2074e-05
VR	9	TG -6.2059e-05
I	14	I -6.20291e-05
NNTR	3	RIGP -6.20226e-05
T	8	V -6.20196e-05
KSIHI	3	RAFYT -6.19603e-05
KSIHIG	2	RAFYTT -6.19603e-05
RP	5	RS -6.19581e-05
GEII	3	RQAH -6.19279e-05
GEIIG	1	IRQAH -6.19279e-05
CTRP	4	RTSI -6.19064e-05
RTS	12	GDI -6.18915e-05
NN	2	RG -6.18876e-05
NNT	0	RRG -6.18876e-05
NT	1	RG -6.18876e-05
TR	0	RG -6.18876e-05
NNNTRRSI	14	IGDIRQAH -6.18864e-05
PNNNTRRSI	13	IIGDIRQAH -6.18864e-05
TRPNNNT	11	FYTTGEI -6.18553e-05
CT	7	RS -6.18334e-05
AFY	1	TGE -6.17837e-05
G	4	P -6.17772e-05
NNNT	8	GRAF -6.17652e-05
I	19	Q -6.17505e-05
GPGRA	4	GEIIG -6.17425e-05
RS	15	IG -6.17163e-05
I	2	G -6.17109e-05
SIP	18	QAH -6.16958e-05
H	16	R -6.16725e-05
YA	6	DI -6.16718e-05
TRTS	16	GDIR -6.16638e-05
PS	27	AH -6.16444e-05
PG	21	IG -6.16409e-05
PG	24	IR -6.16381e-05
KSIHIGPGR	7	IIGDIRQAH -6.16131e-05
SIHIGPGRA	6	IIGDIRQAH -6.16131e-05
RAF	0	YAT -6.1612e-05
RPNN	2	RKSI -6.16015e-05
PGRA	5	IIGD -6.1547e-05
GR	6	DI -6.1538e-05
GQ	6	II -6.15299e-05
PGQ	6	IIG -6.15299e-05
TGEI	2	DIRQ -6.15034e-05
CTRPNN	7	MGPGRA -6.14914e-05
TRPNNN	6	MGPGRA -6.14914e-05
CTRPN	15	YTTGE -6.14867e-05
CTRPNN	14	YTTGEI -6.14867e-05
TRPNN	14	YTTGE -6.14867e-05
TRPNNN	13	YTTGEI -6.14867e-05
NNNTR	8	RAFYT -6.14326e-05
PNNNTR	7	GRAFYT -6.14326e-05
P	16	I -6.14008e-05
G	17	I -6.14004e-05
GQ	12	RQ -6.13771e-05
GQ	13	QA -6.13771e-05
PGQT	8	GDIR -6.13745e-05
TR	6	KS -6.13715e-05
QT	2	AT -6.13668e-05
CTRPN	18	GDIIG -6.13494e-05
TR	16	IV -6.13471e-05
NNTR	2	ITIG -6.1335e-05
NTR	2	ITI -6.1335e-05
NNTR	6	PGQT -6.13142e-05
CTRP	26	RQAH -6.1314e-05
LY	4	IG -6.13129e-05
K	6	G -6.1286e-05
RPNNNTR	4	IGPGRAF -6.12813e-05
L	9	R -6.12606e-05
CTRPNNNTR	4	IGPGRAFYT -6.12385e-05
GDIIG	1	IRQAH -6.12168e-05
IV	4	QA -6.12063e-05
IVG	2	RQA -6.12063e-05
GN	20	IG -6.11409e-05
R	8	V -6.11004e-05
P	14	G -6.10648e-05
NNN	16	GEI -6.10506e-05
RTSI	18	RKAY -6.1049e-05
TSI	19	KAY -6.1049e-05
GIHI	4	AFYA -6.10439e-05
KS	7	TF -6.09946e-05
PGRA	3	TGDI -6.0978e-05
NN	13	LY -6.09714e-05
PN	14	LY -6.09714e-05
TS	21	AY -6.09627e-05
P	15	S -6.09379e-05
G	12	N -6.09344e-05
RT	0	SI -6.09304e-05
INIGPG	8	IIGDIR -6.09245e-05
NIGPG	8	IIGDI -6.09245e-05
YA	8	RQ -6.09143e-05
QT	6	II -6.09118e-05
RTSI	2	GPGQ -6.09092e-05
TSI	3	PGQ -6.09092e-05
TR	5	RQ -6.09072e-05
AT	1	EI -6.08949e-05
[truncated: 704,714 more rows]
