# Supplementary material for: HIV-1 coreceptor usage prediction without multiple alignments: an application of string kernels
Source: Retrovirology. 2008 Dec 4;5:110. doi: 10.1186/1742-4690-5-110 (PMC2637298; doi:10.1186/1742-4690-5-110)
Supplement: Additional file 1 — Source code and data. Web server, classifiers, discriminant vectors and data sets. [file 1742-4690-5-110-S1.zip › supplements/test.txt]

AY619881	X4	CTRPFKNIRTSVRIGPGRVFYKTGAITGDIRRAYC
AF541080	R5	CIRPNNNTKRSIHLGLGRRFYTTEIVGDIRKAYC
M17451	R5X4	CTRPNNNTRKSITKGPGRVIYATGQIIGDIRKAHC
DQ235643	R5	CTRPNNNTRKSVRIGPGQTFYATGDIIGDIRQAHC
AF022282	X4	CTRPNNNIRKRISLSPGRVFYTTGEIVGDIRKAHC
AF199037	R5	CTRPNNNTRKSIHIGPGRALYATGDIIGDIRQAHC
AF355700	X4	CTRPNNKIRTSFRIGPGQVFYKTGDITGDIRKAYC
AF259043	R5X4	CTRPGNNTRKRISIGPGRAFYTTEQIIGNIRQAHC
U08696	R5	CTRPNNNTRKSIHMGWGRAFYATGEIIGNIRQAHC
DQ061759	R5	CTRPNNNTRRSISLGPGRAYYATGDIIGDIRQAHC
AF541015	R5	CTRPNNNTRKSIPIGPGRAFYATGEIIGDIRQAHC
AF035534	X4	CTRPNNNIRKRIHIGPGRAFYTTRQIIGNIRQAHC
AF355647	R5X4	CTRPNNNTRKSINIGPGRAWYATGEIIGDIRKAHC
DQ002066	R5	CIRPNNNTRKSIHIGPGRVFYTTGDIIGDIRQAHC
DQ358776	R5	CTRPNNNTRKSIPVGFGRVLYATGKIIGNIRQAHC
AJ418481	R5	CTRPNNNTRKSIPIGPGRALYATGDIIGEIRQAFC
AF391248	R5	CTRPGNNTRKSVRIGPGQTFYATGDIIGDIRQAHC
AF484502	R5	CTRPSNNTRKGVHIGPGQAIYSTGQIIGDIRKAHC
AY619850	X4	CSRPYTTTRKSTGIGPGRASYIAKIGDIRQAYC
AF541016	R5	CTRPNNNTRKSIPIGPGRAFYTTGEIIGDIRQAHC
DQ061461	R5	CTRPNNNTRKSIHIGPGRAFYTTGEIIGDIRKAHC
AY010767	R5	CIRPNNNTRKSIHMGPGKAFYATGDIIGDIRQAYC
DQ061747	R5	CTRPNNNTRRSISLGPGRAYYATGDIIGDIRQAHC
AF541069	R5	CVRPNNNTRRGIHIGLGRRFYTTEIVGDIRKAYC
AF062032	R5	CTRPSNNTRTSINIGPGQVFYRTGDIIGDIRKAYC
AF021505	R5	CTRPNNNTRKSIPIGPGRAFYTTGQIIGDIRQAYC
DQ516215	R5	CTRPNNNTRKGIHIGPGSAFYTTGAIIGNIRQAHC
AJ418514	R5	CTRPNNNTRKSIHIGPGRAFYTTGGIIGNIRQAHC
AF541021	R5	CTRPNNNTRKSINIGPGRAFYTTGEIIGDIRQAHC
AF258996	R5	CTRPNNNTRKGIHLGPGRAFYATGEIVGDIRKAHC
AF259004	X4	CTRPNKTIRKGLRLGPGRAFYTMGRIEGYIRQAHC
AF541064	R5	CIRPNNNTRRGIHIGLGRRFYTTEIVGDIRKAYC
U08826	R5	CTRPSNNTRTSITVGPGQVFYRTGDITGDIRKAYC
AF355747	X4	CTRPGNKTIKSISLGPGRAFSATRQIIGDIRKAYC
DQ222211	R5	CTRPNNNTSKSIPLGPGRAFHTTGRIIGDIRQAHC
DQ516264	R5	CTRPNNNTRKGIHMGPGRAFYTTGAIIGDIRQAHC
AF391244	R5	CTRPNNNTRKSMRIGPGQTFYATGDIIGDIRQAHC
DQ002101	R5	CTRPSNNTRRGIHIGPGKAFYTTGGVIGDIRKANC
DQ061637	R5X4	CMRPNNNTRKSIAIGPGRAFYTTGEIIGDIRKAHC
U08748	R5	CTRPSNNTRTSITIGPGQVFYRTGDIIGDIRKAYC
AB014808	R5X4	CTRPSNNTRTRVTLGPGRVWYRTGEIIGDIRKAYC
DQ061448	R5	CTRPNNNTRKSIHIGPGRAFYTTGEIIGDIRKAHC
DQ516236	R5	CTRPNNNTRKGIHIGPGRAFYTTGAIIGDIRQAHC
AF541059	R5	CTRPSNNTRKSIHIGPGRAFYTTGEIIGDIRQAHC
U16226	R5	CTRPNNNTRTSIRIGPGQSFHATGDIIGDIRQAHC
AY835438	R5	CTRPNNNTRKSINLGPGRAFYATGDIIGDIRQAHC
AF541004	R5	CTRPSNNTRKSIPMGPGKAFYATGDIIGDIRKAHC
AF355699	R5X4	CTRPNNKIRTSFRIGPGQVFYKTGDITGDIRKAYC
DQ002314	R5	CTRPNNNTRKSIHMGPGRAFYTTGEIIGDIRQAYC
AF258993	R5	CTRPNNNTRKGIHLGPGRAFYATGEIVGDIRKAHC
U08741	X4	CARPYIKIWRRTHIGSGQAYSTKRIQNYTGPAHC
AY887872	R5	CTRPGNNTRRSVRIGPGQTFYATGDIIGDIRQAHC
AY619746	X4	CTRPYNNTRRSTHIGPGRVYYITKIIGDTRQAHC
U08653	R5	CTRPNNNTRTSVRIGPGQTFYATGDIIGDIRRAYC
AJ418525	R5	CTRPSNNTRKSIHIGPGRAFYTTGEIIGDIRQAHC
U08656	R5	CTRPNNNTRTSVRIGPGQTFYATGDIIGDIRRAYC
DQ061639	R5X4	CIRPNNNTRKSIHIGPGSAFYTTGEIIGDIRQAHC
U08702	R5	CTRPNNNTRKSIHMGWGRAFYATGEIIGNIRQAHC
AF259044	R5	CTRPGNNTRKGIHIGPGRAFYTTGQIIGNIRQAHC
DQ002283	R5	CIRPNNNTRKSINIGPGRAFYATGDIIGDIRQAHC
AF541071	R5	CVRPNNNTRRGIHIGLGRRFYTTEIVGDIRKAYC
DQ061517	R5	CTRPNNNTRRSIHIAPGSAFYATGEIIGDIRQAHC
AJ888825	R5	CTRPSNNTRKSVHIGPGRALYTTDIIGDIRKAYC
AY010819	R5	CTRPNNNTRKGIHIGPGSAIYATGDIIGDIRQAHC
DQ061768	R5	CTRPSNNTRKGIHIGPGRAFYATGEIIGNIRQAHC
AF069669	R5	CTRPGNNTRKSIRIGPGQAFYATGEVIGDIRQAHC
AF021614	X4	CTRPNNNTRRRIHIGPGRAVYTTGQIIGDIRKAYC
AF259001	X4	CTRPNKTIRKGLRLGPGRAFYTMGRIEGYIRQAHC
AY736827	R5	CTRPYNNTIQSVQMGPGRAWYTSGITIIGDIRQAHC
AY736810	R5	CARPSNNTRKSVHIGPGQAFYATGAITGDIRQAYC
DQ516127	R5X4	CTRPNNYTRKGIRTGPGRAFYVTKTIGDIKQAHC
DQ002212	R5	CTRPNNNTRKSIPIGPGRAFYATGEIIGDIRQAYC
U08445	R5X4	CTRPNNSTRKRISIGPGRVWYTTGQIIGDIRKAHC
DQ002161	R5	CTRPNNNTRKSIPMGPGRAFYATGAIIGDIRQAHC
DQ002026	R5	CIRPHNNTRKSIPIGPGRAFYTTGEIIGDIRQAHC
DQ904343	X4	CTRPGNKTIRSIRIGPGRTFYTNKGDIRQAYC
DQ061762	R5	CTRPSNNTRKGIHIGPGRAFYATGEIIGNIRQAHC
AB014800	R5X4	CTRPSNNTRTRVTLGPGRVWYRTGEIIGDIRKAYC
AF022283	X4	CTRPNNNIRKRISLSPGRVFYTTGEIVGDIRKAHC
AF254766	R5	CTRPNNNTRKSVRIGPGQAFYATNDVIGDIRQAHC
DQ002276	R5	CTRPNNNTKRSVNIVPGRAIYTTDIIGDIRQAHC
AY736834	R5	CTRPYNNTRRGVHIGPGRAYYTTDIIGDIRQAHC
AY887873	R5	CTRPNNNTRKSIRIGPGQTFYATGDIIGNIRQAHC
DQ516303	R5	CTRPNNNTRKSIHIGPGRAFYTTGGIIGDIRQAHC
DQ061418	R5	CTRPNNNTRKSINIGPGRAFYTTGEIIGDIRQAHC
AY713418	X4	CIRPYNKTKIQRTSIGLGQALYTNDKIIGNIRQAYC
DQ002237	R5	CTRPSNNTRKSIHIAPGRAFYATGEIIGDIRQAHC
AF391238	R5	CPRPNHNTRRSIRIGPGQAFYATGDIIGDIRQAHC
DQ516284	R5	CTRPNNNTRKSIHMGPGRAFYTTGQIIGDIRQAHC
DQ061400	R5	CTGPNNNTRKSIHIGPGRAFYTTGEIIGDIRQAHC
DQ358757	R5	CTRPNNNTRKSIRIGPGRTFYATGDIIGNIRKAYC
DQ061399	R5	CTRPNNNTRKSITIGPGRAFYTTGEIIGDIRQAHC
DQ061496	R5	CTRPSNNTRKSIHIGPGRAFYTTGEIIGNIRQAHC
DQ904346	R5	CTRPNNNTRKSIRIGPGQTFYATGDIIGNIREAHC
DQ061656	R5X4	CTRPGTKTIRHMHIGPGRAFYTTDRGDIRQAHC
DQ061811	R5	CTRPNNNTRKGIHMGPGKVFYATGQIIGDIRQAHC
DQ061501	R5	CTRPSNNTRKSIHIGPGRAVYTTGEIIGRIRQAHC
AY173951	X4	CTRPNNYTRKRITMGPGRVYYTTGEIIGDIRRAHC
AF541107	R5	CVRPNNNTRRGIHIGLGRRFYTTEIVGDIRKAYC
AF355726	R5	CTRPSNNTRKSIHLGPGRAFYATGDIIGNIRKAHC
AJ418493	R5	CTRPNNNTRKSISFGPGSAMYATGAIIGDIRQAHC
DQ061746	R5	CTRPNNNTRRSISLGPGRAYYATGDIIGDIRQAHC
DQ516331	R5X4	CTRPNNNTRRRIHMGPGRYVHTTKAIIGDIRQAHC
DQ061749	R5	CTRPNNNTRRSISLGPGRAYYATGDIIGDIRRAHC
DQ061635	R5X4	RMRPNNNTRKSIHIGPGSAFYTTGEIIGDIRKAHC
DQ002234	R5	CTRPNNNTRKSIHIAPGRAFYATGEIIGDIRQAHC
AY371128	R5	CVRPGNNTIRSIRIGPGQSFHGTGNIIGDIRQAHC
AY842832	X4	CARPNNNTRKRIYMGTGRYMSATEKITGDIRQAHC
AY736823	R5	CTRPNNNTRRSIRIGPGQTFYATGEIIGDIRQAHC
AF199036	R5	CTRPNNNTRKSIHIGPGRALYATGDIVGDIRQAHC
AF541114	R5	CVRPNNNTRRGIHIGLGRRFYTTEIVGDIRKAYC
AF258966	R5	CTRPNNNTRKGIHLGPGRAFYATGGIVGNIRQAHC
M91819	R5X4	CTRPNNNTRKSIHIGPGKAFYATGEIIGDIRQAHC
DQ061648	R5X4	CTRPGTKTRRLIHIGPGRAFYTTDRIGDIRLAHC
AY842818	R5	CTRPNNNTRKSIHMGPGRAMYATGDIIGDIRQAHC
DQ061664	R5X4	CTRPGTKTMRHMHIGPGRAFYTTDRIGDIRQAHC
DQ061645	R5X4	CTRPSNNTRKSIHIAPGSAIYTTDIIGDIRQAHC
DQ516291	R5	CTRPNNNTRKSIHIGPGRAFYTTGGIIGDIRQAHC
DQ516214	R5X4	CTRPNNNTRKGIHIGPGRAFYTTGAIIGNIRQAHC
M68894	R5	CTRPNNNTRKSINIGPGRAFYTTGEIIGDIRQAHC
AF541056	R5	CTRPNNNTRKSIHIGPGRAFYTTGEIIGDIRQAHC
DQ061735	R5	CTRPNNNTRRSITLGPGRAYYATGDIIGDIRQAHC
AJ418488	R5	CTRPNNNTRKSISFGPGSAMYATGAIIGDIRQAHC
AY619824	X4	CSRPYTTIRKSTGIGPGRASYIAKIGNIKQAYC
AF491742	R5	CTRPNNNTRKSIPMGPGKAFYATGDIIGDIRQAHC
U08729	X4	CTRPYNNIRQRTPIGLGQALYTTRRIEDIRRAHC
U66222	R5X4	CTKPNKITRRNVRIGPGRALFKTGYIIGTIRQAHC
AF355336	X4	CTRPANNTRRAIGIGPGRKYYATDKIIGNIRQAHC
DQ235639	R5	CIRPNNNTRKSIRIGPGQAFYATNDIIGDIRQAHC
AF457069	R5	CTRPNNNTRKSIHIGPGQAFYATGDIIGDIRQAHC
DQ002140	R5	CTRPGNNTRRGIHIGPGRAFYTTGEIIGDIRQAHC
AB014841	R5	CTRPSNNTRTSITIGPGQVWYRTGDIIGNIRKAYC
DQ516233	R5	CTRPNNNTRKGIHIGPGRAFYTTGAIIGDIRQAHC
AF153157	R5	CERPGNNTRKSVRIGPGQTFYATGEIIGNIRQAHC
AY619916	X4	CTRPFKKMRTSVRIGPGRVFYKTGSITGDIRRAYC
AY510057	R5	CTRPNNNTRKSVRIGPGQAFYATGDIIGNIRQAYC
U08738	X4	CTRPYEKIKRRGTPIGLGQAYLTTQITGYIRQAHC
DQ002139	R5	CTRPGNNTRRGIHIGPGRAFYTTGEIIGDIRQAHC
DQ002257	R5	CTRPNNNTRKSIPIGPGRAFYTTGEIIGDIRQAHC
DQ904336	R5	CTRPNNNTRKSIRIGPGQTFYATNDIIGDIRQAHC
AJ418489	R5	CTRPNNNTRKSISFGPGSAMYATGAIIGDIRQAHC
U08453	R5	CTRPNNNTRRSIRIGPGQVFYANNDIIGDIRQAHC
AY010867	R5	CTRPNNNTRTSIPMGPGRAMYATGDIIGNIRQAYC
AF541051	R5	CTRPSNNTRKSIPMGPGKAFYATGDITGDIRKAHC
DQ061830	R5	CTRPNNNTRKGIHMGPGKVFYATGQIIGDIRQAHC
AY265942	R5X4	CTRPGNKTRQSIRIGIGRGQSFHATGAIIGDIRKAYC
DQ002175	R5	CTRPNNNTRRSITIGPGRAFYATDIIGDIRQAHC
DQ516103	X4	CTRSNYNIIKRIPIGPGGRAFYTTGQIIGNIRQAHC
AY842826	X4	CARPNNNTRKGIHMGPGRAMYATEKITGDIRQAHC
U43386	X4	CTRPYNNIRQRTPIGLGQALYTTRRIEDIRRAHC
AY842804	R5	CTRPNNNTRKSIHMGPGSVLYATGEIIGDIRQAHC
AF541113	R5	CVRPNNNTRRGIHIGLGRRFYTTEIVGDIRKAYC
AY010817	R5	CTRPNNNTRKGIHIGPGSAIYATGDIIGDIRQAHC
DQ061810	R5	CIRPNNNTRKGIHIGPGRAFYATGAIIGNIRQAHC
DQ061479	R5	CTGPHNNTRKSIHIGPRRAFYTTEEIIRNIRQAHC
AY123258	R5	CTRPNNNTRRSVRIGPGQAFYATGDIIGDIRQAYC
DQ645379	R5X4	CTRPNNNTRRSIHLGLGRRWYATDIIGNIRQAHC
AF307749	X4	CVRPYRNIKIQRTPIGLGQALYTTKRIGHIGQAHC
AY736811	R5	CTRPNNNTRKGIHIGPGQAFYATGEIIGDIRRAHC
DQ002186	R5	CTRPGNNTRKSIHIGPGRAFYATDIIGDLRQAYC
AY010786	R5	CIRPNNNTRKSIHMGPGKAFYATGDMIGDIRQAYC
U04927	R5	CTRPNNNTRKSIHIGPGRAFYTTGDIIGDIRQAHC
AY713408	R5	CTRPNNNTRKSIQLGPGRAWYTTGQIIGDIRQAHC
AF067154	R5	CVRPNNNTRESIRIGPGQTFYATGEIIGDIRQAHC
U08810	R5	CTRPSNNTRTSITIGPGQVFYRTGDIIGDIRQAYC
AF180902	R5	CTRPNNNTRRSIHIGPGRALYTTGQIIGDIRQAYC
DQ002082	R5	CTRPNNNTRKSIHIGPGRAFYTTGSIIGDIRQAHC
AF153166	R5	CTRPINNTRRSVRIGPGQTFYATGGIIGNIRQAHC
DQ061848	R5	CTRPNNNTRKGIHMGPGKMFYATGQIIGDIRQAYC
DQ061467	R5X4	CTRPSNNTRKGIHIGPGRAFYTTGEIIGDIRKAHC
DQ516337	R5X4	CTRPNNNTRRRIHMGPGRYVHTTKAIIGDIRQAHC
U08774	R5	CTRPNNNTRKSIHIGPGRAFYATGDIIGDIRQAHC
DQ061750	R5	CTRPNNNTRRSISLGPGRAYYATGDIIGNIRQAHC
AJ418516	R5	CTRPNNNTRKSIHIGPGRAFYTTGEIIGNIRQAHC
AF355687	X4	CTRPNNKIRTSFRIGPGQVFYKTGDITGDIRKAYC
AB014856	R5	CTRPSNNTRTSITIGPGQVWYRTGDIIGNIRKAYC
AJ418539	R5	CTRPNNNTRKSIHIGPGRAFYATGEIIGDIRQAHC
AF543910	R5	CIRPNNNTRKSIRIGPGQTFYATNDIIGDIRQAHC
AF259039	R5X4	CTRPGNNTRKRISIGPGRAFYTTEQIIGNIRQAHC
AF307758	X4	CSRPYKKERQRTHIGPGQALYTTRTTRVEGNIRQAHC
DQ061559	R5	CIRPNNNTRKSIHIGPGSAFYTTGEIIGDIRQAHC
DQ516129	R5X4	CTRPNNYTRKGIRTGPGRAFYVTKTIGDIKQAHC
DQ516294	R5	CTRPNNNTRKSIHIGPGRAFYTTGGIIGDIRQAHC
DQ904350	R5	CIRPNNNTRKSIRIGPGQTFYATNAIIGDIRQAHC
U08744	R5	CTRPSNNTRTSIPIGPGQVFYRTGDIIGDIRKAYC
AY619860	X4	CTRPYNNTRTSVRIGPGQAFYKTGEIIGDIRRAYC
U08683	R5X4	CIRPNNNTRRSIRIGPGRAFYAAGDIIGDIRQAYC
DQ002031	R5	CIRPHNNTRKSIPIGPGRAFYTTGEIIGDIRQAHC
U08803	R5	CTRPYNNTRKGIHIGPGRAYYTTNIVGNIRQAHC
DQ061415	R5	CTRPNNNTRKSIHIGPGRAFYTTGEIIGDIRQAHC
AY010868	R5	CTRPNNNTRTSIPMGPGRAMYATGDIIGNIRQAYC
DQ061419	R5	CTRPNNNTRKSINIGPGRAFYTTGEIIGDIRQAHC
AF355733	X4	CTRPGNKTIKSISLGPGRAFSATRQIIGDIRKAYC
DQ002049	R5	CIRPFENTRTSVRIGPGQVFYKTGDIIGDIRSAYC
AF541081	R5	CVRPNNNTRRGIHIGLGRRFYTTEIVGDIRKAYC
DQ002088	R5	CTRPNNNTRKSIHIGPGRAFYATGEIIGNIRQAHC
DQ002182	R5	CTRPNNNTRRSITIGPGRAFYATDIIGDIRQAHC
DQ061498	R5	CTRPSNNTRKSIHIGPGRAFYTTGEIIGNIRQAHC
DQ516300	R5	CTRPNNNTRKSIHIGPGRAFYTTGGIIGDIRQAHC
AF391234	R5	CTRPNNNTRKSIRIGPGQTFYATGEIIGDIRQAHC
DQ002319	R5	CTRPNNNTRKSIHMGPGRAFYTTGEIIGDIRQAYC
DQ516168	R5X4	CIRPNNNTRRDIHIGPGRAFYAAGDIIGDIRQAHC
DQ061807	R5	CIRPNNNTRKGIHIGLGRAFYATGEIIGNIRQAHC
U16225	R5	CTRPNNNTRTSIRIGPGQSFHATGDIIGDIRQAHC
AY736847	R5	CTRPGNNTRKSVRIGPGQTFYASGAIIGDIRQAHC
DQ061801	R5	CTRPNNNTRKGIHIGPGRAFYATGEIIGNIRQAHC
DQ002250	R5	CTRPNNNTRKSIPIGPGRAFYTTGEIIGDIRQAHC
DQ516240	R5	CTRPNNNTRKGIHIGPGRAFYTTGEIIGDIRQAYC
AB014867	R5	CTRPSNNTRTSITIGPGQVWYRTGDIIGNIRKAYC
AB014801	X4	CTRPSNPTRTRITMGPGRVWYRTGEITGNIRKAYC
DQ061663	R5X4	CTRPGNNTRRSIHMGPGKAFYTTDIIGDIRKAYC
AF258958	R5	CIRPSNNTRTSIHLGPGQAVYATGEIIGNIRQAHC
DQ002270	R5	CTRPNNNTKRSVNIVPGRAIYTTDIIGDIRQAHC
AJ888840	R5	CTRPNNNTRKSITIGPGRAFYTTGEIIGDIRKAHC
DQ002329	R5	CTRPNNNTRKSIHMGPGRAFYTTGEIIGDIRQAYC
DQ516266	R5	CTRPNNNTRKGIHMGPGRAFYTTGAIIGDIRQAHC
DQ109996	R5	CTRPNNNTRKSINIGPGRAWYTTGQIIGDIRQAHC
AF062017	R5	CTRPSNNTRTSITMGPGQAFYRTGDIIGDIRKAYC
DQ516175	R5	CTRPNNNTRKGIHIGPGRAFYTTGAIIGNIRQAHC
DQ002286	R5	CIRPNNNTRKSINIGPGRAFYATGDIIGDIRQAHC
AF254782	R5	CTRPNNNTRRSMRIGPGQTFYATGEIIGDIRQAYC
U16232	R5	CTRPNNNTRKSVRIGPGQAFYATGDIIGDIRQAHC
DQ061819	R5	CTRPNNNTRKGIHMGPGKVFYATGQIIGNIRQAHC
AB014779	R5	CTRPSNNTRTSITIGPGQVWYRTGDIIGDIRQAYC
DQ002142	R5	CTRPNNNTRRGIHIGPGRAFYTTGEIIGDIRQAYC
AF022294	R5	CTRPNNNTRKSISIGPGRAFYATGDIIGDIRQAHC
DQ516333	R5X4	CTRPNNNTRRRIHMGPGRYVHTTKAIIGDIRQAHC
AF022261	R5	CTRPNNNTRKSISIGPGRAFYTTGEIIGNIRQAHC
DQ002224	R5	CTRPSNNTRKSITIGPGKAFYATGEIIGDIRKAHC
AY713410	R5	CTRPNNNTRKGIHMGPGRAFYATGTIIGDIRQAHC
U88826	R5	CIRPNNNTRKSIPIGPGQAFYATGDIIGDIRQAHC
DQ061642	R5X4	CMRPNNNTRKSITIRPRRAFYTTGEIIGDIRQAHC
DQ904337	R5	CTRPNNNTRKSIRIGPGQTFYATGAIIGNIREAHC
AY510064	R5	CTRPNNNTRKSARIGPGQTFYAMGDIIGDIRQAHC
DQ516259	R5	CTRPNNNTRKGIHMGPGRALYTTGAIIGDIRQAHC
U08807	X4	CARPFYAIERQRTPIGQGQVLYTTKKIGRIGQAHC
DQ061403	R5	CTRPNNNTRKSINIGPGRAFYTTGEIIGDIRQAHC
AY426111	R5	CTRPNNNTRKSIHIGPGRALYTTGKIIGDIRQAHC
U45485	R5	CTRPSNNTRKSMRIGPGQTFYATGDIIGDIRQAHC
AF541106	R5	CVRPSNNTRRGIHIGLGRRFYTTEIVGDIRKAYC
U08695	R5	CTRPNNNTRKSIHMGWGRAFYATGEIIGNIRQAHC
U08769	R5	CTRPNNNTRRSVRIGPGQTFYATGDIIGDIRQAHC
AF541079	R5	CTRPSNNTRKGIHIGLGRRFYTTEIVGDIRKAYC
DQ516147	R5X4	CTRPNNNTNRGIHIGPGRAFYATERIIGNIRQAHC
DQ002305	R5	CTRPNNNTRKGIHIGPGRAFYATGDIIGDIRKAHC
DQ516202	R5X4	CTRPNNYTRKGIRIGPGRAIYTTGRIIGDIRQAHC
AB014813	R5X4	CTRPSNNTRTRVTLGPGRVWYRTGEIIGDIRKAYC
DQ177204	X4	CTRPNNYTRKGIRVGPGRKVYAAEKIIGDIRKAHC
DQ061673	R5X4	CTRPNNNTRKSIHIGPGKAFYGTDIIGEIRQAHC
U08796	R5X4	CTRPNNNIQRRIIHIGPGRAFHATGGIKGNIRPYC
AF153159	R5	CTRPNNNTRTSIRIGPGQTFYATGDIIGDIRQAHC
DQ002033	R5	CIRPHNNTRKSIHIGPGRAFYTTGEIIGDIRQAHC
DQ516116	R5	CTRPNNNTIKSIHIGPGRAFYTTGQIIGNIRQAHC
DQ516091	X4	CIRPNYNIIKRVPIGPGGRAFYTTGQIIGNIRQTHC
DQ061485	R5	CIRPNNNTRKSITIGPGRAFYTTGEIIGEIRQAHC
U27419	X4	CTRPYSKERLKTSIGQGQALYTTRVKVTGDIRQAHC
AF258970	R5X4	CTRPNNNTRKSIHLGPGRAFYTTGGIIGNIRQAHC
AY619865	X4	CTRPYNNTRTSVRIGPGQAFYKTGDIVGDIRRAYC
AF541058	R5	CTRPNNNTRKSIPIGPGRAFYATGDIIGDIRQAHC
AY842813	R5	CTRPNNNTRKSIHMGPGRAMYATGDIIGDIRQAHC
AY619848	X4	CSRPYTTIRRSTGIGPGRASYIATIGNIKQAHC
AY619747	X4	CTRPYNNTRRSTHIGPGRVYYITKIIGDTRQAHC
U08775	R5	CTRPNNNTRKSIHIGPGRAFYATGDIIGDIRQAHC
DQ061842	R5	CTRPNNNTRKGIHMGPGKVFYATGQIIGDIRQAYC
DQ061795	R5	CIRPNNNTRKGIHIGPGRAFYATGEIIGNIRQAHC
AF259003	X4	CTRPNKTIRKGLRLGPGRAFYTMGRIEGYIRQAHC
AY010856	R5	CTRPNNNTGTSIHMGPGRAVYATGDIIGNIRQAYC
DQ235623	R5	CTRPNNNTRKSVRIGPGQTFYATGDIIGNIRQAHC
AF082837	R5	CTRPNNNTRKSIHIGPGRAFYATGDNIGDIRQAHC
AF258995	X4	CTRPNKTTRKGLRLGPGRAFYTMGGIVGYIRQAHC
AF484477	R5	CIRPNNNTRKSIRIGPGQALYTTDIIGNIRQAHC
U08766	R5	CTNLNNNTRRSIRIGPGQAFYATGDIIGDIRKAHC
AF541060	R5	RVRPNNNTRRSIHIGLGRRFYTTEIVGDIRKAYC
AY123263	R5	CTRHNNNTRTSIRIGPGQAFYATGSIIGDIKRVSC
DQ061809	R5	CTRPSNNTRKGIHIGPGRAFYATGEITGDIRQAHC
DQ061493	R5	CTRPNNNTRKSIPIGPGRAFYTTGEIIGDIRQAHC
DQ002261	R5	CTRPNNNTRKSIPIGPGRAFYTTGEIIGDIRQAHC
AF310117	R5X4	CTRPNNNTRKSIHVGPGKALYTGEIIGDIRQAHC
AY713416	R5	CARPNNNTRKSMRIGPGQTFYATGDIIGDIRQAHC
AY010815	R5	CTRPNNNTRKGIHIGPGSAIYATGDIIGDIRQAHC
DQ177195	R5	CTRPGNNTRKSIHIGPGRAFYTTGSIIGDIRKAHC
AF021500	R5	CTRPNNNTRKSIPIGPGRAFYTTGQIIGDIRQAYC
DQ061699	R5	CTRSNNNTRKGIHMGPGRAFYATGNIIGDIRQAYC
DQ516194	R5X4	CIRPNNNTRKGIRIGPGRAIYTTGRIIGDIRQAHC
DQ002063	R5	CIRPNNNTRKSIHIGPGRAFYTTGDIIGDIRQAHC
DQ002127	R5	CTRPNNNTRKSIHIGPGRAFYATGDIIGDIRQAHC
AF355671	R5X4	CTRPNNNTRKSINVGPGRAWYVTRVIGDIRQAHC
AY713412	R5	CTRPNNNTRKSIHMGPGRAFYTTGDIIGDIRKAHC
AM279351	R5	CIRPGNNTRKSIRIGPGQAFFATGAIIGNIRQAHC
AY842842	R5	CIRPNNNTRKSINIGPGRAMYATEQIIGDIRQAHC
AY887871	R5	CTRPANNTRRSIRIGPGQTFYATGEIIGDIRQAHC
DQ516174	R5	CTRPNNNTRKGIHIGPGRAFYTTGAIIGNIRQAHC
AF355737	X4	CTRPGNKTIKSISLGPGRAFSATRQIIGDIRKAYC
AF153148	R5	CTRPGNNTRKSVRIGPGQTFYATGEIIGDIRQAHC
DQ002074	R5	CTRPNNSTRKSIHIGPGRAFYATGEIIGNIRQAHC
AF307756	R5	CTRPNNNTRESIRIGPGQTFYATGDIIGDIRQAHC
DQ002299	R5	CTRPNNNTRKGIHIGPGRAFYATGDIIGDIRKAHC
U16234	R5	CTRPNNNTRKSVRIGPGQAFYATGDIIGDIRQAHC
AY010820	R5	CTRPNNNTRKGIHIGPGSAIYATGDIIGDIRQAHC
AF355319	X4	CTRPGNNTRKSIRIGIGRGQTFYANGRVVGDIRQAHC
AY619873	X4	CTRPYNNTRTSVRIGPGQAFYKTGEIIGDIRRAYC
DQ002123	R5	CTRPNNNTRKSIHIGPGRAFYATGDIIGDIRQAHC
AJ418509	R5	CTRLNNNTRKSIHMGPGRAFFATGEIIGDIRQAHC
AF199040	R5	CTRPNNNTRKSINMGPGRAWYTTGQIIGDIRQAHC
DQ516274	R5X4	CTRPNNNTRKSIHMGPGKAFYTTGQIIGDIRQAHC
AY426114	R5	CTRPNNNTRKSIHIGPGRALYTTGKIIGDIRQAHC
AF411966	X4	CTRPGSNKQRIRNIRIGPGRAFHTNGVIGDIRKAYC
DQ516257	R5X4	CTRPNNNTRKGIHLGPGRAFYTTGGIIGDIRQAHC
AJ888821	X4	CTRHHEIIKRRKLHIGPGRPFYTAEIGDRRKAYC
AJ810477	R5	CTRPNNNTRKSITIGPGRAFYTTGEIIGDIRKAHC
DQ177208	R5	CTRLNNNTRKSIPMGPGRAFYATGDIIGDIRKAHC
AF541066	R5	CVRPNNNTRRSIHIGLGRRFYTTEIVGDIRKAYC
AF153167	R5	CVRPNNNTRRSVRIGPGQTFYATGDIIGDIRQAHC
AY619737	X4	CTRPYNNTRRSTHIGPGRVYYITKIIGDTRQAHC
DQ061670	R5X4	CTRPGNNTRKSIHIGPGRAFYTTDIIGDIRQAHC
DQ061469	R5X4	CTRPSNNTRKGIHIGSGRAFYTTGEIIGDIRKAHC
DQ002122	R5	CTRPNNNTRKSIHIGPGRAFYATGDIIGDIRQAHC
AF082353	R5X4	CTRPNNNTRKSIHIGPGRAFYTTGDIIGDIRQAHC
AF259036	R5	CTRPGNNTRKGIHIGPGRAFYTTGQIIGNIRQAHC
AF258975	R5	CTRPNNNTRKGIHLGPGRAFYATGGIVGDIRQAHC
DQ516141	R5X4	CTRPNNYTRRGIRTGPGRAFYVTKRIGDVKQAHC
AY510061	R5	CTRPNNNTRKSVRIGPGQALYATGGIIGDIRQAHC
DQ002325	R5	CTRPNNNTRKSIHMGPGRAFYTTGEIIGDIRQAYC
AY371123	R5	CTRPGNNTRKSVRIGPGQTFYATGDIIGDIRKAHC
AY619763	X4	CTRPYNNTRRSTHIGLGRVYYMTKIIGDTRQAHC
AF310129	R5X4	CTRPNNNTRKHIHLGARKAFYTGEIIGDIRQAHC
AF112548	R5	CTRPNNNTRKGIHIGPGRTFYTTGEIIGDIRQAHC
DQ061832	R5	CTRPNNNTRKGIHMGPGKVFYATGQIIGDIRQAYC
DQ177194	R5	CTRPGNNTRKSITFGPGQAFYATGDIIGDIRKAHC
DQ002205	R5	CTRPNNNTRKSIPIGPGRAFYATGEIIGDIRQAYC
AF153140	R5	CTRPGNNTRKSMRIGPGQTFFATGEIIGDIRQAHC
DQ061684	R5	CIRPNNNTRKGIHLGPGGAFYATGGIIGGIRQAYC
AF005494	R5X4	CTRPNNNTRKRISLGPGRVFYTTGEIIGDIRKAHC
AY619815	X4	CSRPYTTLRKSTGIGPGRASYIAKIGNIKQAYC
DQ061466	R5X4	CTRPNNNTRKGIYIGPGRAFYTTGRIIGDIRKAHC
AF541076	R5	CIRPNNNTRRGIHIGLGRRFYTTEIVGDIRKAYC
AF391241	R5	CTRPNNNTRKSIRIGPGQTFFATNDIIGDIRQAYC
U08761	R5	CTRPSNNTRTSITIGPGQVFYKTGDIIGDIRKAYC
U08682	R5X4	CIRPNNNTRRSIRIGPGRAFYAAGDIIGDIRQAYC
AF258999	X4	CTRPNKTTRKGLRLGPGRAFYTLGGIVGYIRQAHC
AF355739	X4	CTRPGNKTIKSISLGPGRAFSATRQIIGDIRKAYC
AF153169	R5	CTRPNNNTRKSVRIGPGQTFYATGSIIGDIRQAHC
DQ002268	R5	CTRPNNNTKRSVNIVPGRAIYTTDIIGDIRQAHC
DQ516289	R5	CTRPNNNTRKGIHIGPGRAFYTTGGIIGDIRQAHC
DQ061658	R5X4	CTRPGNNTRKSIHIGPGRAFYTTDIIGDIRQAHC
DQ002078	R5	CTRPNNNTRKSIHIGPGRAFYATGEIIGNIRQAHC
DQ516142	R5X4	CTRPNNYTRKGIRTGPGRAFYVTKRIGDVKQAHC
AY619844	X4	CTRPYTTIRQSTGIGPGRASYIAKIGNIKQAYC
U08674	R5X4	CIRPNNNTRRSIPIGPGRAFYATGDIIGDIRQAYC
AY010837	R5	CTRPNNNTRKGIHIGPGSAIYATGDIIGDIRQAHC
DQ002265	R5	CTRPNNNTRKSIPIGPGRAFYTTGEIIGDIRQAHC
AF391239	R5	CPRPNHNTRRSIRIGPGQAFYATGDIIGDIRQAHC
AY010880	R5	CTRPNNNTRTSIPMGPGRAMYATGDIIGNIRQAYC
DQ516149	R5	CTRPNNNTRRDIHIGPGRAFYATGGIIGNIRQAHC
U16230	R5	CTRPNNNTRKGVRIGPGQAFYATGGIIGDIRQAHC
DQ002304	R5	CTRPNNNTRKGIHIGPGRAFYATGDIIGDIRKAHC
DQ061815	R5	CTRPNNNTRKGMHMGPGKVFYATGQIIGDIRQAHC
DQ002327	R5	CTRPNNNTRRSIHMGPGKAFYTTGEIVGNIRQAYC
DQ516121	R5	CIRPNNNTIKSIHIGPGRAFYTTGQIIGNIRQAHC
DQ002345	R5	CTRPSNNTRKSIHLGLGRAFYATGEIIGDIRQAHC
DQ061587	R5	CMRPNNNTRKSITIGPGRAFYTTGEIIGDIRQAHC
AY887866	R5	CTRPGNNTRKSMRIGPGQTFYATGDIIGDIRQAHC
AY010875	R5	CTRPNNNTRTSIPMGPGRAMYATGDIIGNIRQAYC
AY842786	R5	CTRPNNNTRKSIHMGPGRVLYTTGGITGDIRQAHC
AY426116	R5	CTRPNNNTRKSIHIGPGRAIYTTGKIIGDIRQAHC
DQ002334	R5	CTRPSNNTRKSIHIAPGRAFYATGDIIGNIRQAYC
AY619830	X4	CSRPYTTTRKSTGIGPGRASYIAKIGDIKQAYC
DQ061495	R5	CTRPNNNTRKSIHIGPGRAFYTTGGIIGKIRQAHC
AY170662	R5	CARPNNNTRKSVRIGPGQTFYATGGIIGDIRQAHC
DQ516170	R5X4	CIRPNNNTRRDIHIGPGRAFYAAGDIIGDIRQAHC
DQ061506	R5	CTRPNNNTRKSITIGPGRAFYTTGEIIGEIRQAHC
AF541045	R5	CTRPSNNTRKSIPMGPGKAFYATGDIIGDIRKAHC
AY842790	R5X4	CTRPNNNTRKSIHMGPGRVLYTTGGIIGDIRQAHC
U08710	R5	CTRPNNNTRKSIHLGWGRAFYATGEIVGDIRQAHC
U16220	R5X4	CSRPNNNTRKSVHIGPGQAFYATGDVIGDIRQAYC
DQ002080	R5	CTRPNNNTRKSIHIGPGRAFYATGEIIGNIRQAHC
U08727	X4	CTRPYNNIRQRTPIGLGQALYTTRRIEDIRRAHC
AF034379	X4	CTRPNNYKRKRITTGPGRVLYTTGQIIGDIRRAYC
U08691	R5	CTRPNNNTRKSIHIGPGRAFYATGDIIGDIRQAHC
AM262114	R5	CVRPGSNSVQEIKIGPMAWYSMQLEQDGKRANARTAFC
AY887856	R5	CTRPNNNTRKSIRIGPGQTFYATGDIIGDIRQAYC
DQ061588	R5	CMRPNNNTRKSITIGPGRAFYTTGEIIGDIRQAHC
AF307757	R5	CTRPSNNTRQGIHIGPGQALYTTKIIGDIRQAHC
AY619832	X4	CSRPYTTLRKSTGIGPGRASYIAKIGDIRQAYC
DQ110005	R5	CIRPNNNTRKSIPMGPGRAFYATGDIIGDIRQAHC
DQ002041	R5	CIRPHNNTRKSIHIGPGRAFYTTGEIIGDIRQAHC
U27404	X4	CARPNNNTRKSIHIGPGQAFYTTGEIIGDIRKAHC
AY842829	R5	CIRPNNNTRKSINIGPGRAMYATEQITGDIRQAHC
AM279357	R5	CTRPNNNTRRGIYIGPGKTFYATDKIIGNIRQAHC
U08835	R5	CTRPSNNTRTSINIGPGQVFYRTGDIIGDIRKAYC
AY619754	X4	CTRPYNNTRQSTHIGPGRAYYTTKIIGDIRQAHC
DQ002277	R5	CTRPNNNTKRSVNIVPGRAIYTTDIIGDIRQAHC
AY010858	R5	CTRPNNNTGTCIPMGPGRAVCATGDIIGNIRQAYC
AF484515	R5	CTRPYNNTRQGTHIGPGRTLFTTRIIGNIRKAYC
AF153160	R5	CTRPNNNTRKSVRIGPGQTFYATGEVIGNIRQAHC
AM156920	R5	CTRPNNNTRRSIHIGPGRAFYTRDIIGNIRQAHC
DQ061742	R5	CTRPNNNTRRSISLGPGRAYYATGDIIGDIRQAHC
U08634	R5	CTRPNNNTRTSIRIGPGQSFHATGDIIGDIRQAHC
AF022293	R5	CTRPNNNTRKSISIGPGRAFYATGDIIGDIRQAHC
AF355659	R5	CTRPSNNTRKSINIGPGRAWYATGEIIGDIRKAHC
AY619753	X4	CTRPYNNTRRSTHIGPGRVYYMTKIIGDTRQAHC
AJ418515	R5	CTRPNNNTRKSIHIGPGRAFYATGEIIGNIRQAHC
AY010894	R5	CIRPNNNTRKSIPMGPGKAFYATGDIIGDMRDACW
DQ061730	R5	CTRPNNNTRRSISLGPGRAYYATGDIIGDIRQAHC
DQ061504	R5	CTRPSNNTRKSIHIGPGRAVYTTGEIIGRIRQAHC
DQ061654	R5X4	CTRPSNNTRKSIHIAPGSAIYTTDIIGDIRQAHC
DQ002228	R5	CTRPSNNTRRSITIGPGRAFYATGEIIGDIRKAHC
AY010760	R5	CIRPNNNTRKSIHMGPGKAFYATGDIIGDIRQAYC
AF541032	R5	CTRPNNNTRKSIHIGPGRAFYTTGEIIGDIRQAHC
AF258977	R5	CTRPNNNTRKGIHLGPGRAFYATGGIVGDIRQAHC
AF355321	R5	CTRPGNNTRKSVRIGPGQTFYATGDIIGDIRQAHC
AF189159	X4	CTKPNNNTRKRIRIQRGPGRAFVTVGKIGNMRQAHC
AY619835	X4	CTRPYTTTRRSTGIGPGRASYIAKIGNIRQAHC
AF310119	R5	CTRPNNNTRKSIHIGAGKALYTGEIIGDIRQAHC
AF082384	R5	CTRLNNYTKEVVSMGPGRAFFTTGDIIGAIRRAHC
DQ061447	R5	CTRPNNNTRKSIHIGPGRAFYTTGEIIGDIRKAYC
DQ002072	R5	CIRPNNNTRKSIHIGPGRVFYTTGDIIGDIRQTHC
AY619827	X4	CTRPYNNTRQSTHIGPGRAWYTTRIIGDIRQAYC
DQ061445	R5	CTRPNNNTRKSIHIGPGRAFYTTGEIIGDIRKAHC
AM262117	R5	CVRPGSNSVQEIKIGPMAWYSMQLEQDGKRANARTAFC
DQ516226	R5	CTRPNNNTRKGIHIGPGRAFYTTGAIIGNIRQAHC
AY835451	R5	CTRPGNNTRRSINIGPGRAFYATGAIIGDIRKAHC
U08714	R5	CTRPSNNTRKGIHIGPGRAFYATGDIIGDIRQAHC
AY510063	R5	CTRPSNNTRKSVRIGPGQTFYATGIIIGDIRQARC
AY842816	R5	CTRPNNNTRKSIPMGPGRAMYATGDIIGDIRQAHC
AY010809	R5	CTRPNNNTRKGIHIGPGSAIYATGDIIGDIRQAHC
U08690	R5	CTRPNNNTRKSIHIGPGRAFYATGDIIGDIRQAHC
DQ516290	R5	CTRPNNNTRKGIHIGPGRAFYATGEIIGNIRQAHC
AY713407	X4	CTRPNNNISRRRIHIGRGQAFYATGGMTGNIRQAYC
AY619738	X4	CTRPYNNTRRSTHIGLGRVYYITKIIGDTRQAHC
AF069671	R5	CTRPNNNTRTSVPIGPGKVFYATGEIIGDIRQAHC
DQ002216	R5	CTRPNNNTRKSIPIGPGRAFYATGEIIGDIRQAYC
DQ516288	R5X4	CTRPNNNTRKSIHMGPGRAFYTTGQIIGDIRQAHC
AF259032	X4	CTRPGNNTRKRISIGPGRAFYTTEQIIGNIRQAHC
DQ516108	R5	CTRPNNNTIKSIHIGPGRAFYTTGQIIGNIRQAHC
DQ516217	R5	CTRPNNNTRKGIHIGPGRAFYTTGAIIGNIRQAHC
AM262121	R5	CVRPGNNSVQEMRVGPMAWYSMELEKNGSRTNSRTAFC
DQ002255	R5	CTRPNNNTRKSIPIGPGRAFYTTGEIIGNIRQAHC
AF355729	R5	CTRPCNNTRKSIPLGPGRAFYATGDIIGNIRKAHC
DQ061666	R5X4	CTRPSNNTRKSIHIAPGSAIYTTDIIGDIRQAHC
AF268277	R5	CTRPNNNTRKSIRIGPGQTFYATGDIIGDIRQAHC
L22939	R5	CSRPGNNTRKSVRIGPGQTFYATGDIIGDIRQAHC
AY713420	R5X4	CTRPFTYTRTRMTIGPGHVFYRTGDIVGDIRKAYC
AB014780	R5	CTRPSNNTRTSITIGPGQVWYRTGDIIGDIRQAYC
U56870	X4	CTRPNYNETKRIRIHRGYGRSFVTVRKLGDRKQAHC
AY010823	R5	CTRPNNNTRKGIHIGPGSAIYATGDIIGDIRQAHC
AF541026	R5	CTRPSNNTRKSIPMGPGKAFYATGDITGDIRKAHC
AF355710	R5X4	CTRPSNKIRTSFRIGPGQVFYKTGDITGDIRKAYC
AB014777	R5	CTRPSNNTRTGITIGPGQVWYRTGDIIGDIRKAYC
DQ516328	R5X4	CTRPNNNTRRRIHMGPGRYVHTTKAIIGDIRQAHC
DQ235626	R5	CTRPNNNTRRSIRIGPGQTFYATGDIIGDIRQAHC
U08711	R5	CTRPNNNTRKSITIGPGRAFYATGEIIGDIRQAHC
DQ061446	R5	CTRPNNNTRKSIHIGPGRAFYTTGEIIGDIRKAHC
DQ061805	R5	CTRPSNNTRKGIHIGPGRAFYATGAIIGNIRQAHC
AY842828	X4	CARPNNNTRKRIYMGTGRYMSATEKITGDIRQAHC
AY619767	X4	CTRPYNNTRRSTHIGLGRVYYMTKIIGDTRQAHC
AY842838	R5	CIRPNNNTRKSINIGPGRAMYATEQIIGDIRQAHC
AJ418522	R5	CTRPNNNTRKSIPIGPGGAFYTTGEIIGDIRKAHC
U08658	R5	CTRPNNNTRRSIRIGPGQAFYATGDIIGNIRQAHC
AF021607	R5X4	CTRPNNNTRRRIHIGPGRAVYTTGQIIGDIRKAYC
AY713423	X4	CTRPFINTRVSSRIGPGRVFYSTEDIKGVLRKAYC
DQ516250	R5X4	CTRPNNNTRKGIHIGPGRAFYTTGAIIGDIRQAHC
AF541034	R5	CTRPSNNTRKSIPMGPGKAFYATGDIIGDIRKAHC
DQ002057	R5	CTRPCNNTRTSVRIGPGQVFYKTGDIIGDIRSAYC
AM279361	R5	CTRPNNNTRRSVRIGPGQTFYAAGEIIGDIRQAHC
DQ061634	R5X4	CMRPNNNTRKSIHIGPGSAFYTTGEIIGDIRQAYC
DQ516154	R5	CTRPNNNTRKDIHIGPGRAFYATGDIIGDIRQAHC
DQ061729	R5	CTRPNNNTRRSINLGPGRAYYATGDIIGDIRQAHC
DQ002311	R5	CTRPNNITRKSINIGPGRAWYTTGAIIGDIRKAHC
AF411965	R5	CTRPNNNTRRSVRIGPGQAFYTSDIIGDIREAHC
AF069670	R5	CTRPSNNTRTSIRIGPGQAFYATGDITGDIRQAHC
AF153183	R5	CTRPHNNTRKSVRIGPGQTFYATGDIIGDIRQAHC
AF021622	X4	CTRPNNNTRRRIYIGQGRAVYTTRQIIGDIRKAYC
AY170661	R5	CTRPSNNTRKSIRIGPGQAFYATNEIIGDIRQAHC
AF180904	R5	CTRPNNNTRKSITIGPGRAFYTTGQIIGDIRKAYC
U27401	R5X4	CTRPNNNTRKRISLGPGRVFYTAGEIIGDIRKAHC
DQ002058	R5	CIRPNNNTRKSIHIGPGRAFYTTGDIIGDIRQAHC
AF355706	X4	CTRPNNKIRTSFRIGPGQVFYKTGDITGDIRKAYC
DQ002084	R5	CTRPNNNTRKSIHIGPGRAFYATGEIIGNIRQAHC
AF355745	X4	CTRPGNKTIKSISLGPGRAFSATRQIIGDIRKAYC
AY887884	R5	CTRPGNNTRKGIGIGPGQTFYAPRGIIGDIRQAHC
AF021503	R5	CTRPNNNTRKSIPIGPGRAFYTTGQIIGDIRQAYC
AY619846	X4	CSRPYTTIRRSTGIGPGRASYIAKITGDIRQARC
DQ516270	R5X4	CTRPNNNTRKSIHMGPGKAYYTTGQIIGDIRQAHC
L20571	R5X4	CIREGIAEVQDIYTGPMRWRSMTLKRSNNTSPRSRVAYC
AY619902	X4	CTRPFKNMRTSVRIGPGRVFHKTGSITGDIRRAYC
M63929	R5	CTRPNNNTRKSIHIGPGRALYTTGEIIGDIRQAHC
DQ061513	R5	CTRPNNNTRRSIHIAPGSAFYATGEIIGDIRQAHC
AY713422	R5	CTRPSNNTRTSINIGPGQVFYRPGDIIGDIRKAYC
AF153161	R5	CTRPNNNTRKSVRIGPGQTFYATGEIIGDIRQAHC
DQ061562	R5	CVRPNNNTRKSIPIGPGRAFYTTGEIIGDIRQAHC
AY887855	R5	CTRPSNNTRKGIRIGPGQTFYATGDVIGDIRQAHC
DQ002154	R5	CTRPNNNTRKSIPMGPGRAFYATGAIIGDIRQAHC
AF355746	X4	CTRPGNKTIKSISLGPGRAFSATRQIIGDIRKAYC
AY619773	X4	CTRPYNNTRRSTHIGLGRVYYITKIIGDTRQAHC
DQ061627	R5X4	CMRPNNNTRKSITIGPGRAFYTTGEIIGDIRQAHC
DQ061796	R5	CIRPNNNTRKGIHIGPGRAFYATGAIIGNIRQAHC
U08719	R5	CTRPNNNTRKRIHIGPGRAFYTTGDIIGDIRQAHC
U79720	R5	CTRPNNNTRKSVSLGPGSAWYATGDIIGDIRQAHC
AY010866	R5	CTRPNNNTRTSIPMGPGRAMYATGDIIGNIRQAYC
DQ061592	R5	CMRPNNNTRKSIPIGPGRAFYTTGEIIGDIRQAHC
DQ061560	R5	CVRPNNNTRKSIPIGPGRAFYTTGEIIGDIRQAHC
DQ061470	R5X4	CTRPNNNTRKGIHIGPGRAFYATEKIIGDIRKAHC
DQ061454	R5	CTRPNNNTRKSIHIGPGRAFYTTGEIIGDIRKAYC
DQ061630	R5X4	CMRPNNNTRKSITIGPGRAFYTTGEIIGDIRQAHR
AF355664	R5X4	CTRPNNNTRKSINVGPGRAWYVTRVIGDIRQAHC
AF259042	R5X4	CTRPGNNTRKRISIGPGRAFYTTEQIIGDIRQAHC
L34667	R5	CIRPNNNTRKSVRIGPGQAFYATGDIIGNIRQAHC
AB014785	X4	CTRPSNPTRTRITMGPGRVWYRTGEITGSIRKAYC
AF022267	X4	CTRPNNNIRKRISLSPGRVYYTTGEIRGDIRKAYC
AY619756	X4	CTRPYNNTRRSTHIGLGQVYYITKIIGDTRQAHC
DQ002293	R5	CIRPNNNTRKSINIGPGRAFYATGDIIGDIRQAHC
DQ061425	R5	RTRPNNNTRKSIHIGPGRAFYATGEIIGDIKQAHC
AY265950	R5X4	CTRPGNNTRKGLRIGPGRTIYATEVTVGDIRQAYC
AJ418533	R5	CTRPNNNTRKSIHIGPGRAFYATGEIIGDIRQAHC
DQ061641	R5X4	CMRPNNNTRKSITIGPGRAFYTTGEIIGDIRQAHC
AY371124	R5	CIRPSNNTRKSIRIGPGQTFYATGAIIGDIRRAHC
AB014798	R5X4	CTRPSNNTRTRVTLGPGRVWYRTGEIIGDIRKAYC
DQ235640	R5	CTRPNNNTRKSIRIGPGQTFYATNDIIGDIRQAHC
U66221	R5	CTRPNNNTRRSVRIGPGGAMFRTGDIIGDIRQAHC
AY529676	R5	CTRPNNNTRQSVRIGPGQVFYATNDIIGDIRQAYC
DQ516145	R5X4	CTRPNNYTRKGIRTGPGRAFYVTKRIGDVKQAHC
AY372238	R5X4	CIRPNNNTRKGIHLGPGQAFYATGEIVGDIRQAYC
AY842839	R5	CIRPNNNTRKSINIGPGRAMYATEQIIGDIRQAHC
AF355689	X4	CTRPNNKIRTSFRIGPGQVFYKTGDITGDIRKAYC
DQ002036	R5	CTRPHNNTRKSIPMGPGRAFYTAGQIIGDIRQAHC
AF391242	R5	CTRPNNNTRKSVRIGPGQTFYATGDIIGDIREAHC
DQ516185	R5	CTRPNNNTRKGIHIGPGRAFYTTGAIIGNIRQAHC
AF540996	R5	CTRPNNNTRKSIPIGPGRALYATGEIIGQIRRAYC
AF021608	R5X4	CTRPNNNTRRRIHIGPGRAVYTTGQIIGDIRKAYC
AF034380	X4	CTRPNNYKRKRITTGPGRVLYTTGQIIGDIRRAYC
DQ516104	X4	CTRPNNNIIKRIPIGPGGRAFYTTGQIIGNIRQAHC
AF259052	X4	CTRPGNNTRKRISIGPGRAFYTTEQIIGNIRQAHC
AF355675	R5X4	CTRPNNNTRKSINVGPGRAWYVTRVIGDIRQAHC
AF071474	R5	CTRPGNNTRRSVHIGPGQAFYATGDITGDIRKAHC
DQ061440	R5	CTRPNNNTRKSITIGPGRAFYTTGEIIGDIRQAHC
M27323	X4	CTRPYKYTRQRTSIGLRQSLYTITGKKKKTGYIGQAHC
AY736814	R5	CTRPNNNTRKSIHIGPGQAFYATGDIIGDIRQAYC
AF355673	R5X4	CTRPNNNTRKSINVGPGRAWYVTRVIGDIRQAHC
AB014807	R5	CTRPSNNTRTGITIGPGQVWYRTGDIIGDIRKAYC
AF153177	R5	CTRPNNNTRKSIRIGPGQTFYATNEIIGNIRQAHC
DQ002076	R5	CTRPNNNTRKSIHIGPGRAFYATGEIIGNIRQAHC
AY619908	X4	CTRPYNNTRTSVRIGPGQAFYKTGDIIGDIRRAYC
AF112542	R5	CTRPNNNTRKSIPMGPGKAFYATGDIIGDIRQAHC
DQ516126	R5X4	CTRPNNYTRKGIRTGPGRAFYVTKTIGDIKQAHC
DQ061478	R5	CTRPNNNTGKSISIGPGRAFYTTGEIIGEIRQAYC
AF259019	R5X4	CTRPGNNTRKRIHIGPGRAFYTTRQIIGNIRQAHC
DQ516198	R5X4	CIRPNNNTRKGIRIGPGRAIYTTGRIIGDIRQAHC
DQ061692	R5	CIRPNNNTRKGVHLGPGGALYATGAIIGDIRQAYC
DQ061828	R5	CTRPNNNTRKGIHMGPGKVFYATGQIIGDIRQAHC
AB014814	R5X4	CTRPSNNTRTRVTLGPGRVWYRTGEIIGDIRKAYC
AY619864	X4	CTRPFKNMRTSVRIGPGRVFHKTGSITGDIRRAYC
U08633	R5	CIRPNNNTRKSVPIGPGRAFYATGDIIGNIRQAHC
U08824	X4	CSRPYENKRRRTPIGLGQAYYTTKLKGYIRPAHC
AM156922	X4	CTRPHNTIKRRIHIGPGRAFYTTKGIQGDLRQAHC
AF259028	R5	CTRPGNNTRKGIHIGPGRAFYTTGQIIGNIRQAHC
AF021670	X4	CTRPNNNTRNRIYIGQGRAVYTTKQIIGDIRKAYC
DQ061628	R5X4	CMRPNNNTRKSITIGPGRAFYTTGEIIGDIRQAHC
U08661	R5	CTRPNNNTRRSIRIGPGQAFYATGDIIGDIRKAHC
AF541019	R5	CTRPNNNTRKSIHIGPGRAFYTTGEIIGDIRQAHC
AY619800	X4	CTRPYTTTRQSTGIGPGRASYIAKIGNIRQAYC
AF022262	R5	CTRPNNNTRRSISIGPGRAFYTTGEIIGNIRQAHC
DQ516252	R5X4	CTRPNNNTRKGIHIGPGRAFYTTGAIIGDIRQAHC
U08455	R5	CTRPNNNTRKSVRIGPGQTFYATGAIIGDIRQAHC
DQ516278	R5	CTRPNNNTRKSIHMGPGRAFYTTGQIIGDIRQAHC
DQ061740	R5	CTRPNNNTRRSISLGPGRAYYATGDIIGDIRQARC
DQ061738	R5	CTRPNNNTRRSISLGPGRAYYATGDIIGDIRQAHC
DQ516219	R5	CTRPNNNTRKGIHIGPGRAFYTTGAIIGNIRQAHC
U08694	R5	CTRPNNNTRKSIHMGWGRAFYATGEIIGNIRQAHC
DQ516261	R5	CTRPNNNTRKGIHMGPGRAFYTTGAIIGDIRQAHC
DQ516156	R5	CTRPNNNTRKDIHIGPGRAFYATGDIIGDIRQAHC
AF355328	R5	CIRPGNNTRKSIHIGPGQAFYARGDIIGDIRQAHC
DQ002167	R5	CTRPNDNTRKSIPMGPGRAFYATGAIIGDIRQAHC
AF082371	R5X4	CTRPKNNTRRSIHIGPGGAFYTTGDIIGAIRQAYC
DQ516243	R5	CTRPNNNTRKGIHIGPGRAFYTTGEIIGDIRQAYC
DQ002200	R5	CTRPGNNTRKSIHIGPGRAFYATDIIGDIRQAYC
U27443	R5	CTRPNNNTRKSITIGPGRAFYTTGQIIGDIRQAYC
AF021669	X4	CTRPNNNTRNRIYIGQGRAVYTTKQIVGDIRKAYC
AY265949	X4	CGRPNNHRIKGLRIGPGRAFFAMGAIGGGEIRQAHC
AY619735	X4	CTRPYNNTRRSTHIGPGRVYYITKIIGDTRQAHC
DQ516186	R5	CTRPNNNTRKGIHIGPGRAFYTTGAIIGNIRQAHC
U08700	R5	CTRPNNNTRKSIHMGWGRAFFSTGELIGNIRQAHC
AY010778	R5	CIRPNNNTRKSIHMGPGKAFYATGDIIGDIRQAYC
DQ002104	R5	CTRPNNNTRRSITIGPGKAFYTTGGVIGDIRKANC
DQ061538	R5	CTRPNNNTRRGIHIAPGSAFYATGEIIGDIRQAHC
AF258985	X4	CTRPNKNIRKGLRLGPGRAFYTMGGIVGNIRQTHC
U08652	R5	CTRPNNNTRTSVRIGPGQTFYATGDIIGDIRRAYC
DQ002223	R5	CTRPSNNTRKSIPIGPGRAFYATGDIIGDIRKAHC
AY426112	R5	CTRPNNNTRKSIHIGPGRALYTTGKIIGDIRQAHC
AY010852	R5	CTRPSNNTRKSIYIGPGRAFYATGSIIGDIRQAHC
AF259013	R5	CTRPSNNTRKSINIGPGRAWYTTGQITGDIRQAHC
AY010883	R5	CTRPNNNTRTSIPMGPGRAMYATGDIIGNIRHAYC
AF355686	X4	CTRPNNKIRTSFRIGPGQVFYKTGDITGDIRKAYC
AB014788	R5	CTRPSNNTRTSITIGPGQVWYRTGDIIGDIRQAYC
DQ061826	R5	CTRPNNNTRKGIHMGPGKVFYATGQIIGDIRQAHC
DQ061689	R5	CIRPNNNTRKGVHLGPGGALYATGAIIGDIRQAYC
U08782	R5	CTRPSNNTRKGIHIGPGRAFYATGDIIGDIRQAHC
AY736831	R5	CTRPNNNTRKSIRIGPGQAFYTTNIIGDIRQAYC
AY736825	R5	CTRPGDNRRRSVRIGPGQTFYATGEIIGNIREAHC
AF258997	R5	CTRPNNNTRKGIHLGPGRAFYATGEIVGDIRKAHC
AY010831	R5	CTRPNSNTRKGIHIGPGSAIYATGDIIGDIRQAHC
DQ061674	R5X4	CTRPSNNTRKSIHIAPGSAIYTTDIIGDIRQAHC
U08650	R5	CTRPNNNTRTSIRIGPGQTFYATGDIIGNIRRAYC
AF355697	X4	CTRPNNKIRTSFRIGPGQVFYKTGDITGDIRKAYC
AF541096	R5	CVRPNNNTRRGIHIGLGRRFYTTEIVGDIRKAYC
DQ061407	R5	CTRPNNNTRKSIHIGPGRAFYTTGEIIGDIRQAHC
DQ061683	R5	CIRPNNNTRKGIHLGPGGAFYATGGIIGDIRQAYC
AY010842	R5	CTRPNNNTRKGIHIGPGSAFYATGDIIGDIRKAHC
AY619880	X4	CTRPYNNTRTSVRIGPGQAFYKTGDIVGDIRRAYC
AF541008	R5	CTRPSNNTRKSIPMGPGKAFYATGDIIGDIRKAHC
DQ061741	R5	CTRPNNNTRRSISLGPGRAYYATGDIIGDIRQAHC
AF153176	R5	CTRPSNNTRKSVRIGPGQTFYATGDIIGDIRQAHC
AY736809	R5X4	CTRPNNNTRKGVHIGLGRRFYTTQVVGDIRQAYC
AF355661	R5X4	CTRPNNNTRKSINVGPGRAWYVTRVIGDIRQAHC
DQ002215	R5	CTRPNNNTRKSIPIGPGRAFYATGEIIGDIRQAYC
U48268	X4	CTRPSNKKRQRVTIGPGRVYYSTGDIMGDIRKAHC
AY510058	R5	CTRPGNNTRKGIWIGPGQAFYATGDIIGDIRQAHC
AF484486	R5	CTRPGNNTRQSIHLGPGQALWTTTDIIGNIRQAHC
DQ061422	R5	CTRPNNNTRKSMHIGPGRAFYTTGEIIGDIRQAHC
AF355637	R5	CTRPSNNTRKSINIGPGRAWYATGEIIGDIRKAHC
DQ061802	R5	CIRPNNNTRKGIHIGPGRAFYATGAIIGNIIQAHC
AF355703	R5X4	CTRPNNKIRTSFRIGPGQVFYKTGDITGDIRKAYC
AF541102	R5	CIRPNNNTKRSIHLGLGRRFYTTEIVGDIRKAYC
DQ061824	R5	CTRPNNNTRKGIHMGPGKVFYATGQIIGDIRQAHC
DQ516096	X4	CTRPNNNIIKRIPIGPGGRAFYTTGQIIGNIRQAHC
AY835435	R5	CTRPNNNTRKSIHMGPGKVFYTTGEIIGDIRQAHC
U08668	R5	CIRPNNNTRKSVRIGPGQAFYATGDIIGNIRQAHC
AY887862	R5	CIRPNNNTRQSIRIGPGQAFFATGDIIGDIRQAYC
DQ061772	R5	CTRPDNNTRKGIHIGPGRAFYATGEIIGNIRQAHC
DQ286957	X4	CQRPNNHTRKRITMSPGRVVYTTGEVIGDIRRAHC
DQ002170	R5	CTRPNNNTRRSITIGPGGAFYATDIIGDIRQAHC
AY619743	X4	CTRPYNNTRRSTHIGLGRVYYITKIIGDTRQAHC
DQ358756	R5	CTRPNNNTVKRIRIGPGRTYYAAGKIIGDIRQAHC
AM279362	R5	CTRPNNNTRKSVRIGPGQAFYTTTDITGDIRQAHC
AY304496	R5	CTRPYNNTIQSVQMGPGRAWYTSGITIIGDIRQAHC
DQ002330	R5	CTRPNNNTRKSIHIAPGRAFYATGDIIGNIRQAYC
AY619808	X4	CTRPYTTIRRSTGIGPGRASYIAKIGNIKQAHC
U08630	R5	CTRPNNNTRTSIRIGPGQSFHATGDIIGDIRQAHC
U23487	R5	CTRPSNNSRKSIYIGPGRRFHVTRAVTGDIRQAHC
DQ002075	R5	CTRPNNNTRKSIHIGPGRAFYATGDIIGNIRQAHC
AY010892	R5	CTRPNNNTRTSIHMGPGRALYATGDIIGNIRQAYC
AY619742	X4	CTRPYNNTRRSTHIGLGRVYYITKIIGDTRQAHC
DQ061763	R5	CTRPSNNTRKGIHIGPGRAFYATGEIIGNIRQAHC
AB014802	R5X4	CTRPSNNTRTRVTLGPGRVWYRTGEIIGDIRKAYC
DQ061437	R5	CTRPSNNTRKSIHIGPGRAFYTTGEIIGDIRQAHC
AM156921	R5	CIRPNNNTRRSIHIGPGRAFYTTDIIGNIRQAHC
AB014778	R5	CTRPSNNTRTSITIGPGQVWYRTGDIIGDIRKAYC
AY371125	R5	CTRPSNNTRTSVRIGPGQTFYGTGEIIGDIRKAYC
AB014857	R5	CTRPSNNTRTSITIGPGQVWYRTGDIIGNIRKAYC
AF075721	X4	CTRPNYNKRKRIHIGPGRAFYTTKNIKGTIRQAHC
AY619752	X4	CTRPYNNTRRSTHIGLGRIYYITKIIGDTRQAHC
AF022264	R5	CTRPNNNTRRSISIGPGRAFYTTGEIIGNIRQAHC
DQ061584	R5	CIRPNNNTRKSIRIRPGSAFYTTGEIIGDIRQAHC
DQ177198	R5	CTRPNNNTRKSINIGPGRAFYSTGAIIGNIRQAHC
AF153133	R5	CTRPNNNTRKSMRIGPGQTFYATGDIIGDIRQAHC
AY426113	R5	CTRPNNNTRKSIHIGPGRKIYTTGKIIGDIRQAHC
AF021518	R5	CTRPNNNTRKSITIGPGRAFYTTGQIIGDIRQAYC
DQ516092	X4	CIRSNYNIIKRIPIGPGGRAFYTTGQIIGNIRQAHC
AF075722	X4	CTRPNYNKRKRIHIGPGRAFYTTKNIKGTIRQAHC
DQ516134	R5X4	CTRPNNYTRKGIRTGPGRAFYVTKTIGDPRQAHC
AY619836	X4	CSRPYTTTRKSTGIGPGRASYIAKIGDIRQAYC
AF310122	R5X4	CTRPNNNTRKSIHMGPGKALYTGEIIGDIRQAHC
AY842825	X4	CARPNNNTRKRIYMGTGRYMSATEKITGDIRQAHC
DQ002322	R5	CTRPNNNTRRSIHMGPGRAFYTTGEIIGDIRQAYC
AF062015	R5	CTRPSNNTRTSITMGPGQAFYRTGDIIGDIRKAYC
AF153139	R5	CVRPNNNTRKSVRIGPGQTFYATGDIIGDIRQAHC
AJ418523	R5	CTRPSNNTRKSIPIGPGRAFYTTGEIIGDIRQAHC
DQ002190	R5	CTRPGNNTRKSIHIGPGRAFYATDIIGDIRQAYC
U08651	R5	CTRPNNNTRTSIRIGPGQTFYATGDIIGNIRRAYC
AF355731	R5	CTRPNNNTRKSIPLGPGRAFYATGDIIGNIRKAHC
DQ061850	R5	CTRPNNNTRKGIHMGPGKVFYATGQIIGDIRQAYC
AF034382	X4	CTRPNNYKRKRITTGPGRVLYTTGQIIGDIRRAYC
DQ516189	R5X4	CIRPNNNTRKGIRIGPGRAIYTTGRIIGDIRQAHC
AY842795	R5X4	CTRPNNNTRRRITTGPGRVLYTTGQIIGDIRRAHC
DQ516296	R5	CTRPNNNTRKSIHIGPGRAFYTTGGIIGDIRQAHC
DQ002118	R5	CTRPNNNTRKSITIGPGGAFYATGDIIGDIRQAHC
AY510062	R5	CTRPGNNTRKSVRIGPGQTFYATGAIIGDIRQAHC
DQ177202	X4	CTRPNNNTRKGIRIGPGRAFIATDKIIGDIRQAHC
AX455917	R5	CTRPNNNTRKSVRIGPGQAFYATNDVIGNIRQAHC
AY010788	R5	CIRPNNNTRKSIHMGPGKAFYATGDIIGDIRQAYC
AF541077	R5	CVRPNNNTRRGIHIGLGRRFYTTEIVGDIRKAYC
AY619821	X4	CSRPYTTIRRSTGIGPGRASYIAKITGDIRQARC
AY736830	R5	CTRPGNNTRQSIHLGPGQALWTATDIIGNIRQAHC
AY842824	R5	CIRPNNNTRKSINIGPGRAMYATEQITGDIRQAHC
AF355644	R5	CTRPNNNTRKSINIGPGRAWYATGKIIGNIRQAHC
DQ235616	R5	CTRPNNNTRQSIRIGPGQTFFATKGIIGDIRQAYC
AF022288	X4	CTRPNNNVRKRISLSPGRVFYTTGEIIGDIRRAHC
AY887876	R5	CTRPSNNTRKSVRIGPGQTFYATGDIIGDIRQAHC
DQ061443	R5	CTRPSNNTRKSIHIGPGRAFYTTGEIIGDIRQAHC
U08657	R5	CVRPNNNTRTSVRIGPGQTFYATGEIIGDIRRAFC
AY010838	R5	CTRPNNNTRKGIHIGPGSAIYATGDIIGDIRQAHC
AF259051	R5X4	CTRPGNNTRRRISIGPGRAFYTTEQIIGNIRQAHC
U08739	X4	CTRPYRNIRQRTHIGTGQAYYTKGIKGVAGQPHC
DQ516094	X4	CIRPNYNIIKRVPIGPGGRAFYTTGKIIGNIRQAHC
DQ516283	R5	CTRPNNNTRKSIHMGPGRAFYTTGQIIGDIRQAHC
AF021620	R5X4	CTRPNNNTRRRIYIGQGRAVYTTRQIIGDIRKAYC
U08787	R5	CTRPYNNTRKGIHIGPGRAYYTTNIVGNIRQAHC
AM262126	R5	CVRPGNNSVKEMRVGPMALYSMELERNGSRTNSRTAFC
DQ061651	R5X4	CTRPSNNTRKSIHIAPGSAIYTTDIIGDIRQAHC
DQ110002	R5	CIRPNNNTRKSIPMGPGRAFYATGDIIGDIRQAHC
U08757	R5	CTRPSNNTRTSITIGPGQVFYRTGDIIGDIRRAYC
DQ002151	R5	CTRPGNNTRRGIHIGPGRAFYTTGEIIGDIRQAHC
DQ002278	R5	CTRPNNNTKRSVNIVPGRAIYTTDIIGDIRQAHC
DQ061542	R5	CIRPNNNTRKSIHIAPGRAFYATGEIIGDIRQAHC
AF541031	R5	CTRPSNNTRKSIPIGPGRAFYATGEITGDIRQAHC
DQ516242	R5	CTRPNNNTRKGIHIGPGRAFYTTGEIIGDIRQAYC
DQ061813	R5	CTRPNNNTRKGIHMGPGKVFYATGQIIGDIRQAHC
AF541041	R5	CTRPNNNTRKSIHIGPGRAFYTTGEIIGNIRQAHC
DQ516101	X4	CTRPNNNIIKRIPIGPGGRAFYTTGQIIGNIRQAHC
AY010771	R5	CIRPNNNTRKSIHMGPGKAFYATGDIIGDIRQAYC
DQ516167	R5	CTRPNNNTRRDIHIGPGRAFYATGGIIGNIRQAHC
DQ061679	R5	CIRPNNNTRKGIHLGPGGALYATGGIIGDIRQAYC
AY010808	R5	CTRPNNNTRKGILLGPGSAFYATGDIIGDIRQAHC
AY010865	R5	CTRPNNNTRTSIPMGPGRAMYATGDIIGNIRQAYC
DQ002326	R5	CTRPSNNTRKSIHMGPGRAFYTTGEIIGDIRQTHC
DQ061398	R5	CTRPNNNTRKSIHIGPGSAFYTTGEIIGNIRQAHC
DQ411853	R5	CTRPSNNTRKSVRIGPGQTFFATGDIIGDIRQAHC
AY170663	R5	CTRPSNNTRTSVRIGPGQTFFATNDVIGDIRQAHC
AY010846	R5	CTRPNNNTRKSIHLGPGSAFYATGDIIGDIRQAHC
DQ061849	R5	CTRPNNNTRKGIHMGPGKVFYATGQIIGDIRQAYC
AF180912	X4	CTRPNNNIRKRISLSPGRVYYTTGEIRGDIRKAYC
DQ061838	R5	CTRPNNNTRKGIHMGPGKVFYATGQIIGDIRQAYC
DQ235622	R5	CARPNNNTRKSIRIGPGQAFYATGEIIGNIRQAHC
DQ177199	R5	CIRPNNNTRRSIPIGPGRAFYATGGIIGDIRKAYC
U16227	R5	CTRPNNNTRKGVRIGPGQAFYATGGIIGDIRQAHC
AF035533	R5X4	CTRPNNNIRKRIHIGPGRAFYTTGQIIGNIRQAHC
U08692	R5	CTRPNNNTRKSIHMGWGRAFYATGEIIGNIRQAHC
U08760	R5	CTRPSNNTRTSINIGPGQVFYRTGDIIGDIRKAYC
M19921	X4	CTRPNNNTRKSIRIQRGPGRAFVTIGKIGNMRQAHC
DQ061650	R5X4	CTRPGTKIRRRIHIGPGRAFYTTDRIGDIRQAHC
DQ061734	R5	CTRPNNNTRRSINLGPGRAYYATGDIIGDIRQAHC
DQ002194	R5	CTRPGNNTRKSIRIGPGRAFYATDIIGDIRQAYC
U08712	R5	CTRPNNNTRKSIHMGWGRTFYATGEIIGDIRQAHC
AY010806	R5	CTRPNNNTRKGIHLGPGSAFYATGDIIGDIRQAHC
DQ061492	R5	CTRPSNNTRKSIHIGPGRAFYTTGEIIGNIRQAHC
AY736840	R5	CTRPNNNTRKSVRIGPGQTFYATGDIIGNIRQAYC
DQ516335	R5X4	CTRPNNNTRRRIHMGPGRYVHTTKAIIGDIRQAHC
DQ061625	R5X4	CMRPNNNTRKSITIGPGRAFYTTGEIIGDIRQAHC
AY123276	R5	CTRPNNNTRKSVRIGPGQAFYATGDIIGDIRKAHC
DQ516213	R5X4	CTRPNNNTRKGIHIGPGRAFYTTGAIIGNIRQAHC
AY529660	R5	CTRPNNNTRKSVRIGPGQTFYATGDIIGDIRQAHC
AF062011	R5	CTRPSNNTRTSITMGPGQVFYRTGDIIGDIRKAYC
AB014789	R5	CTRPSNNTRTSITIGPGQVWYRTGDIIGDIRQAYC
AY736837	R5	CTRPSNNTRTSIRIGPGQAFYRTGDIIGDIRKAYC
AF021630	X4	CTRPNNNTRKRIYIGQGRAVYTTKQIVGDIRKAYC
AY265934	R5X4	CTRPNNNTRKSVRIGIGRGQAIYAKKAIIGDIRQAHC
AJ810478	R5X4	CTRPNNNTRKRITMGPGRVYYTTGEIIGDIRKAHC
DQ002083	R5	CTRPNNNTRKSIHIGPGRAFYATGEIIGNIRQAHC
AM156919	X4	CTRPHNTIKRRIHIGPGRAFYTTKGIQGDLRQAHC
DQ825470	R5	CTRPNNNTRKSIRIGPGQAFYATGEIIGNIRQAHC
AF021628	X4	CTRPNNNTRKRIYIGQGRAVYTTRQIVGDIRKAYC
AF199034	R5	CTRPNNNTRKSIHIGPGRAFYTTGDIIGDIRQAHC
AF355744	X4	CTRPGNKTIRSISLGPGRAFSVTRQIIGDIRKAYC
DQ061509	R5	CTRPSNNTRKSIHIGPGRAVYTTGEIIGRIRQAHC
DQ109994	R5	CTRPNNNTRKSINIGPGRAWYTTGQIIGDIRQAHC
AM279347	R5	CIRPNNNTRESVRIGPGQTFYATGEIIGDIRQAHC
X84327	R5	CVRPGNNSVQEIKIGPMAWYSMQIEREGKGANSRTAFC
DQ002106	R5	CTRPNNNTRKSITIGPGRAFYATGDIIGDIRQAHC
DQ002163	R5	CTRPNNNTRKSIPMGPGRAFYATGAIIGDIRQAHC
AJ418540	R5	CTRPNNNTRKSIHIGPGRAFYATGEIIGDIRQAHC
AY835452	R5	CTRPNNNTSKSITIGPGRAFYATGRIIGDIRKAHC
AY842817	R5	CTRPNNNTRKSIPMGPGRAMYATGDIIGDIRKANC
U56868	X4	CTRPNYNETKRIRIHRGYGRSFVTVRKLGDRKQAHC
AY736822	R5	CTRPGNNTRKSVRIGPGQAFYATNDIIGDIRQAYC
AY842811	R5	CTRPNNNTRKSIHMGPGRAMYATGDIIGDIRQAHC
DQ516162	R5	CTRPNNNTRRGIHIGPGRAFYAGDVTGDIRQAHC
AB014792	R5	CTRPSNNTRTSITIGPGQVWYRTGDIIGDIRQAYC
X01762	X4	CTRPNNNTRKSIRIQRGPGRAFVTIGKIGNMRQAHC
DQ002164	R5	CTRPNNNTRKSIPMGPGRAFYATGAIIGDIRQAHC
DQ061834	R5	CTRPNNNTRKGIHMGPGKVFYATGQIIGDIRQAYC
DQ061695	R5	CIRPNNNTRKGVHLGPGGALYATGAIIGDIRQAYC
AF355330	X4	CTRPNNNTKKGIRTGIGAGQTFYATGKIIGDIRQAHC
DQ002269	R5	CTRPNNNTKRSVNIVPGRAIYTTDIIGDIRQAHC
AF541027	R5	CTRPNNNTRKSIHIGPGRAFYTTGEIIGDIRQAHC
AY619813	X4	CSRPYTTLRKSTGIGPGRASYIAKIGDIRQAYC
AY265945	R5X4	CTRPGNNTRRSVRIGPGQSFHATGTIIGDIRQAHC
DQ516205	R5X4	CTRPNNNTRKGIRIGPGRAIYTTGRIIGDIRQAHC
AY010876	R5	CTRPNNNTRTSIPMGSGRAMYATGDIIGNIRQAYC
AM279367	R5	CTRPGNNTRKSVRIGPGQTFYATGDIIGDIRQAHC
AM279365	R5	CVRPGNNTRKSIRIGPGQAFYATGDIIGDIRQAHC
U04900	R5	CTRPNNNTRKSIHIGPGRAFYTGEIIGDIRQAHC
DQ177188	R5	CTRPNNNTRKGIHIGPGRAFYTTGDIIGDIRQAHC
DQ904334	R5	CTRPNNNTRKSIRIGPGQAFYATNDIIGDIRQAHC
DQ061409	R5	CTRPNNNTRKSITIGPGRAFYTTGEIIGDIRQAHC
AY619771	X4	CTRPYNNTRRSTHIGLGRVYYMTKIIGDTRQAHC
AY736841	R5	CVRPGNNTIRSIRIGPGQSFHGTGSIVGDIRQAHC
DQ002077	R5	CTRPNNSTRKSIHIGPGRAFYATGEIIGNIRQAHC
DQ516295	R5	CTRPNNNTRKSIHIGPGRAFYTTGGIIGDIRQAHC
AF259029	R5	CTRPGNNTRKSIHIGPGRAFYTTGQIIGNIRQAHC
DQ222214	R5	CTRPNNNTSKSIPLGPGRAFHTTGRIIGDIRQAHC
AY887854	R5	CTRPGNNTRKSVRIGPGQTFFATGDIIGDIRQAHC
U27426	R5	CTRPNNNTRKSINLGPGQAIYATGAIIGDIRQAHC
AF180911	X4	CTRPNNNVRKRISLSPGRVYYTTGEIRGDIRKAYC
U08759	R5	CTRPSNNTRTSINIGPGQVFYRTGDIIGDIRKAYC
DQ825461	R5	CTRPGNNTRTSVRIGPGQTFFATGAIIGDIRQAHC
DQ435682	R5	CRRPNNNTRKSIRIGPGQAFYATNDIIGDIRQAHC
DQ516102	X4	CTRPNNNIIKRIPIGPGGRAFYTTGQIIGNIRQAHC
DQ516280	R5	CTRPNNNTRKSIHMGPGRAFYTTGQIIGDIRQAHC
U08705	R5	CTRPNNNTRKSIHMGWGRAFYATGEIIGNIRQAHC
U16222	R5X4	CSRPNNNTRKSVHIGPGQAFYATGDVIGDIRQAYC
AJ810475	R5	CTRPNNNTRKSITIGPGRAFYTTGEIIGDIRKAHC
DQ002042	R5	CIRPFENTRTSVRIGPGQVFYKTGDIIGDIRSAFC
AY887878	R5	CTRPNNNTRQSMRIGPGQTFYATGDIIGDIRQAHC
DQ516241	R5	CTRPNNNTRKGIHIGPGRAFYTTGEIIGDIRQAYR
DQ002117	R5	CTRPNNNTRKSITIGPGRAFYATGDIIGDIRQAHC
DQ002315	R5	CTRPNNNTRRSIHMGPGKAFYTTGEIVGDIRQAYC
AY170667	R5	CTRPGNNTRKSVRIGPGQAFYATGDIIGDIRKAYC
U08768	R5	CIRPNNNTRKSVRIGPGQAFYATGDIIGNIRQAHC
AY619734	X4	CTRPYNNTRRSTHIGLGRVYYITKIIGDTRQAHC
AY619817	R5	CTRPYNNTRRSTHIGPGRAYYTTKIIGDIRQAHC
AF258967	R5	CTRPNNNTRKSIHLGPGRAFYTTGGIVGNIRQAHC
AY736839	R5	CTRPNNNTRKSVRIGPGQTFYATGDIIGDIRQAHC
AF062021	R5	CTRPSNNTRTSITIGPGQVFYRTGDIIGDIRKAYC
DQ061475	R5X4	CTRPSNNTRKSIHIGPGRAFYATGEIIGDIRKAHC
AB014810	X4	CTRPSNNTRTRVTLGPGRVWYRTGEIIGDMRKAYC
AY372219	R5	CIRPNNNTRKSIRIGPGQAFYARGDVISNIRHAYC
DQ002039	R5	CTRPHNNTRKSIPMGPGRAFYTAGQIIGDIRQAHC
AM279358	R5	CTRPDNNTRKSVRIGPGQAFYTNEIIGDIRKAHC
AY887852	R5	CIRPGNNTRKSIRIGPGQTFYATGDIIGDIRQAHC
DQ516192	R5X4	CIRPNNNTRKGIRIGPGRAIYTTGRIIGDIRQAHC
DQ516150	R5	CTRPNNNTRRDIHIGPGRAFYATGGIIGNIRQAHC
AF153141	R5	CVRPNNNTRKSIRIGPGQTFYANDIIGDIRQAHC
U08786	R5X4	CTRPYYNQIRQRTSIGQGQALYTTRVTGDIRKAYC
U08660	R5	CTRPNNNTRKSVHIGPGQAFYATGDIIGNIRQAHC
AY010768	R5	CIRPNNNTRKSIHMGPGKAFYATGDIIGDIRQAYC
DQ061557	R5	CMRPNNNTRKSIPIGPGRAFYTTGEIIGDIRQAHC
DQ002165	R5	CTRPNNNTRKSISMGPGRAFYATGAIIGDIRQAHC
DQ002144	R5	CTRPNNNTRRGIHIGPGRAFYTTGEIIGDIRQAYC
AY010777	R5	CIRPNNNTRRSIHMGPGKAFYATGDIIGDIRQAYC
AF541012	R5	CTRPNNNTRKSIPMGPGRAFYATGEIIGDIRQAHC
AF541017	R5	CTRPNNNTRKSIPIGPGRAFYATGEIIGDIRQAHC
AJ418504	R5	CTRLNNNTRKSIHMGPGRAFFATGEIIGDIRQAHC
AY887892	R5	CIRPGNNTRKSVRIGPGQAFYATGEIIGDIRQAHC
U08450	R5	CIRPNNNTRRSIHMGLGRAFYATGDIIGDIRQAHC
DQ177209	R5	CIRPNNNTRRSVRIGPGQTFYATGDIIGDIRQAYC
AB014786	X4	CTRPSNPTRTRITMGPGRVWYRTGEITGSIRKAYC
AY010855	R5	CTRPNNNTRKRIRIGPGRAFYTTGAIIGDIRQAHC
DQ002156	R5	CTRPNNNTRKSIPMGPGRAFYATGAIIGDIRQAHC
DQ516251	R5X4	CTRPNNNTRKGIHIGPGRAFYTTGAIIGDIRQAHC
AY010874	R5	CTRPNNNTRTSIPMGPGRAMYATGDIIGNIRQAYC
AY619751	X4	CTRPYNNTRRSTHIGLGRVYYITKIIGDTRQAHC
AF180909	R5	CTRPNNNTRKSISIGPGRAFYATGDIIGDIRQAHC
AF484487	R5	CTRPSNNTRQSIRIGPGLAFYTTKIIGDIRQAHC
DQ516210	R5X4	CTRPNNNTRKGIHIGPGRAFYTTGAIIGNIRQAHC
DQ516089	X4	CTRSNYNIIKRIPIGPGGRAFYTTGKIIGNIRQAHC
AY010870	R5	CTRPNNNTRTSIPMGPGRAMYATGDIIGNIRQAYC
DQ516275	R5X4	CTRPNNNTRKSIHMGPGKAFYTTGQIIGDIRQAHC
AY842789	R5	CTRPSNNTRKSIHMGPGRVLYTTGGIIGDIRQAHC
DQ061752	R5	CTRPNNNTRRSITLGPGRAYYATGDIIGDIRQAHC
DQ061748	R5	CTRPNNNTRRSISLGPGRAYYATGDIIGDIRQAHC
DQ061682	R5	CIRPNNNTRKGIHLGPGGALYATGAIIGDIRQAYC
AY835449	R5	CTRPNNNTRKSIHIAPGRAFYATGEIIGDIRKAYC
U08763	R5X4	CPRPNNNTRKSVHIGPGQAFYATGDVIGDIRQAYC
AF153188	R5	CTRPGNNTRTSIRIGPGQTFFANNIIGDIRQAHC
DQ002102	R5	CTRLNNNTRRSINIGPGRAWYTTGEVIGDIRKANC
DQ516105	X4	CTRPNNNIIKRIPIGPGGRAFYTTGQIIGNIRQAHC
AF310110	R5	CTRPNNNTRKSIHIGPGKALYTGEIIGDIRQAHC
AF021524	R5	CTRPNNNTRKSITIGPGRAFYTTGQIIGDIRKAYC
AY010787	R5	CIRPNNNTRKSIHVGPGKAFYATGDIIGDIRQAYC
DQ061626	R5X4	CMRPNNNTRKSIPIGPGRAFYATGEIIGDIRQAHC
U08368	R5	CTRPNNNTRKSISFGPGQAIYTTGNIIGDIRQAHC
AF254779	R5	CTRPGNNTRKSISMGPGRAFYATGDIIGDIRQAYC
AF355691	X4	CTRPNNKIRTSFRIGPGQVFYKTGDITGDIRKAYC
AB014855	R5	CTRPSNNTRTSITIGPGQVWYRTGDIIGNIRKAYC
AF355325	R5	CTRPNNNTRKRVPIGPGQTFYATDIIGNIRQAHC
DQ061757	R5	CTRPNDNTRRSISLGPGRAYYATGDIIGDIRQAHC
M26727	R5	CTRPNNNTRNRISIGPGRAFHTTKQIIGDIRQAHC
DQ516293	R5	CTRPNNNTRKSIHIGPGRAFYTTGGIIGDIRQAHC
DQ061451	R5	RTRPNNNTRKSIHIGPGRAFYTTGEIIGDIRKAYC
DQ002243	R5	CTRPNNNTRKSIHIAPGRAFYATGEIIGDIRQAHC
DQ002298	R5	CTRPNNNTRKSINIGPGRAWYTTGDIIGDIRKAHC
DQ061526	R5	CTRPNNNTRKSIHIAPGRAFYATGEIVGDIRQAHC
AF062033	R5X4	CTRPSNNTRTSMTIGPGQVFYRTGDIIGDPRKAYC
AF067158	R5	CTRPNNNTRKSIRIGPGQTFYATGDIMGDIRQAHC
AJ418532	R5	CTRPHNNTRKSIHIGPGRAFYATGEIIGDIRQAHC
AF355707	R5X4	CTRPNNKIRTSFRIGPGQVFYKTGDITGDIRKAYC
AY713415	R5	CTRYANNTRKSVRIGPGQTFYTNDIIGDIRQAHC
AF021494	R5	CTRPNNNTRRSIHIGPGRAFYTTGRIIGDIRQAYC
AF022278	R5X4	CTRPNNNTRKRISLSPGRVFYTTGEIIGDIRRAHC
AY288086	R5	CTRPNNNTRRSIHFGPGQAFYTNNIIGDIKQAHC
DQ825469	R5	CTRPNNNTRKGIHLGPGQTFYATGGIIGDIRQAHC
U08781	R5	CTRPNNNTRKSITIGPGRAFYATGEIIGDIRQAHC
U09127	R5	CTRPNNNTRKSVRIGPGQTFYATGDIIGDIRQAHC
AY010762	R5	CIRPNNNTRKSIHMGPGKAFYATGDIIGDIRQAYC
DQ061452	R5	CTRPNNNTRKSIHIGPGRAFYTTGEIMGDIRKAHC
AF355702	X4	CTRPNNKIRTSFRIGPGQVFYKTGDITGDIRKAYC
AF259049	X4	CTRPGNNTRRRISIGPGRAFYTTEQIIGNIRQAHC
DQ516272	R5X4	CTRPNNNTRKSIHMGPGKAYYTTGQIIGDIRQAHC
AF355727	R5	CTRPNNNTRKSIPLGPGRAFYATGDIIGNIRKAHC
DQ061430	R5	CTRPNNNTRKSIHIGPGRAFYTTGEIIGDIRQAHC
AY444801	R5	CTRPGNNTRKSVRIGPGQAFYATNDIIGDIRQAYC
DQ061845	R5	CTRPNNNTRKGIHMGPGAVFYATGQIIGDIRQAYC
DQ002136	R5	CTRPNNNTRKSIHIGPGKAFYATGDIIGDIRQAHC
AF258960	R5	CTRPNNNTRKSIHLGPGRAFYTTGGIIGNIRQAHC
DQ516317	R5X4	CTRPNNNTRKSIHMGPGRFFHTTKAIIGDIRQAHC
AF254778	R5	CTRPNNNTRKSINLGQGRAWYATGAIIGDIRQAHC
AF180907	R5	CTRPNNNTRRSISIGPGRAFYTTGEIIGNIRQAHC
AF034385	X4	CTRPYNYKKKKITTGPGRVLYTTEEIIGDIRRAHC
AF541109	R5	CVRPNNNTRRGIHIGLGRRFYTTEIVGDIRKAYC
DQ002335	R5	CTRPNNNTRKSIHIAPGRAFYATGDIIGNIRQAYC
DQ002313	R5	CTRPNNNTRKGINIGPGRAWYTTGDIIGDIRKAHC
DQ002046	R5	CIRPFENTRTSVRIGPGQVFYKTGDIIGDIRSAYC
DQ002258	R5	CTRPNNNTRKSIPIGPGRAFYTTGEIIGDIRQAHC
AB014783	R5	CTRPSNNTRTSITIGPGQVWYRTGDIIGDIRQAYC
AF022291	X4	CTRPNNNIRKRISLSPGRVFYTTGEIRGDIRRAHC
DQ002166	R5	CTRPNNNTRKSIPMGPGRAFYATGAIIGDIRQAHC
DQ061677	R5	CIRPNNNTRKGIHLGPGGALYATGGIIGAIRQAYC
AY619874	X4	CTRPFNNTRTSVRIGPGQAFYKTGDIVGDIRRAYC
AF258969	R5	CTRPNNNTRKSIHLGPGRAFYTTGGIVGNIRQAHC
AF258978	R5X4	CTRPNNNTRKGIHLGPGRALYATGGIVGDIRQAHC
DQ002196	R5	CTRPGNNTRKSIHIGPGRAFYATDIIGDIRQAYC
DQ516308	R5	CTRPNNNTRKSIHIGPGRAFYTTGGIIGDIRQAHC
U08836	R5	CTRPSNNTRTSITIGPGQVLYKTGDIIGDIRKAYC
AF021668	X4	CTRPNNNTRNRIYIGQGRAVYTTKQIVGDIRKAYC
DQ061404	R5	CTRPNNNTRKSIHIGPGRAFYTTGEIIGDIRQAHC
DQ286958	X4	CTRPDNNIKRRIIHIGPGRAFHATKTGDIRQAYC
AF258972	R5	CTRPNNNTRKSIHLGPGRAFYTTGGIVGNIRQAHC
AM156915	X4	CTRPNNYTRKGIRIGPGRAVYAAEKIVGNIRQAHC
AF391250	R5	CTRPGNNTRKSIRIGPGQAFFATGAIIGDIRKAYC
AF254767	R5	CTRPGNNTRKSVRIGPGQAFYATGDIIGDIRQAHC
AY123272	R5	CTRPNNNTRTSVHIGPGQAFYATGDIIGDIRQAHC
DQ061490	R5	CTRPSNNTRKSIHIGPGRAFYTTGEIIGNIRQAHC
U08670	R5	CTRPNNNTRKSIHMGWGRAFYATGEIIGNIRQAHC
AF259022	R5	CTRPGNNTRKSIHIGPGRAFYTTGEIIGKIRQAHC
DQ235615	R5	CIRPNNNTRQSVRIGPGQTFFANDIIGDIRQAHC
U08805	X4	CTRPYNNIRQRTPIGLGQALYTTRRIEDIRRAHC
AY619822	X4	CSRPYTTTRKSTGIGPGRASYIAKIGDIKQAYC
AF355327	R5	CIRPNNNAIKNVGIGPGQTFYTTGKIIGNISQAYC
AY230880	R5X4	CTRPNNNTRKSVRIGIGRGHAFYTTGKVIGNIRQAHC
DQ516111	R5	CTRPNNNTVKSIHIGPGRAFYTTGQIIGNIRQAHC
DQ002230	R5	CTRPSNNTRKSIPIGPGRAFYATGDIIGDIRKAHC
DQ516165	R5	CTRPNNNTRRGIHIGPGRAFYAGDVTGDIRQAHC
U16217	R5	CTRPNNNTRKGIHMGCGRTFYATGEIIGDIRQAHC
DQ061767	R5	CTRPSNNTRKGIHIGPGRAFYATGEIIGDIRKAHC
DQ061797	R5	CIRPNNNTRKGIHIGPGRAFYATGEIIGNIRQAHC
DQ061459	R5	CTRPNNNTRKSIHIGPGRAFYTTGEIIGDIRKAHC
DQ516208	R5X4	CTRPNNNTRKGIHIGPGRAFYTTGAIIGNIRQAHC
DQ061775	R5	CTRPNNNTRKGIHIGPGRAFYATGEIIGNIRQAHC
AB014784	R5	CTRPSNNTRTGITIGPGQVWYRTGDIIGDIRKAYC
AF259016	R5	CTRPSNNTRKSIHIGPGRAFYTTGEVTGDIRQAHC
DQ904335	R5	CIRPNNNTRKSIRIGPGQTFYATNDIIGDIRQAHC
AY619733	X4	CTRPYNNTRRSTHIGLGRVYYITKIIGDTRQAHC
AF541043	R5	CTRPNNNTRKSIHIGPGRAFYTTGEIIGDIRQAHC
U08456	R5	CTRPSNNTRTSTTIGPGQVFYRTGDITGNIRKAYC
DQ002059	R5	RIRPNNNTRKSIHIGPGRAFYTTGDVIGDIRQAHC
AF153190	R5	CTRPNNNTRKSIRIGPGQAFFATNEIIGDIRQAHC
DQ516087	X4	CTRSNYNIIKRIPIGPGGRAFYTTGKIIGNIRQAHC
DQ061520	R5	CTRPNNNTRRSIHIAPGSAFYATGEIIGDIRQAHC
AY123274	R5	CTRPNNNTRKSVHIGPGQAFYATGAIIGNIRQAHC
DQ516273	R5X4	CTRPNNNTRKSIHMGPGKAYYTTGQIIGDIRQAHC
AF259005	X4	CTRPNKTIRKGLRLGPGRAFYTMGRIEGYIRQAHC
DQ061521	R5	CTRPNNNTRKSIPIGPGRAFYATGEIIGDIRQAHC
AF214545	R5X4	CTRPNNNTRKSINLGQGRAWYATGAIIGDIRQAHC
AY619802	X4	CSRPYTTIRRSTGIGPGRASYIEKIGNIKQAYC
AF022299	X4	CTRPNNNVRKRISLSPGRVYYTTGEIRGDIRKAYC
DQ002324	R5	CTRPNNNTRRSIHMGPGRAFYTTGEIVGDIRQAYC
U25554	X4	CTRPFYTRISMTRGPGHVFYRTGKIVGDPRKAYC
AF541049	R5	CTRPSNNTRKSIPMGPGKAFYATGDITGDIRKAHC
DQ061442	R5	CTRPNNNTRKSIHIGPGRAFYTTGEIIGDIRQAHC
AF153184	R5	CTRPNNNTRKSIRIGPGQAFYATNAIIGNIRQAHC
AY619843	X4	CTRPYNNTRQSTHIGPGRAWYTTRIIGDIRQAYC
AM156918	R5	CTRPSNNTRKGIHIGPGRAFYATEEITGDIRQAHC
AF259047	R5	CTRPGNNTRKGIHIGPGRAFYTTGQIIGDIRQAHC
AY585297	R5	CTRPNNNTRKSVRIGPGQTFYATGAIIGDIREAHC
AY842840	R5	CIRPNNNTRKSINIGPGRAMYATEQIIGDIRQAHC
DQ002199	R5	CTRPGNNTRKSIHIGPGRAFYATDIIGDIRQAYC
AF541042	R5	CTRPSNNTRKSIPMGPGKAFYATGDIIGDIRKAHC
AF541097	R5	CIRPNNNTKRSIHLGLGRRFYTTEIVGDIRKAYC
AF082840	R5	CTRPNNNTRKSIHIGPGKAFYATGDVIGDIRKAHC
DQ516200	R5X4	CTGPNNYTRKGIRIGPGRAIYTTGRIIGDIRQAHC
DQ516329	R5X4	CTRPNNNTRRRIHMGPGRYVHTTKAIIGDIRQAHC
DQ177196	X4	CTRPYDNLVTKITMGPGRVYYRTENIKQGTKMAYC
DQ061431	R5	CTRPNNNTRKSIHIGPGRAFYTAGEIIGDIRQAHC
AM262125	R5	CVRPGNNTVKEMRVGPMAWYSMELERNGSRTNSRTAFC
DQ002111	R5	CTRPNNNTRKSITIGPGRAFYATGDIIGDIRQAHC
DQ061426	R5	CTRPNNNTRKSIHIGPGRAFYTTGEIIGDIRQAHC
AF307750	R5	CTRPNNNTRKSIRIGPGQVFYATGDIIGDIRQAHC
DQ904340	R5X4	CTRPGNNTRKSIRIGPGQAFYTNHIIGDIRQAHC
DQ061561	R5	CVRPNNNTRKSIPIGPGRAFYTTGEIIGDIRQAHC
DQ061760	R5	CTRPSNNTRKGIHIGPGRAFYATGEIIGNIRQAHC
DQ061480	R5	CIRPNNNTRKSITIGPGRAFYTTGEIIGEIRQAHC
DQ411850	R5	CTRPNNNTRKSIRIGPGQTVYATNDIIGDIRQAHC
DQ177190	R5	CTRPNNNTRRSINIGPGRAFYATGEIIGDIRQAYC
AY842808	R5	CTRPNNNTRKSIPIGPGRAMYATGDIIGDIRQAHC
AY010774	R5	CLRPNNNTRKSIHMGPGKAFYATGDIIGDIRQAYC
AY010893	R5	CTRPNNNTRTSIHMGPGRALYATGDIIGDIRHAYC
AY253304	R5	CVRPGNNTRKSVRIGPGQTFYATGDIIGDIRQAHC
AY529663	R5	CPRPNNNTRKSIRIGPGQTFYATNDIIGDIRQAHC
AY619872	X4	CTRPYNNTRTSVRIGPGQAFYKAGEIIGDIRRAYC
AY619887	X4	CTRPYNNTRTSVRIGPGQAFYKTGDIIGDIRRAYC
AJ418506	R5	CTRLNNNTRKSIHMGPGRAFYATGEIIGDIRQAHC
AY619741	X4	CTRPYNNTRRSTHIGLGRVYYITKIIGDTRQAHC
AF259024	R5	CTRPGNNTRKGIHIGPGRAFYTTGQIIGNIRQAHC
AY010834	R5	CTRPNNNTRKGIHIGPGSAIYATGDIIGDIRQAHC
AF112563	R5	CTRPTNNTRKSIHIAPGSAFYATGDIIGDIRQAHC
AF021618	X4	CTRPNNNTRRRIYIGQGRAVYTTRQIIGDIRKAYC
AJ418524	R5	CTRPSNNTRKSIHIGPGRAFYTTGEIIGDIRQAHC
AY619764	X4	CTRPYNNTRRSTHIGLGRVYYITKIIGDTRQAHC
AY736815	R5	CTRPNNNTRRSVRIGPGQAFYATGGITGDIRRAYC
AM156916	X4	CTRPNNYTRKGIRIGPGRAVYAAEKIVGNIRQAHC
DQ516263	R5	CTRPNNNTRKGIHMGPGRAFYTTGAIIGDIRQAHC
DQ516152	R5	CTRPNNNTRRGIHIGPGRAFYAGDVTGDIRQAHC
DQ061833	R5	CTRPNNNTRKGIHMGPGKVFYATGQIIGDIRQAYC
AF254772	R5	CTRPNNNTRRSIRIGPGQAFYATGDIIGDIRQAHC
DQ061487	R5	CIRPNNNTRKSITIGPGRAFYTTGEIIGEIRQAHC
DQ061693	R5	CIRPNNNTRKGVHLGPGGALYATGAIIGDIRQAYC
AF259035	R5	CTRPGNNTRKGIHIGPGRAFYTTGQIIGNIRQAHC
AY619914	X4	CTRPFKNMRTSARIGPGRVFYKTGAILGDIRRAYC
U27399	X4	CTRPYDKVSYRTPIGVGRASYTTRIKGDIRQAHC
AB014803	R5	CTRPSNNTRTGITIGPGQVWYRTGDIIGDIRKAYC
DQ002132	R5	CTRPNNNTRKSIHIGPGRAFYATGDIIGDIRQAHC
AF541104	R5	CVRPNNNTRRGIHIGLGRRFYTTEIVGDIRKAYC
U08444	R5X4	CTRPNNNTSKRISIGPGRAFRATKIIGNIRQAHC
AJ418482	R5	CTRPNNNTRKSISFGPGSAMYATGAIIGDIRQAHC
DQ002195	R5	CTRPGNNTRKSIHIGPGRAFYATDIIGDIRQAYC
DQ002173	R5	CTRPNNNTRRSITIGPGRAFYGTDITGDIRQAHC
AB014815	R5X4	CTRPSNNTRTRVTLGPGRVWYRTGEIIGDIRKAYC
AY010816	R5	CTRPNNNTRKGIHIGPGSAIYATGDIIGDIRQAHC
DQ516287	R5X4	CTRPNNNTRKSIHMGPGRAFYTTGQIIGDIRQAHC
AF254768	R5	CTRPNNNTRKSIRIGPGQTFYATNGIIGNIRQAHC
AY010832	R5	CTRPNNNTRKGIHIGPGSAIYATGDIIGDIRQAHC
DQ002279	R5	CTRPNNDTKRSVNIVPGRAIYTTDIIGDIRQAHC
AF541024	R5	CTRPNNNTRKGINIGPGRAFYTTGEIIGDIRQAHC
L03698	R5	CTRPSNNTRTSIPIGPGQAFYRTGDIIGDIRKAYC
AF310108	R5	CTRPNNNTRKSIHIEAGKALYTGEIIGDIRQAHC
AF355713	R5X4	CTRPNNKIRTSFRIGPGQVFYKTGDITGDIRKAYC
DQ061421	R5	CTRPNNNTRKSIHIGPGRAFYTTGEIIGDIRQAHC
DQ516113	R5	CTRPNNNTIKSIHIGPGRAFYTTGQIIGNIRQAHC
DQ516310	R5	CTRPNNNTRKSIHIGPGRAFYTTGGIIGDIRQAHC
DQ002176	R5	CTRPNNNTRRSITIGPGRAFYATDIIGDIRQAHC
DQ061831	R5	CTRPNNNTRKGIHMGPGKVFYATGQIIGDIRQAYC
DQ825468	R5	CTRPNNNTSKSIRIGPGQAFYATDRITGNIRHAYC
AF541053	R5	CTRPNNNTRKSIPIGPGRAFYATGDIIGDIRQAHC
AF153130	R5	CARPNNNTRKSIRIGPGQAFYATGDIIGDIRQAHC
AF153164	R5	CIRPGNNTRKSIRIGPGQAFYATGDIIGDIRQAHC
DQ061652	R5X4	CTRPGNNTRKSIHIGPGRAFYTTDIIGDIRKAHC
DQ061633	R5X4	CMRPNNNTRKSIRIGPGSAFYTTGEIIGDIRQAHC
AF022259	R5	CTRPNNNTRKSISIGPGRAFYTTGEIIGNIRQAHC
DQ002086	R5	CTRPNNNTRKSIHIGPGRAFYATGEIIGNIRQAHC
AF355698	X4	CTRPNNKIRTSFRIGPGQVFYKTGDITGDIRKAYC
AF259014	R5	CTRPGNNTRKSIHIGPGRAFYTTGQIIGNIRQAHC
AY619884	X4	CTRPFKNIRTSVRIGPGRVFHKTGAITGDIRRAYC
AY619888	X4	CTRPFKNVRTSVRIGPGRVFYKTGAITGDIRRAYC
AF541075	R5	CVRPSNNTRRGIHIGLGRRFYTTEIVGDIRKAYC
AF021629	X4	CTRPNNNTRRRIYIGQGRAVYTTKQIVGDIRKAYC
DQ516230	R5	CTRPNNNTRKGIHIGPGRAFYTTGAIIGDIRQAHC
U25573	X4	CTRPSNKKRQRVTIGPGRVYYSTGDIMGDIRKAHC
DQ002187	R5	CTRPGNNTRKSIHIGPGRAFYATDIIGDIRQAYC
AY010794	R5	CIRPNNNTRKSIQMGPGKAFYATGDIIGDIRQAYC
U48267	X4	CTRPFYTRISMTRGPGHVFYRTGKIVGDPRKAYC
AF259048	R5	CTRPGNNTRKGIHIGPGRAFYTTGQIIGNIRQAHC
AF069672	X4	CIRPYHNTRTRIHIGPGRSFYTGDIKGSIRQAHC
DQ002044	R5	CIRPFENTRTSVRIGPGQVFYKTGDIIGDTRSAYC
AY619882	X4	CTRPFNNTRTSVRIGPGQVFYKTGEIIGDIRRAYC
AF022274	R5	CTRPNNNTRKSISIGPGRAFYATGEIIGDIRQAYC
AY158533	R5	CTRPNNNTRKSMRIGPGQTFFATGDIIGNIRQAHC
AY010836	R5	CTRPNNNTRKGIHIGPGSAIYATGDIIGDIRQAHC
DQ002294	R5	CIRPNNNTRKSINIGPGRAFYATGDIIGDIRQAHC
DQ061481	R5	CTRPNNNTRKSISIGPGRAFYTTGEIIGEIRQAYC
U08654	R5	CTRPNNNTRTSIRIGPGQTFYAAGDIIGNIRRAYC
K02007	R5X4	CTRPNNNTRKSIYIGPGRAFHTTGRIIGDIRKAHC
AY619758	X4	CTRPYNNTRRSTHIGLGRVYYITKIIGDTRQAHC
DQ002259	R5	CTRPNNNTRKSIHIGPGRAFYTTGEIIGDIRQAHC
AF541067	R5	CIRPNNNTKRSIHLGLGRRFYTTEIVGDIRKAYC
DQ235648	R5	CTRPGSNTRRSIRIGPGQAFYTQDIIGDIRQAHC
AJ418519	R5	CTRPNNNTRKSIHIGPGRAFYTTGGIIGNIRQAHC
U09131	R5	CTRPSNNTRTSITIGPGQVFYRTGDIIGDIRRAYC
U08792	R5	CTRPNNNTRRSVRIGPGQTFYATGDIIGDIRQAHC
U08833	R5	CTRPFNNTRTSLTIGPGQVFYRTGDIIGDIRKAYC
AY010887	R5	CTRPNNNTRTSIHMGPGRAMYATGDIIGNIRQAYC
U08699	R5	CTRPNNSTRKSIHMGWGRAFYATGEIIGNIRQAHC
AB014835	R5	CTRPSNNTRTSITIGPGQVWYRTGDIIGNIRKAYC
U08447	X4	CTRPNNNTRRSVHSGHIGGGRTLFTTHIVGDIRKAHC
DQ235630	R5	CTRPNNNTRKSIRIGPGQTFYATGDIIGNIRQAHC
AY842810	R5	CTRPNNNTRKSIHMGPGRAMYATGDIIGNIRQAHC
DQ002052	R5	CIRPFENTRTSVRIGPGQVFYKTGDIIGDIRSAFC
U08745	R5	CTRPSNNTRTSIPIGPGQVFYRTGDIIGDIRKAYC
AF391232	R5	CTRPGNNTRKSVRIGPGQAFYATGDIIGDIRQAHC
DQ645382	R5	CTRPNNNTRKSIHLGPGKTLYATDIIGNIRQAHC
DQ235624	R5	CIRPNNNTRKSIRIGPGQTFYATGDIIGDIRKAHC
DQ516118	R5	CTRPNNNTIKSIHIGPGRAFYTTGQIIGNIRQAHC
AY842827	R5	CIRPNNNTRKSINIGPGRAMYATEQITGDIRQAHC
U79719	R5	CTRPNNNTRKGIHIGPGAAFYATGEIIGDIRQAHC
AF069140	R5X4	CTRPNNNTRKGITLGPGRVFYTTGEIVGDIRKAHC
DQ904342	X4	CTRPGNKTIRSIRLGPGQAFYTNKGDIRQASC
AB014809	R5	CTRPSNNTRTGITIGPGQVWYRTGDIIGDIRKAYC
AY736845	R5	CIRPSNNTRRSMRIGPGQTFYATGDIIGNIRRAYC
AY887891	R5	CTRPSNNTRTSIRIGPGQTFYATGEIIGDIRKAHC
DQ516093	X4	CTRSNYNIIKRIPIGPGGRAFYTTGQIIGNIRQAHC
AF021532	R5	CTRPNNNTRKSIHIGPGRAFYTTGQIIGDIRQAYC
AF082360	R5	CTRPNNNTRKSIHIGPGRAFYTTGDIVGDIRQAHC
DQ516173	R5	CTRPNNNTRKGIHIGPGRAFFTTGAIIGNIRQAHC
DQ516130	R5X4	CTRPNNNTRKGIRTGPGRAFYVTKTIGDVRQAHC
DQ516225	R5	CTRPNNNTRKGIHIGPGRAFYTTGAIIGSIRQAHC
AY158535	R5	CIRPGNNTRQSIRIGPGQTFFATGDIIGDIRQALC
AF259050	X4	CTRPGNNTRRRISIGPGRAFYTTEQIIGNIRQAHC
AF541023	R5	CTRPNNNTRKSINIGPGRAFYTTGEIIGDIRQAHC
AJ418498	R5	CTRPSNNTRKSINIGPGRAFYTTGEIIGDIRKAHC
AY835444	R5	CTRPNNNTRKSISIGPGRAFYATGDIIGDIRQAHC
DQ061515	R5	CTRPNNNTRKSIPIGPGRAFYATGDIIGDIRQAHC
AY619812	R5	CTRPYNNTRRSTHIGPGRAYYTTKIIGDIRQAHC
AF310116	R5X4	CTRPNNNTRKSIRMGIRRAFYTREIIGDIRQAHC
DQ235641	R5	CIRPNNNTRKSIRIGPGQAFYATGDIIGDIRKAYC
DQ083238	R5	CTRPNNNTRESVRIGPGQTFYTSNIIGDIRQAHC
DQ061499	R5	CTRPSNNTRKSIHIGPGRAVYTTGEIIGRIRQAHC
DQ002236	R5	CTRPNNNTRKSIHIAPGRAFYATGEIIGDIRQAHC
DQ516237	R5	CTRPNNNTRKGIHIGPGRAFYTTGAIIGNIRQAHC
U24562	R5	CQRPGHQTVQEIRIGPMAWYSMGLAAGNGSESRRAYC
AF541070	R5	CIRPNNNTKRSIHLGLGRRFYTTEIVGDIRKAYC
AY010811	R5	CTRPNNNTRKGIHIGPGSAIYATGDIIGDIRQAHC
AF355732	R5	CTRPNNNTRKSIHLGPGRAFYATGDIIGNIRKAHC
AF355643	R5	CTRPSNNTRKSINIGPGRAWYATGEIIGDIRKAHC
DQ002095	R5	CTRLNNNTRRSINIGPGRAWYTTGEVIGDIRKANC
AY713424	X4	CTRPYNTKIKVTRGPGRVYYRTGEITGDIRKAYC
DQ516311	R5	CTRPDNNTRKSIHIGPGRAFYTTGGIIGDIRQAHC
DQ516106	R5	CTRPNNNTIKSIHIGPGRAFYTTGQIIGNIRQAHC
AX455929	R5	CTRPGNNTRKSVRIGPGQAFYATGDIIGDIRQAHC
U25575	X4	CTRPFYNKRTRTSIGQGRVLYRTGDITGNIGKPYC
AY010798	R5	CMRPSNNTRKSISIGPGRAFYTTGEIIGDIRQAHC
AF541044	R5	CTRPSNNTRKSIPMGPGKAFYATGDITGDIRKAHC
AY842796	R5	CTRPNNNTRKSIHMGPGSVLYATGEIIGDIRQAHC
DQ516112	R5	CTRPNNNTIKSIHIGPGRAFYTTGQIIGNIRQAHC
AY010769	R5	CIRPNNNTRKSIHMGPGKAFYATGDIIGDIRQAYC
DQ002158	R5	CTRPNNNTRKSIPMGPGRAFYATGAIIGDIRQAHC
DQ516132	R5X4	CTRPNNYTRKGIRTGPGRAFYVTKTIGDPRQAHC
AB014797	R5	CTRPSNNTRTGITIGPGQVWYRTGDIIGDIRKAYC
AF021510	R5	CTRPNNNTRKSIHIGPGRAFYTTGQIIGDIRQAYC
AY887857	R5	CTRPGNNTRNSIRIGPGQTFFATGEIIGDIRQAHC
AY842812	R5	CTRPNNNTRKSIHMGPGRAMYATGDIIGDIRQAHC
AY619750	X4	CTRPYNNTRRSTHIGLGRVYYITKIIGDTRQAHC
DQ516332	R5X4	CTRPNNNTRRRIHMGPGRYVHTTKAIIGDIRQAHC
DQ516110	R5	CTRPNNNTIKSIHIGPGRAFYTTGQIIGNIRQAHC
DQ002318	R5	CTRPNNNTRKSIHMGPGRAFYTTGEIIGDIRQAYC
AJ418518	R5	CTRPNNNTRKSIHIGPGRAFYATGDIIGNIRQAHC
DQ516098	X4	CTRPNNNIIKRIPIGPGGRAFYTTGQIIGNIRQAHC
AY619849	X4	CTRPYTTIRRSTGIGPGRASYIAKITGDIRQARC
AY619777	R5	CTRPYNNTRQSTHIGPGRAYYTTKIIGDIRQAHC
AY010775	R5	CLRPNNNTRKSIHMGPGKAFYATGDIIGDIRQAYC
AF259002	X4	CTRPNKTIRKGLRLGPGRAFYTMGRIEGYIRQAHC
AY170665	R5	CTRPNNNTTTSVRIGPGQTFYATGDIIGNIRAAHC
DQ235636	R5	CTRPGNNTRKSVRIGPGQTFYATGEIIGDIRRAHC
AY288087	R5	CTRPNDNTRKSIRFGPGQAFYTNNIIGDIRQAHC
U04902	R5X4	CTRPNNNTRKRISIGPGRASYTTGQIIGDIRKAHC
AF254771	R5	CTRPGNNTRKSVRIGPGQAFFATNDIIGDIRQAHC
AY010761	R5	CIRPNNNTRKSIHMGPGKAFYATGDIIGDIRQAYC
DQ061589	R5	CMRPNNNTRKSITIGPGRAFYTTGEIIGDIRQAHC
DQ061669	R5X4	CTRPGNNTRRSIHMGPGKAFYTTDIIGDIRKAYC
DQ002067	R5	CIRPNNNTRKSIHIGPGRAFYTTGDIIGDIRQAHC
DQ002253	R5	CTRPNNNTRKSIPIGPGRAFYTTGEIIGDIRQAHC
AF310131	R5	CTRPNNYTRKHIHLGARKAFYTGEIIGDIRQAHC
AY887859	R5	CTRPGNNTRQSIRIGPGQTFYATGEVIGDIRQAHC
DQ002147	R5	CTRPGNNTRRGIHIGPGRAFYTTGEIIGDIRQAHC
U08722	R5	CTRPYNNTRKGIHIGPGRAYYTTNIVGNIRQAHC
AY619870	X4	CTRPFKKMRTSVRIGPGRVFYKTGSITGDIRRAYC
DQ002162	R5	CTRPNNNTRKSIHMGPGRALYATGAIIGDIRQAHC
AF355695	X4	CTRPNNKIRTSFRIGPGQVFYKTGDITGDIRKAYC
DQ061534	R5	CTRPNNNTRRSIHIAPGSAFYATGEIIGDIRQAHC
AY372224	R5	CTRPNNNTRTGVHIGPGRAFYATGDIIGDIRQAHC
DQ516117	R5	CTRPNNNTIKSIHIGPGRAFYTTGQIIGNIRQAHC
DQ002089	R5	CTRPNNNTRKSIHIGPGRAFYATGNMIGNIRQAHC
DQ516195	R5X4	CIRPNNNTRKGIRIGPGRAIYTTGRIIGNIRQAHC
DQ516203	R5X4	CTRPNNYTRKGIRIGPGRAIYTTGRIIGDIRQAHC
U08643	R5	CTRPNNNTRKRIHIGPGRAFYTTGDIIGDIRQAHC
AY619931	X4	CTRPYYTKRASVRIGLGQAFHRTKEIVGDIRRAHC
U08720	R5	CTRPNNNTRKSIRIGPGQAFYATGEIIGDIRQAHC
U08788	R5	CTRPNNNTRRSVRIGPGQTFYATGDIIGDIRQAHC
DQ061438	R5	CTRPNNNTRKSIHIGPGRAFYTTGEIIGDIRQAHC
AY010835	R5	CTRPNNNTRKGIHIGPGSAIYATGDIIGDIRQAHC
DQ516298	R5	CTRPNNNTRKSIHIGPGRAFYTTGGIIGDIRQAHC
AB014790	R5	CTRPSNNTRTSITIGPGQVWYRTGDIIGDIRQAYC
DQ002235	R5	CTRPNNNTRKSIHIAPGRAFYATGEIIGDIRQAHC
DQ002245	R5	CTRPNNNTRKSIHIAPGRAFYATGEIIGDIRQAHC
U08648	R5	CTRPNNNTRTSIRIGPGQTFYATGDIIGNIRRAYC
AY619834	X4	CSRPYTTIRKSTGIGPGRASYIAKIGNIKQAHC
AY123277	R5	CTRPGNNTRTSIRIGPGQTFYGTGDIIGDIRQAHC
DQ061798	R5	CTRPNNNTRKGIHIGPGRAFYATGEIIGNIRQAHC
DQ516164	R5	CTRPNNNTRRGIHIGPGRAFYAGDVTGDIRQAHC
DQ516119	R5	CTRPNNNTIKSIHIGPGRAFYTTGQIIGNIRQAHC
U56881	X4	CTRPNYNETKRIRIHRGYGRSFVTVRKLVNMKRAHC
AF355688	X4	CTRPNNKIRTSFRIGPGQVFYKTGDITGDIRKAYC
DQ002047	R5	CIRPFENTRTSVRIGPGQVFYKTGDIIGDIRSAYC
AJ418530	R5	CTRPSNNTRKSIPIGPGRAFYTTGEIIGDIRKAHC
AF153132	R5	CTRPGNNTRKSVRIGPGQTFYATDDIIGDIRKAHC
AY736812	R5	CTRPNNNTRESVRIGPGQAFFATGDIIGDIRQAHC
AY887863	R5	CIRPGNNTRKSIRIGPGQAFYATGSIIGDIRQAHC
DQ002092	R5	CTRPSNNTRRGIHIGPGRAFYTTGEVIGDIRAANC
DQ235644	R5	CIRPNNNTRKSIRIGPGQVFYANNDIIGDIRQAHC
DQ222216	R5	CTRPNNNTRKSIHVGPGKAIYTTEIIGNIRQAHC
AB014873	R5	CTRPSNNTRTSITIGPGQVWYRTGDIIGNIRKAYC
AY010818	R5	CTRPNNNTRKGIHIGPGSAIYATGDIIGDIRQAHC
DQ061769	R5	CTRPSNNTRKGIHIGPGRAFYATGEIIGNIRQAHC
U08193	X4	CTRPYSKERLKTSIGQGQALYTTRVKVTGDIRQAHC
AB014805	X4	CTRPSNPTRTRITMGPGRVWYRTGEITGNIRKAYC
AF069673	R5	CIRPNNNTRKSIRIGPGQAFYATGDIIGDIRQAYC
DQ645381	R5X4	CTRPNNNTRRSIHLGLGRRWYATDIIGNIRQAHC
AF355642	R5	CTRPSNNTRKSINIGPGRAWYATGEIIGDIRKAHC
AY619912	X4	CTRPFKKMRTSVRIGPGRVFYKTGSITGDIRRAYC
AY619809	X4	CTRPYYTTRRSTGVGPGRASYIAKITGDIRQARC
DQ002342	R5	CTRPNNNTRKSIHIGPGSAFYATGDIIGNIRQAYC
U69657	R5	CTRPNNNTRKSIHFGPGQAFYATGEIIGDIRKAYC
U08773	R5X4	CTRPNNNIQRRIIHIGPGRAFHATGGIKGNIRPYC
AY835440	R5	CTRPNNNTRKSIHIGAGKALYTGEIIGDIRQAHC
AY123281	R5	CTRPNNNKRTSVRIGPGQVFFAGDIIGDIRQAHC
DQ002130	R5	CIRPNNNTRKSIHIGPGRAFYATGDIIGDIRQAHC
U56872	X4	CTRPNYNETKRIRIHRGYGRSFVTVRKLGDRKQAHC
DQ002037	R5	CIRPHNNTRKSIHIGPGRAFYTTGEIIGDIRQAHC
DQ061655	R5X4	CTRPGTKTIRHMHIGPGRAFYTTDRGDIRQAHC
AM156911	R5	CTRASNNTRQSVRIGPGQAYFTTEIIGNIRRAHC
AF034376	X4	CTRPNNYKKKRITTGPGRVLYTTGQIIGDIRRAYC
U08664	R5	CTRPNNNTRRSIRIGPGQAFYATGDIIGDIRKAHC
U08764	R5	CTRPNNNTRKGVRIGPGQAFYATGGIIGDIRQAHC
DQ002344	R5	CTRPNNNTRKSIHIAPGRAFYATGDIIGNIRQAYC
AY835447	R5	CTRHNNNTRKSINIGPGRAFYATGKIIGDIRQAHC
DQ516100	X4	CTRPNNNIIKRIPIGPGGRAFYTTGQIIGNIRQAHC
DQ002045	R5	CTRPFENTRTSVRIGPGQVFYKTGDIIGDIRSAFC
DQ645383	R5X4	CTRPNNNTRRSIHLGLGRRWYATDIIGDIRQAHC
AY887867	R5	CTRPNNNTRRSVRIGPGQAFYGTDIIGDIRQAYC
AY619904	X4	CTRPYNNTRTSVRIGPGQAFYKTGDIVGDIRRAYC
DQ002051	R5	CIRPFENTRTSVRIGPGQVFYKTGDIIGDIRSAYC
AF541082	R5	CVRPNNNTRRGIHIGLGRRFYTTEIVGDIRKAYC
DQ061449	R5	CTRPNNNTRKSIHIGPGRAFYTTGEIIGDIRKAHC
U08681	R5X4	CIRPNNNTRRSIPIGPGRAFYATGDIIGDIRQAYC
DQ435684	R5	CTRPNNNTRKSIRIGPGQTFYATGDIIGDIRQAYC
AF457066	R5	CTRPNNNTRESVRIGPGQAFFATGDIIGDIRQAHC
DQ061486	R5	CTRPHNNTRKSIHIGPRRAFYTTEEIIRNIRQAHC
DQ002029	R5	CIRPHNNTRKSIHIGPGRAFYTTGEIIGDIRQAHC
DQ002297	R5	CIRPNNNTRKSINIGPGRAFYATGDIIGDIRQAHC
AF258986	R5	CTRPNNNTRKGIHLGPGRAFYATGEIVGDIRKAHC
DQ061471	R5X4	CTRPSNNTRKSIHIGPGRAFYTTGEIIGDIRKAHC
U08799	R5	CTRPNNNTRKSIHMGWGRAFYATGEIIGNIRQAHC
DQ061793	R5	CTRPNNNTRKGIHIGPGRAFYATGEIIGNIRQAHC
AF199032	R5	CTRPNNNTRKSIPIGPGRAFYTTGQIIGDIRQAHC
AF541111	R5	CVRPNNNTRRGIHIGLGRRFYTTEIVGDIRKAYC
U08804	X4	CTRPYDKVSYRTPIGVGRASYTTRIKGDIRQAHC
DQ061698	R5	CIRPNNNTRKGIHLGPGGALYATGAIIGDIRQAYC
AY842837	R5	CIRPNNYTRKSINIGPGRAMYATEQITGDIRQAHC
U15121	R5	CTRPNNNTRKSIRIGPGQAFYATGEIIGDIRQAHC
AF022271	R5X4	CTRPNNNTRKRISLSPGRVFYTTGEIIGDIRRAHC
AF153178	R5	CTRPNNNTRKSVRIGPGQTFYATDIIGDIRQAHC
AB014845	R5	CTRPSNNTRTSITIGPGQVWYRTGDIIGNIRKAYC
DQ061640	R5X4	CMRPNNNTRKSIHIGPGSAFYTTGEIIGDIRQAHC
AY510066	R5	CTRPGNNTRKSVRIGPGQAFYATGAIIGDIRQAHC
AY010889	R5	CTRPNNNTRTSIHMGPGRAMYATGDIIGNIRQAYC
DQ516123	R5	CIRPNNNTIKSIHIGPGRAFYTTGQIIGDIRQAHC
AF153168	R5	CPRPINNTRRSVRIGPGQTFYATGEIIGNIRQAHC
U22010	R5	CTRPNNNTRKSINLGPGQAIYATGAIIGDIRQAHC
AF355738	X4	CTRPGNKTIKSISLGPGRAFSATRQIIGDIRKAYC
DQ061528	R5	CTRPNNNTRKSIHIAPGRAFYATGEIIGDIRQAHC
K02011	X4	CTRPNNNTRKKIRIQRGPGRAFVTIGKIGNMRQAHC
AY736833	R5	CTRPYNNTRQSTHIGPGRTLFTTRIIGNIRKAYC
AF067157	R5	CTRPNNNTRKSIRIGPGQTFYATGEIIGDIRQAHC
DQ061523	R5	CTRPNNNTRKSIPIGPGRAFYATGETIGDIRQAHC
DQ061491	R5	CTRPNNNTRKSIHIGPGRAFYTTGEIIGKIRQAHC
AF254769	R5	CTRPNNNTRKSIRIGPGQTFYATGEIIGDIRQAHC
AF457052	R5X4	CTRPNNNTRRGVHIGLGRRFYTTQVVGDIRQAYC
AF021617	X4	CTRPNNNTRRRIHIGPGRAVYTTGQIIGDIRKAYC
U08718	R5	CTRPNNNTRKSIPLGPGQAWYTTGQIIGDIRQAHC
AF254781	R5	CTRPNNNTRKSIPIGPGRAFYTTGDIIGDIRQAHC
DQ825460	X4	CTRPSRITRGRVHIGPGRAFHATSGITGDIRQAYC
DQ002149	R5	CTRPGNNTRRGIHIGPGRAFYTTGEIIGDIRQAHC
DQ061776	R5	CTRPNNNTRKGIHIGPGRAFYATGEVIGNIRQAHC
AF259033	X4	CTRPGNNTRKRISIGPGRAFYTTEQIIGNIRQAHC
AF541025	R5	CTRPNNNTRKSIHIGPGRAFYTTGEIIGNIRQAHC
AF541033	R5	CTRPSNNTRKSIPMGPGKAFYATGDITGDIRKAHC
DQ061825	R5	CTRPNNNTRKGIHMGSGAVFYATGQIIGDTRQAHR
DQ002202	R5	CTRPNNNTRKSIPIGPGRAFYATGEIIGDIRQAYC
U08665	R5	CTRPNNNTRRSIRIGPGQAFYATGDIIGDIRKAHC
X96522	R5	CERPGNHTVQEIRIGPLAWYSMGIEKNSKNSSRLAYC
AB014775	R5	CTRPSNNTRTGITIGPGQVWYRTGDIIGDIRKAYC
AY010785	R5	CIRPNNNTRKSIHMGPGKAFYATGDMIGDIRQAYC
DQ061417	R5	CTRPNNNTRKSITIGPGRAFYTTGEIIGDIRQAHC
DQ061441	R5	CTRPSNNTRKSIHIGPGRAFYTTGEIIGDIRQAHC
DQ002238	R5	CTRPNNNTRKSIHIAPGRAFYATGEIIGDIRQAHC
AF541007	R5	CTRPSNNTRKSIPMGPGRAFYTTGEIIGNIRQAHC
AM262118	R5	CVRPGSNSVQEIKIGPMAWYSMQLEQDGKRANARTAFC
AY619730	X4	CTRPYNNTRRSTHIGLGRVYYITKIIGDTRQAHC
DQ061804	R5	CIRPNNNTRKGIHIGPGRAFYATGEIIGNIRQAHC
DQ002062	R5	CIRPNNNTRKSIHIGPGRAFYTTGDIIGDIRQAHC
DQ516318	R5X4	CTRPNNNTRKSIHMGPGRAFYTTGQIIGDIRQAHC
AF259011	R5	CTRPGNNTRKSIHIGPGRAFYTTGQIIGNIRQAHC
DQ002232	R5	CTRPSNNTRKSITIGPGRAFYATGEIIGDIRKAHC
AY010871	R5	CTRPNNNTRTSIPMGPGRAMYATGDIIGNIRQAYC
AY585282	R5	CTRPNNNTRKSVRIGPGQTFYATGDIIGDIRQAHC
AY887888	R5	CTRPGNNTRKSMRIGPGQTFYATGAIIGDIRQAHC
DQ516207	R5X4	CTRPNNYTRKGIRIGPGRAIYTTGRIIGDIRQAHC
U08646	R5	CTRPNNNTRKRIHIGPGRAFYTTGDIIGDIRQAHC
AY619811	X4	CSRPYTTIRKSTGIGPGRASYIAKIGDIRQAYC
AF259010	R5	CTRPNNNTRKGIHMGPGRAFYATGEIVGDIRKAHC
AY736828	R5	CIRPNNNTRKGIRIGPGQALYTTDIIGNIRQAHC
U08771	R5	CTRPNNNTRKSIHMGWGRAFYATGEIIGNIRQAHC
AY842787	R5X4	CTRPNNNTRKRITAGPGRVLYTTGEIIGDIRRAHC
DQ904338	R5	CTRPNNNTRKSMRIGPGQSFYATGEIIGDIRQAHC
DQ002295	R5	CIRPNNNTRKSINIGPGRAFYATGDIIGDIRQAHC
DQ061514	R5	CIRPNNNTRKSIHIGPGRAFYATGEIIGDIRQAHC
AM156912	X4	CIRPFYKTRKSVRVGLGRAYLTERIRGDIRQAHC
AF254777	R5	CTRPNNNTRRSIRIGPGQAFYTNDIIGDIRQAHC
AF391243	R5	CTRPNNNTRKSMRIGPGQTFYATGDIIGDIRQAHC
DQ516135	R5X4	CTRPNNYTRKGIRTGPGRAFYVTKTIGDPRQAHC
AY619805	X4	CSRPYTTIRKSTGIGPGRASYIAKIGDIKQAHC
DQ516255	R5X4	CTRPNNNTRKGIHLGPGRAFYTTGGIIGDIRQAHC
DQ516166	R5	CTRPNNNTRRGIHIGPGRAFYAGDVTGDIRQAHC
U08724	X4	CTRPYDKVSYRTPIGVGRASYTTRIKGDIRQAHC
DQ235635	R5	CIRPGNNTRRSVRIGPGQTFFATGDIIGDIRQAHC
AF153129	R5	CTRPNNNTRKSIRIGPGQTFYATGGIIGNIREAHC
AY619803	X4	CTRPYNNTRQSTHIGPGRAWYTTRIIGDIRQAYC
DQ002191	R5	CTRPGNNTRKSIHIGPGRAFYATDIIGDIRQAYC
AY619901	X4	CTRPFKKMRTSVRIGPGRVFYKTGSITGDIRRAYC
AF153136	R5	CTRPNNNTRKSIRIGPGQAFYTTGEIIGDIKQAHC
DQ002226	R5	CTRPSNNTRKSITIGPGRAFYATGEIIGDVRKAHW
DQ002341	R5	CTRPNNNTRKSIHIAPGRAFYATGDIIGNIRQAYC
DQ002321	R5	CTRPNNNTRRSIHMGPGRAFYTTGEIIGDIRQAYC
AY619885	X4	CTRPYNNTRTSVRIGPGQAFYKTGDIVGDIRRAYC
AY619889	X4	CTRPFKNIRTSVRIGPGRVFYKTGAITGDIRRAYC
DQ516088	X4	CTRSNYNIIKRIPIGPGGRAFYTTGQIIGNIRQAHC
AJ418502	R5	CTRLNNNTRKSIHMGPGRAFYTTGEIIGDIRQAHC
AY619829	X4	CSRPYTTLRKSTGIGPGRASYIAKIGDIRQAYC
U08685	R5X4	CIRPNNNTRRSIPIGPGRAFYATGDIIGDIRQAYC
AF153143	R5	CTRPGNNTRKSMRIGPGQTFYATGDIIGDIRQAHC
DQ061843	R5	CTRPNNNTRKGIHVGPGAVFYATGQIIGDIRQAYC
AF021523	R5	CTRPNNNTRKSITIGPGRAFYTTGQIIGDIRKAYC
U08645	R5	CTRPNNNTRKSVRIGPGQAFYATGDIIGDIRQAHC
AY010792	R5	CIRPNNNTRKSIHMGPGKAFYATGDIIGDIRQAYC
DQ002185	R5	CTRPNNNTRRSITIGPGRAFYATDIIGDIRQAHC
AF355730	R5	CTRPSNNTRKSIPLGPGRAFYATGDIIGNIRKAHC
AF180915	X4	CTRPNNNVRKRISLSPGRVYYTTGEIRGDIRKAYC
AJ418510	R5	CTRLNNNTRKSIHMGPGRAFYATGEIIGDIRQAHC
AY043176	R5	CTRPGNNTRKSIRIGPGQAFYATGDIIGDIRQAHC
U08827	R5	CTRPSNNTRTSIPIGPGQVFYRTGDIIGDIRKAYC
AF258971	R5	CTRPNNNTRKSIHLGPGRAFYTTGGIIGNIRQAHC
AB014811	X4	CTRPSNNTRTRVTLGPGRVWYRTGEIIGDMRKAYC
AF355634	R5	CTRPSNNTRKSINIGPGRAWYATGEIIGDIRKAHC
DQ178989	R5	CTRPNNNTRRSIPIGPGRAFYATGDIIGDIRKAHC
U08808	X4	CARPFYAIERQRTPIGQGQVLYTTKKIGRIGQAHC
DQ061816	R5	CTRPNNNTRKGIHMGPGKVFYATGQIIGDIRQAHC
AF259000	X4	CTRPNKTIRKGLRLGPGRAFYTMGRIEGYIRQAHC
U32396	R5	CTRPNNNTRKSIHIGPGRAFYTGEIIGDIRQAHC
DQ061668	R5X4	CTRPSNNTRKSIHIAPGSAIYTTDIIGDIRQAHC
AJ271369	R5	CMRPGNNSRGQLQIGPGVSFYNIENIVGDPRQAHC
AF541037	R5	CTRPNNNTRKSIHIGPGRAFYTTGEIIGNIRQAHC
DQ516196	R5X4	CIRPNNNTRKGIRIGPGRAIYTTGRIIGDIRQAHC
AF259009	X4	CTRPNKTIRKGLRLGPGRAFYTMGGIEGYIRQAHC
AF355329	R5	CIRPNNNTRKGIHIGPGQAFYARGDIIGNIRHAFC
DQ516279	R5	CTRPNNNTRKSIHMGPGRAFYTTGQIIGDIRQAHC
DQ388515	R5	CVRPNNNTRKSVRIGPGQTFFATGEIIGDIRQAHC
AY426110	R5	CTRPNNNTRKSIHIGPGRALYTTGEIIGDIRQAHC
U04909	R5	CTRPNNNTRKSIPMGPGKAMYATGEIIGDIRKAYC
U15119	R5	CTRPNNNTRKSVRIGPGQTFYATGDIIGDIRQAHC
AY835445	R5	CTRPNNNTRRSIHIGPGRAFYATGDIIGDIRQAHC
AY736813	R5	CTRPNNNTRKSIHIGPGQAFYATGDIIGDIRQAHC
DQ388517	R5	CTRPNNNTRKSIRIGPGQSFYATGEIVGNIREAHC
DQ002210	R5	CTRPNNNTRKSIPIGPGRAFYATGEIIGDIRQAYC
AJ418513	R5	CTRLNNNTRKSIHMGPGRAFFATGEIIGDIRQAHC
DQ235647	R5	CTRPNNNTRQGIGIGPGQTFYAHTNIIGDIRQAHC
DQ516322	R5X4	CTRPNNNTRRRIHMGPGRYVHTTKAIIGDIRQAHC
U24566	R5	CHRPGNLSVQEMKIGPLSWYSMGLAANSSIKSRVAYC
AF407161	R5	CTRPNNNTRKSIPIGPGQAFYATGDIIGDIRQAHC
AF254774	R5	CTRPGNNTRQSIRIGPGQTFYATGDIIGDIRQAHC
DQ061777	R5	CTRPNNNTRKGIHIGPGRAFYATGEIIGNIRQAHC
AF258959	R5	CIRPSNNTRTSIHLGPGQAVYATGEIIGNIRQAHC
AF258957	R5	CTRPNNNTRKSIHLGPGRAFFTTGEIIGNIRQAYC
DQ516115	R5	CTRPNNNTIKSIHIGPGRAFYTTGQIIGNIRQAHC
DQ516234	R5	CTRPNNNTRKGIHIGPGRAFYTTGAIIGDIRQAHC
AY010804	R5	CTRPNNNTRKGIHLGPGSAFYATGDIIGDIRQAHC
AY835446	R5	CIRPNNNTRKGIHIGPGRAFYTTGDIIGDIRQAHC
AF022277	R5	CTRPNNNTRKSISIGPGRAFYATGEIIGDIRQAHC
AY619759	X4	CTRPYNNTRRSTHIGPGRVYYITKIIGDTRQAHC
AF310127	R5	CTRPNNNTRKSIHLGAGRALYTGEIIGDIRQAHC
DQ516122	R5	CIRPNNNTIKSIHIGPGRAFYTTGQIIGDIRQAHC
DQ002153	R5	CTRPGNNTRRGIHIGPGRAFYTTGEIIGDIRQAHC
DQ825467	R5	CIRPNNNTRKGIHIGPGRTFYATGDIIGDIRQAHC
U09124	R5	CTRPNNNTRRSVRIGPGQTFYATGDIIGNIRQAHC
DQ061477	R5X4	CTRPNNNTRKGIYIGPGRAFYTTGKIIGDIRKAHC
U08449	R5	CIRPNNNTRKSIHIGPGRAFYTTGDIIGDIRKAHC
DQ061414	R5	CTRPNNNTRKSITIGPGRAFYTTGEIIGDIRQAHC
AF258988	X4	CTRPNKTTRKGLRLGPGRAFYTMGGIVGYIRQAHC
U08662	R5	CTRPNNNTRRSIRIGPGQAFYATGDIIGDIRKAHC
DQ516201	R5X4	CTRPNNYTRKGIRIGPGRAIYTTGRIIGDIRQAHC
AB014795	R5X4	CTRPSNNTRTRVTLGPGRVWYRTGEIIGDIRKAYC
AY371126	R5	CTRPGNNTRKSVRIGPGQTFYASGAIIGDIRQSHC
DQ516253	R5X4	CTRPNNNTRKGIHIGPGRAFYTTGAIIGDIRQAHC
DQ516301	R5	CTRPNNNTRKSIHIGPGRAFYTTGGIIGDIRQAHC
AY619736	X4	CTRPYNNTRRSTHIGPGRVYYITRIIGDTRQAHC
DQ061535	R5	CTRPNNNTRKSIPIGPGRAFYATGDIIGDIRQAHC
AY713411	R5	CTRPNNNTRKSIHIGPGRAFYTTGDIIGDIRQAHC
AF005495	R5	CTRPNNNTRKSIPIGPGRAFYTTGEIIGDIRKAHC
AF355322	R5	CIIPNNNTRKSIHIGPGQAFYARGDIIGDIRQAHC
AF541057	R5	CTRPNNNTRKSIPIGPGRAFYATGDIIGDIRQAHC
AY619731	X4	CTRPYNNTRRSTHIGLGRVYYITKIIGDTRQAHC
AF022287	X4	CTRPNNNVRKRISLSPGRVYYTTGEIRGDIRKAYC
U08823	R5	CIRPYNNTREGTHIGPGRALFTTDIIGDIRQAHC
AF355711	R5X4	CTRPSNKIRTSFRIGPGQVFYKTGDITGDIRKAYC
AF062020	R5	CTRPSNNTRTSISIGPGQVFYRTGDIIGDIRKAYC
U08776	R5	CTRPGNNTRRSIHMGWGRAFYATGDIIGDIRQAHC
AY010861	R5	CTRPNNNTRTSIHMGPGRALYATGDIIGNIRQAYC
AF457068	R5	CTRPSNNTRKSVRIGPGQAFYTTGDITGDIRQAYC
AB014862	R5	CTRPSNNTRTSITIGPGQVWYRTGDIIGNIRKAYC
DQ002204	R5	CTRPNNNTRKSIPIGPGRAFYATGEIIGDIRQAYC
DQ002135	R5	CTRPNNNTRKSIHIGPGRAFYATGDIIGDIRQAHC
AF254776	R5	CTRPNNNTRKSMRIGPGQTFYATGDIIGDIRQAHC
AY170664	R5	CTRPGNNTRKSVRIGPGQTFYATGDIIGNIRQAHC
AY619855	X4	CTRPFNNTRTSVGIGPGQVFYKTGDIIGDIRRAYC
AY619841	X4	CTRPYNNTRQSTHIGPGRAWYTTKIIGDIRQAYC
DQ061472	R5X4	CTRPSNNTRKGIHIGSGRAFYTTGEIIGDIRKAHC
AF355667	X4	CTRPNNNTRKSINVGPGRAWYVTRVIGDIRQAHC
DQ061434	R5	CTRPNNNTRKSIHIGPGRAFYTTGEIIGDIRQAHC
DQ061629	R5X4	CMRPNNNTRKSITIGPGRAFYTTGEIIGDIRQAHC
DQ516131	R5X4	CTRPNNYTRKGIRTGPGRAFYVTKTIGDIKQAHC
AY887861	R5	CTRPGNNTRKSIRIGPGQAFYATGDIIGDIRKAHC
AY010784	R5	CIRPNNNTRKSIHIGPGKAFYATGDIIGDIRQAYC
U08717	R5	CTRPNNNTRKSIPLGPGQAWYTTGQIIGDIRQAHC
AY010772	R5	CIRPNNNTRKSIHMGPGKAFYATGDIIGDIRQAYC
L22084	R5	CTRPNNNTRKSIHIGPGRALYATGDIIGDIRKAHC
DQ061806	R5	CIRPNNNTRKGIHIGPGRAFYATGEIIGNIRQAHC
AF258973	R5	CTRPNNNTRKGIHLGPGRAFYATGGIVGNIRQAHC
AY835434	R5	CTRPNNNTRKSIHMGPGAAFYARGEVIGDIRQAHC
AY619804	X4	CTRPYTTIRRSTGIGPGRASYIAQIGNIRQAYC
DQ002087	R5	CTRPNNNTRKSIHIGPGRAFYATGNIIGNIRQAHC
DQ516244	R5	CTRPNNNTRKGIHIGPGRAFYTTGEIIGDIRQAYC
AY158534	R5	CTRPHNNTRKSVRIGPGQAFYATGDIIGNIRQAHC
U08828	R5	CTRPSNNTRTSITIGPGQVFYRTGDIIGDIRQAYC
DQ002220	R5	CTRPSNNTRKSIPIGPGRAFYATGDIIGDIRKAHC
DQ002125	R5	CTRPNNNTRKSIHIGPGRAFYATGDIIGDIRQAHC
DQ516324	R5X4	CTRPNNNTKRRIHMGPGRYVHTTKAIIGDIRQAHC
AF541055	R5	CTRPNNNTRKSIPIGPGRAFYATGDIIGDIRQAHC
AY619807	X4	CSRPYTTIRRSTGIGPGRASYIAKIGNIKQAHC
