# Supplementary material for: HIV-1 coreceptor usage prediction without multiple alignments: an application of string kernels
Source: Retrovirology. 2008 Dec 4;5:110. doi: 10.1186/1742-4690-5-110 (PMC2637298; doi:10.1186/1742-4690-5-110)
Supplement: Additional file 1 — Source code and data. Web server, classifiers, discriminant vectors and data sets. [file 1742-4690-5-110-S1.zip › supplements/compile.sh]

cd BS
g++ -Wall BSMatrix.cpp -o BSMatrix -O4
cd ..

cd LA/LAkernel-0.3.2
gcc -Wall -O4 compute_matrix.c LAkernel.c -o compute_matrix -lm
cd ../..

cd PermutationDS
g++ PermutationDSKernel.cpp -Wall -O4 -o PermutationDSKernel
cd ..


cd MatrixSVM
make
cd ..

g++ Stats.cpp -O4 -o Stats
