# Supplementary material for: HIV-1 coreceptor usage prediction without multiple alignments: an application of string kernels
Source: Retrovirology. 2008 Dec 4;5:110. doi: 10.1186/1742-4690-5-110 (PMC2637298; doi:10.1186/1742-4690-5-110)
Supplement: Additional file 1 — Source code and data. Web server, classifiers, discriminant vectors and data sets. [file 1742-4690-5-110-S1.zip › supplements/README]

Software dependencies:

ruby (1.8)
bash
R
verification package for R 
   (http://cran.stat.sfu.ca/web/packages/verification/index.html)
g++
gcc
awk

Results will be created in the 
'tmp' directory upon execution 
of 'make'.

The DS Kernel implementation, in 
the PermutationDS directory, is 
under the General Public License 
(version 3).
