# Supplementary material for: HIV-1 coreceptor usage prediction without multiple alignments: an application of string kernels
Source: Retrovirology. 2008 Dec 4;5:110. doi: 10.1186/1742-4690-5-110 (PMC2637298; doi:10.1186/1742-4690-5-110)
Supplement: Additional file 1 — Source code and data. Web server, classifiers, discriminant vectors and data sets. [file 1742-4690-5-110-S1.zip › supplements/roc.sh]

# bash roc.sh labels predictions

DISPLAY=:1
echo "
library(verification)
y=read.table('$1')[[1]]
d=read.table('$2')[[1]]
d=d-min(d)
d=d/max(d)
y=y/2+0.5
area=roc.area(y,d)
print(area)
#postscript('ROC.eps',horizontal=FALSE,width=4,height=4)
#roc.plot(y,d)
#dev.off()
"|R --vanilla
