# Supplementary material for: HIV-1 coreceptor usage prediction without multiple alignments: an application of string kernels
Source: Retrovirology. 2008 Dec 4;5:110. doi: 10.1186/1742-4690-5-110 (PMC2637298; doi:10.1186/1742-4690-5-110)
Supplement: Additional file 1 — Source code and data. Web server, classifiers, discriminant vectors and data sets. [file 1742-4690-5-110-S1.zip › supplements/perfectClassifier.sh]

./perfectClassifier tmp/test.txt.seq.CCR5 > tmp/perfect-test.txt.seq.CCR5-results
./perfectClassifier tmp/test.txt.seq.CXCR4 > tmp/perfect-test.txt.seq.CXCR4-results
./perfectClassifier tmp/test.txt.seq.CCR5_CXCR4 > tmp/perfect-test.txt.seq.CCR5_CXCR4-results
