# Supplementary material for: HIV-1 coreceptor usage prediction without multiple alignments: an application of string kernels
Source: Retrovirology. 2008 Dec 4;5:110. doi: 10.1186/1742-4690-5-110 (PMC2637298; doi:10.1186/1742-4690-5-110)
Supplement: Additional file 1 — Source code and data. Web server, classifiers, discriminant vectors and data sets. [file 1742-4690-5-110-S1.zip › supplements/train.txt]

DQ061458	R5	CTRPNNNTRKGIHIGPGRAFYTTGEIIGDIRKAHC
AF062023	R5	CTRPSNNTRTSINIGPGQVFYRTGDIIGDIRRAYC
AF355666	R5X4	CTRPNNNTRKSINVGPGRAWYVTRVIGDIRQAHC
AJ418478	R5	CTRPNNNTRKSIPIGPGRALYATGDIIGEIRQAFC
DQ061413	R5	CTRPNNNTRKSIHIGPGRAFYTTGEIIGDIRQAHC
AF391240	R5	CTRPNNNTRKSIRIGPGQTFFATNDIIGDIRQAYC
DQ002157	R5	CTRPNNNTRKSIHMGPGRAFYATGQIIGDIRQAHC
DQ516212	R5X4	CTRPNNNTRKGIHIGPGRAFYTTGAIIGNIRQAHC
DQ002061	R5	CIRPNNNTRKSIHIGPGRAFYTTGDIIGDIRQAHC
DQ061644	R5X4	CTRPGTKTRRLIHIGPGRAFYTTDRIGDIRQAHC
DQ109999	R5	CTRPNNNTRRSIHIAPGRAFYATGKIIGNIRQAHC
AY265931	R5X4	CTRPGNNTRTSIRIGPGQTFYTSKVIGDIRQAHC
DQ002222	R5	CTRPSNNTRKSIPIGPGRAFYATGDIIGDIRKAHC
AF543912	R5	CTRPNNNTRKSVRIGPGQTFYATGDIIGDIRQAHC
AY887874	R5	CARPNNNTRKSIRIGPGQTFYATNDIIGNIRQAHC
DQ825475	R5	CTRPNNNTRTSVRIRPGQTFYGTGEIIGNIRQAHC
AY842801	R5X4	CTRPNNNTRKRITAGPGRVLYTTGEIIGDIRRAHC
AF259017	R5	CTRPGNNTRKSIHIGPGRAFYTTGQIIGNIRQAHC
AF259012	R5	CTRPSNNTRKSIHIGPGRAFYTTGEVTGDIRQAHC
AF541046	R5	CTRPSNNTRKSIPMGPGKAFYATGDITGDIRKAHC
AM262116	R5	CVRPGSNSVQEIKIGPMAWYSMQLEQDGKRANARTAFC
DQ516206	R5X4	CTRPNNNTRKGIRIGPGRAIYTTGRIIGDIRQAHC
AF391247	R5	CTRPGNNTRKSVRIGPGQTFYATGDIIGDIRQAHC
DQ061455	R5	CTRPNNNTRKGIHIGPGRAFYTTGEIIGDIRKAHC
AF022289	X4	CTRPNNNIRKRISLSPGRVFYTTGEIVGDIRKAYC
DQ061827	R5	CTRPNNNTRKGIHMGPGKVFYATGQIIGDIRQAHC
DQ177205	R5	CTRPNNNTRKSVRIGPGQAFYATGDIIGDIRQAHC
DQ061624	R5X4	CMRPNNNTRKSITIGPGRAFYTTGEIIGDIRQAHC
DQ002054	R5	CIRPFENTRTSVRIGPGQVFYKTGDIIGDIRSAFC
AF021647	X4	CTRPNNNTRKRIYIGQGRAVYTTRQIIGDIRKAYC
U25552	X4	CTRPFYTRISMTRGPGHVFYRTGKIVGDPRKAYC
DQ235617	R5	CTRPSNNTRKSIRIGPGQAFFATGEIIGDIRQAHC
DQ002094	R5	CTRPSNNTRKSITIGPGRAFYTTEVIGNIRAAYC
AJ888843	R5X4	CTRPNNNTRKRITMGPGRVYYTTGEIIGDIRKAHC
AY529678	X4	CARPGNNTRKMMRIGIGRGQTFYANGQVIGDIRQAHC
AF259954	R5	CTRPSNNTRTSIRIGPGQAFYRTGDIIGDIRKAYC
AY887885	R5	CTRPGNNTRKSVRIGPGATFYATGDIIGDIRQAHC
DQ061660	R5X4	CTRPGTKTMRHLHIGPGRAFYTTGKIIGDIRQAHC
AF034381	X4	CTRPNNYKRKRITTGPGRVLYTTGQIIGDIRRAYC
DQ002214	R5	CTRPNNNTRKSIPIGPGRAFYATGEIIGDIRQAYC
AF355318	R5	CTRPNNNTRKSVRIGPGQTFYATGEVIGDIRQAHC
DQ516176	R5	CTRPNNNTRKGIHIGPGRAFYTTGAIIGNIRQAHC
AF034378	X4	CTRPNNYKKKRITIGPGRVLYTTGQIIGDIRRAYC
AY835441	R5	CTRPNNNTRKGITIGPGRVFYTGEIVGDIRQVHC
U16231	R5	CTRPNNNTRKGVRIGPGQAFYATGGIIGDIRQAHC
AF180905	X4	CTRPNNNTRNRIYIGQGRAVYTTKQIVGDIRKAYC
AF540997	R5	CTRPNNNTRKSIPIGPGRAFYATGDIIGDIRQAHC
DQ061840	R5	CTRPNNNTRKGIHMGPGKVFYATGQIIGDIRQAYC
DQ061662	R5X4	CTRPGNNTRRSIHMGPGKAFYTTDIIGDIRKAYC
DQ516211	R5X4	CTRPNNNTRKGIHIGPGRAFYTTGAIIGNIRQAHC
AY010821	R5	CTRPNNNTRKGIHIGPGSAIYATGDIIGDIRQAHC
DQ061675	R5X4	CTRPSNNTRKSIHIAPGSAIYTTDIIGDIRQAHC
AF022265	R5	CTRPNNNTRRSISIGPGRAFYTTGEIIGNIRQAHC
DQ825474	R5	CTRPNNNTRKGIPIGPGQAFYTNTIVGDIRLAYC
M38429	R5	CTRPSNNTRKSIHIGPGRAFYTTGEIIGDIRQAHC
U16221	R5X4	CSRPNNNTRKSVHIGPGQAFYATGDVIGDIRQAYC
AF184155	R5	CTRPNNNTRKSVRIGPGQTFYATGGIIGDIRQAHC
DQ002282	R5	CIRPNNNTRKSINIGPGRAFYATRDIIGDIRQAHC
AF541085	R5	CVRPNNNTRRGIHIGLGRRFYTTEIVGDIRKAYC
U04904	X4	CTRPNNNTRRSVHSGHIGGGRTLFTTHIVGDIRKAHC
M65024	R5	CTRPNNNTRKSITIGPGRAFYATGDIIGDIRQAHC
U56880	X4	CTRPNYNETKRIRIHRGYGRSFVTVRKLVNMKRAHC
AY887877	R5	CTRPGNNTRKSIRIGPGQTFYATGDIIGDIRRAYC
AF021514	R5	CTRPNNNTRKSITIGPGRAFYTTGQIIGDIRQAYC
AJ810483	X4	CTRHHEIIKRRKLHIGPGRPFYTAEIGDRRKAYC
DQ002331	R5	CTRPNNNTRKSIHIAPGSAFYATGDIIGNIRQAYC
DQ002316	R5	CTRPNNNTRKSIHMGPGRAFYTTGEIIGDIRQAYC
AF034383	X4	CTRPNNYKRKRITTGPGRVLYTTGQIIGDIRRAYC
DQ061476	R5X4	CTRPSNNTRKSIHIGPGRAFYATGEIIGDIRKAHC
DQ516125	R5X4	CTRPNNYTRKGIRTGPGRAFYVTKTIGDIKQAHC
AF391237	R5	CTRPGNNTRQSIRIGPGQTFYATGDIIGDIRQAHC
DQ061536	R5	CTRPNNNTRKSIPIGPGRASYATGDIIGDIRQAHC
AY736848	R5	CTRPSNNTRKSVRIGPGQTFYATGEIIGDIRQAHC
AF355740	X4	CTRPGNKTIKSISLGPGRAFSATRQIIGDIRKAYC
U51190	R5	CTRPNNNTRRSVRIGPGQTFYATGDIIGDIRQAHC
AY619866	X4	CTRPFNNTRTSVRIGPGQAFYKTGDIVGDIRRAYC
DQ516158	R5	CTRPNNNTRKDIHIGPGRAFYATGDIIGDIRQAHC
U88824	R5	CIRPYNNTRQSTRIGPGQALFTTKVIGDIRQAHC
DQ002267	R5	CTRPNNNTKRSVNIVPGRAIYTTDIIGDIRQAHC
DQ061794	R5	CTRPNNNTRKGIHIGPGRAFYATGEIIGNIRQAHC
U36881	R5	CIRPYNNTREGTHIGPGRALFTTDIIGDIRQAHC
DQ061408	R5	CTRPNNNTRKSITIGPGRAFYTTGEIIGDIRQAHC
AF062022	R5	CTRPSNNTRTSIAMGPGQVFYRTGDIIGDIRKAYC
DQ061771	R5	CTRPNDNTRKGIHIGPGRAFYATGEIIGNIRQAHC
AB014794	R5	CTRPSNNTRTSITIGPGQVWYRTGDIIGDIRQAYC
AY619853	X4	CTRPYNNTRQSTHIGPGRAWYTTKIIGDIKQAYC
DQ061456	R5	CTRPNNNTRKSIHIGPGRAFYTTGEIIGDIRKAHC
AM279343	R5	CTRPNNNTRKSVHIAPGQAFYATGAIIGDIRRAYC
AB023804	R5	CTRPNNNTRKSIRIGPGQTFYATGDIIGDIRQAHC
AF258963	R5	CTRPNNNTRKSIHLGPGRAFFTTGEIIGNIRQAYC
AF541065	R5	CIRPNNNTKRSIHIGLGRRFYTTEIVGDIRKAYC
U72495	X4	CIRPNNNTRRSIHIGPGRAFYGTDIIGDIRQAHC
DQ516204	R5X4	CTRPNNYTRKGIRIGPGRAIYTTGRIIGDIRQAHC
AF021536	R5	CTRPNNNTRKSIHIGPGRAFYTTGQIIGDIRQAYC
AF355736	X4	CTRPGNKTIKSISLGPGRAFSATRQIIGDIRKAYC
AY253308	R5	CTRPGNNKRRSVRIGPGQTFYATGEIIGNIREAHC
DQ061665	R5X4	CTRPGTKTIRHMHIGPGRAFYTTDRGDIRQAHC
AY887882	R5	CVRPNNNTRKSMRIGPGQTFYATGEIIGDIRQAHC
DQ516286	R5X4	CTRPNNNTRKSIHMGPGRAFYTTGQIIGDIRQAHC
DQ002038	R5	CTRPHNNTRKSIPMGPGRAFYTAGQIIGDIRQAHC
AF355332	R5X4	CTRPGNKTRRSMRIGPGRVFYATNIIGDIRKAYC
AY619801	X4	CSRPYTTTRRSTGIGPGRASYIEKIGNIKQAYC
U08779	R5	CTRPNNNTRKSIHIGPGKAFYATGEIIGNIRQAYC
AF259046	R5	CTRPGNNTRKGIHIGPGRAFYTTGQIIGNIRQAHC
AB014806	X4	CTRPSNPTRTRITMGPGRVWYRTGEITGSIRKAYC
DQ235629	R5	CTRPSNNTRTSVRIGPGQTFYATGDIIGDIRQAHC
DQ002289	R5	CIRPNNNTRKSINIGPGRAFYATGDIIGDIRQAHC
AY619806	X4	CTRPYNNTRQSTHIGPGRAWYTTKIIGDIRQAYC
DQ904345	R5	CTRPNNNTRKSVRIGPGQTFYATGDIIGDIREAHC
AY619858	X4	CTRPYNNTRTSVRIGPGQAFYKTGDIVGDIRRAYC
AF541100	R5	CVRPNNNTRRGIHIGLGRRFYTTEIVGDIRKAYC
AY371127	R5	CTRPNNNTRKSVRIGPGQTFYATGEIVGNIRQAYC
U08790	R5	CTRPNNNTRRSVRIGPGQTFYATGDIIGDIRQAHC
AF022301	X4	CTRPNNNIRKRISLSPGRVYYTTGEIRGDIRKAYC
DQ061533	R5	CTRPNNNTRRSIHIAPGSAFYATGEIIGDIRQAHC
AJ418520	R5	CTRPDNNTRKSIHIGPGRAFYATGDIIGNIRQAHC
AF391233	R5	CTRPNNNTRKSIRIGPGQTFYATNGIIGNIRQAHC
AY619886	X4	CTRPFKNIRTSVRIGPGRVFHKTGAITGDIRRAYC
DQ061837	R5	CTRPNNNTRKGIHMGPGKVFYATGQIIGDIRQAYC
AF062031	R5X4	CTRPSNNTRISMTMGPGQVFYRTGDIIGDIRKAYC
U08732	X4	CTRPYNNIRQRTPIGLGQALYTTRRIEDIRRAHC
AY010895	R5	CTRPNNNTGKSMPMGPGRAFYSTGEIMGHLRKTYS
AF310126	R5	CTRPNNNTRKSIHLGAGKALYTGEIIGDIRQAHC
U16224	R5	CTRPNNNTRTSIRIGPGQSFHATGDIIGDIRQAHC
AY736843	R5	CTRPGNNTRKSVRIGPGQTFYATNNIIGNIRQAHC
AY010797	R5	CIRPNNNTRKSIHMGPGKAFYATGDIIGDIRQAYC
AY010848	R5	CTRPNNNTRKSIHLGPGSAFYATGDIIGDIRQAHC
DQ061847	R5	CTRPNNNTRKGIHMGPGKVFYATGQIIGDIRQAYC
U39362	R5X4	CTRPNNNTRRRLSIGPGRAFYARRNIIGDIRQAHC
DQ002231	R5	CTRPSNNTRKSIPIGSGRAFYATGDIIGDIRKAHC
AJ418528	R5	CTRPSNNTRKSIPIGPGRAFYTTGEIIGDIRKAHC
AF541103	R5	CIRPNNNTKRSIHLGLGRRFYTTEIVGDIRKAYC
AY736846	R5	CTRPSNNTRTSVRIGPGQTFYGTGEIIGDIRKAYC
AY010779	R5	CIRPNNNTRKSIHMGPGKAFYATGDIIGDIRQAYC
AY010781	R5	CIRPNNNTRKSIHMGPGKAFYATGDIIGDIRQAYC
AF310109	R5	CTRPNNNTRKSIHIGAGKALYTGEIIGDIRQAHC
AF310130	R5X4	CTRPNNNTRKHIHLGAGKAFYTGEIIGDIRQAHC
AF541099	R5	CIRPNNNTKRSIHLGLGRRFYTTEIVGDIRKAYC
U04925	R5	CTRPSNNTRKSVHIGPGRAFYTTGEIIGDIRQAHC
U08675	R5X4	CIRPNNNTRRSIPIGPGRAFYATGDIIGDIRQAYC
DQ825464	R5	CARPNNNTRKGIHLGQGQTFFATGEIIGDIRQAHC
AY619761	X4	CTRPYNNTRRSTHIGLGRVYYITKIIGDTRQAHC
AY010812	R5	CTRPNNNTRKGIHIGPGSAIYATGDIIGDIRQAHC
AY736820	X4	CTRPNNKARRRIRIGPGRTFYTGKIVGDIRQAYC
DQ061558	R5	CMRPNNNTRKSITIGPGRAFYTTGEIIGDIRQAHC
DQ002240	R5	CTRPNNNTRKSIHIAPGRAFYATGEIIGDIRQAHC
AF355701	R5X4	CTRPNNKIRTSFRIGPGQVFYKTGDITGDIRKAYC
U08789	R5	CTRPNNNTRRSVRIGPGQTFYATGDIIGDIRQAHC
AY010845	R5	CTRPNNNTRKGIHLGPGSAFYATGDIIGDIRQAHC
DQ061688	R5	CIRPNNNTRKGIHLGPGGALYATGAIIGDIRQAYC
DQ516265	R5	CTRPNNNTRKGIHMGPGRAFYTTGAIIGDIRQAHC
AF481785	R5	CIRPNNNTRQSIRFGPGQVFFGTDVIGDIRQAHC
DQ002309	R5	CTRPNNNTRKSINIGPGRAWYTTGDIIGDIRKAHC
U08707	R5	CTRPNNNTRKSIHMGWGRAFYATGEIIGNIRQAHC
U16235	R5	CTRPNNNTRKSVRIGPGQAFYATGDIIGDIRQAHC
AY010864	R5	CTRPNNNTRTSIPMGPGRAMYATGDIIGNIRQAYC
AB014863	R5	CTRPSNNTRTSITIGPGQVWYRTGDIIGNIRKAYC
DQ516260	R5	CTRPNNNTRKGIHMGPGRAFYTTGAIIGDIRQAHC
AY010862	R5	CTRPNNNTRTSIPMGPGRAMYATGDIIGNIRQAYC
AF259007	X4	CTRPNKTIRKGLRLGPGRAFYTMGRIEGYIRQAHC
AY713425	R5	CTRPSNNTRTSITIGPGQVFYRTGDIIGDIRKAYC
DQ061444	R5	CTRPSNNTRKSIHIGPGRAFYTTGEIIGDIRQAHC
AF153187	R5	CTRPGNNTRKSIRIGPGQTFYATNDIIGDIRSAHC
AF254783	R5	CTRPGNNTRKSIRIGPGQAFFATGAIIGDIRKAYC
AF457065	R5	CTRPNNNTRKSIHIGPGQAFYATGDIIGDIRQAYC
U04901	R5X4	CTRPNNNTSKRISIGPGRAFRATKIIGNIRQAHC
DQ516277	R5	CTRPNNNTRKSIHMGPGRAFYTTGQIIGDIRQAHC
AY619775	X4	CTRPYNNTRRSTHIGPGRVYYITKIIGDTRQAHC
DQ904344	R5	CTRPNNNTRKSVRIGPGQTFYATGDIIGDIREAHC
D34590	R5X4	CTRPNNNTRKSITIGSGRAFHAIEKIIGNIRQAHC
AY619859	X4	CTRPYNNTRTSVRIGPGQAFYKTGEIIGDIRRAYC
DQ516276	R5	CTRPNNNTRKSIHMGPGRAFYTTGQIIGDIRQAHC
DQ002107	R5	CTRPNNNTRKSITIGPGRAFYATGDIIGNIRQAHC
U08671	R5	CTRPGNNTRKGIPIGPGGSFYATERIIGDIRQAHC
DQ002247	R5	CTRPNNNTRKSIHIAPGRAFYATGEIIGDIRQAHC
U08798	R5	CTRPNNNTRKSIHIGPGRAFYATGDIIGDIRQAHC
AY736842	R5	CARTGNNTRTSIRIGPGQAFFATGEVIRDIRLAYC
AF310128	R5X4	CTRPNNNTRKSIHLGAGKALYTGEIIGDIRQAHC
AY010828	R5	CTRPNNNTRKGIHIGPGSAIYATGDIIGDIRQAHC
DQ061846	R5	CTRPNNNTRKGIHMGPGAVFYATGQIIGDIRQAYC
AY713413	R5	CTRPNNNTRKSVRIGPGQTFYATGAIIGDIRQAHC
DQ061474	R5X4	CTRPNNNTRKGIYIGPGRAFYTTEKIIGDIRKAHC
U63632	R5	CTRPNNNTRKSIHIGPGRAFYTTGEIIGDIRQAHC
DQ061591	R5	CMRPNNNTRKSIRIGPGSAFYTTGEIIGDIRQAHC
AY010843	R5	CTRPNNNTRKGIHIGPGSAFYATGDIIGDIRQAHC
DQ061488	R5	CTRPNNNTRKSISIGPGRAFYTTGEIIGEIRQAYC
DQ002116	R5	CTRPNNNTRKSITIGPGRAFYATGDIIGDIRQAHC
DQ516178	R5	CTRPNNNTRKGIHIGPGSAFYTTGAIIGNIRQAHC
DQ061803	R5	CIRPNNNTRKGIHIGPGRAFYATGATIGNIRQARC
U08454	R5	CTRPNNNTRKSIRIGPGQTFYATNEIIGNIREAHC
AY619799	X4	CTRPYTTTRQSTGIGPGRASYIAKIGNIRQAYC
AY835439	R5	CTRPGNNTRKSIHIGPGRAFYATGDIIGDIRQAHC
AJ418505	R5	CTRPNNNTRKSIPIGPGRAFYTTGEIIGDIRKAHC
AY372226	R5	CTRPGNNTRKSIRIGPGQTFYATGDIIGNIRQAHC
AY842806	R5X4	CTRPNNNTRKRITAGPGRVLYTTGEIIGDIRRAHC
DQ516148	R5X4	CTRPNNYTRKGIRTGPGRAFYVTKTIGDIKQAHC
AY505002	R5	CTRPGNNPRKSVRIGPGQAFYATGDIIGDIRQAYC
AF258990	X4	CTRPNKTTRKGLRLGPGRAFYTMGGIVGYIRQAHC
DQ061841	R5	CTRPNNNTRKGIHMGPGKVFYATGQIIGDIRQAYC
AY619810	X4	CSRPYTTIRKSTGIGPGRASYIAKIGDIRQAYC
DQ061508	R5	CTRPSNNTRKSIHIGPGRAVYTTGEIIGRIRQAHC
DQ002055	R5	CIRPFENTRTSVRIGPGQVFYKTGDIIGDIRSAYC
DQ411852	R5	CTRPNNNTRKSVRIGPGQTFYATGDIIGDIRQAHC
AF180913	R5	CTRPNNNTRKSISIGPGRAFYATGDIIGDIRQAHC
DQ516325	R5X4	CTRPNNNTKRRIHMGPGRYVHTTKAIIGDIRQAHC
DQ825462	X4	CTRPNNNTRKGVRIGPGQTFYATGDIIGNIRQAHC
AY619765	X4	CTRPYNNTRRSTHIGLGRVYYMTKIIGDTRQAHC
DQ110000	R5	CTRPNNNTRRSIHIAPGRAFYATGKIIGDIRQAHC
U08765	R5	CTRPNNNTRKSVRIGPGQAFYATGDIIGDIRQAHC
AY887875	R5	CTRPNNNTRKSVRIGPGQTFYATGDIIGDIRQAHC
U56883	X4	CTRPNYNETKRIRIHRGYGRSFVAVRKLVDMKRAHC
DQ516184	R5	CTRPNNNTRKGIHIGPGRAFYTTGAIIGNIRQAHC
AF355696	X4	CTRPNNKIRTSFRIGPGQVFYKTGDITGDIRKAYC
DQ516334	R5X4	CTRPNNNTRRRIHMGPGRYVHTTKAIIGDIRQAHC
AY010782	R5	CIRPNNNTRKSIHMGPGKAFYATGDIIGDIRQAYC
U56871	X4	CTRPNYNETKRIRIHRGYGRSFVTVRKLGDRKQAHC
AF391249	R5	CTRPNNNTRRSMRIRPGQTFYATGEIIGDIRQAYC
U08715	R5	CTRPNNNTRKSIHLGPGRAWYTTGQIIGDIRQAHC
DQ061554	R5	CMRPNNNTRKSITIGPGRAFYTTGEIIGDIRQAHC
AY510060	R5	CTRPNNNTRRGIRIGPGQTFYATGGIIGDIRQAHC
DQ516133	R5X4	CTRPNNYTRKGIRTGPGRAFYVTKTIGDPRQAHC
AF259020	R5	CTRPGNNTRKSIHIGPGRAFYTTGQIIGKIRQAHC
AY619748	X4	CTRPYNNTRRSTHIGLGRVYYITKIIGDTRQAHC
AY265930	R5X4	CIRPGNNTSKSIRIGQRRPVYVHKIIGDIRQAHC
AF022260	R5	CTRPNNNTRKSISIGPGRAFYTTGEIIGNIRQAHC
AY619903	X4	CTRPYNNTRTSVRIGPGQAFYKTGEIIGDIRRAYC
AY619816	X4	CSRPYTTLRKSTGIGPGRASYIAKIGDIRQAYC
AF021612	R5X4	CTRPNNNTRRRIHIGPGRAVYTTGQIIGDIRKAYC
DQ061585	R5	CMRPNNNTRKSIRIGPGSAFYTTGEIIGDIRQAHC
DQ002340	R5	CTRPNNNTRKSIHIAPGRAFYATGDIIGNIRQAYC
DQ904349	R5	CTRPNNNTRKGIGIGPGQTFYATNAIIGDIRQAHC
AF199042	R5	CTRPNNNTRKSIHIGPGRAFFATGDIIGDIRQAHC
DQ235645	R5	CIRPQNNTVKSVRIGPGQTFYTTGQVVGDIRKAHC
DQ002030	R5	CTRPHNNTRKSIPMGPGRAFYTAGQIIGDIRQAHC
DQ178990	R5	CTRPNNNTRKSITIGPGRAFYATGDIIGDIRQAHC
U08778	R5	CTRPNNNTRKSIHMGWGRAFYATGEIIGNIRQAHC
DQ061530	R5	CIRPNNNTRKSIHIGPGRAFYATGEIIGDIRQAHC
DQ002114	R5	CTRPNNNTRKSITIGPGRAFYATGDIIGDIRQAHC
AY619826	X4	CTRPYNNTRQSTHIGPGRAWYTTRIIGDIRQAYC
AY842794	R5X4	CTRPNNNTRKRITAGPGRVLYTTGEIIGDIRRAHC
DQ002027	R5	CTRPHNNTRKSIPMGPGRAFYTAGQIIGDIRQAHC
AJ418485	R5	CTRPNNNTRKGIHIGPGKALYATGDIIGKIRQAHC
AF541013	R5	CTRPNNNTRKSIPIGPGRALYATGDIIGDIRKAHC
DQ516216	R5	CTRPNNNTRKGIHIGPGSAFYTTGAIIGNIRQAHC
DQ825476	R5	CTRPNNNTRTSVRIGPGQTFYGTGDIIGNIRQAHC
AF355669	R5X4	CTRPNNNTRKSINVGPGRAWYVTRVIGDIRQAHC
DQ516313	R5	CTRPNNNTRKSIHIGPGRAFYTTGGIIGDIRQAHC
AF082379	R5	CTRPNNNTRKSIPMGPGRAFYATGQIIGDIRQAYC
DQ002040	R5	CTRPHNNTRKSIPMGPGRAFYTAGQIIGDIRQAHC
AY010847	R5	CTRPNNDTRKSIHLGPGSAFYAPGDIIGDIRQAHC
AY736832	R5	CTRPSNNTRQSIRIGPGQAFYTTKIIGDIRQAHC
U08730	X4	CTRPYNNIRQRTPIGLGQALYTTRRIEDIRRAHC
DQ061427	R5	CTRPNNNTRKSIHIGPGRAFYTTGEIIGDIRQAHC
AF355679	X4	CTRPNNNTRKSINVGPGRAWYVTRVIGDIRQAHC
AF310125	R5	CTRPNNNTRKSIHLGAGRALYTREIIGDIRQAHC
AY010813	R5	CTRPNNNTRKGIHIGPGSAIYATGDIIGDIRQAHC
AF541074	R5	CIRPNNNTRRGIHIGLGRRFYTTEIVGDIRKAYC
DQ002034	R5	CTRPHNNTRKSIPMGPGRAFYTAGQIIGDIRQAHC
DQ002138	R5	CTRPGNNTRRGIHIGPGRAFYTTGEIIGDIRQAHC
AY842843	R5X4	CARPNNNTRKRIYMGTGRYMSATEKITGDIRQAHC
AF355641	R5	CTRPSNNTRKSINIGPGRAWYATGEIIGDIRKAHC
DQ002337	R5	CTRPSSNTRKSIHLGLGRAFYATGEIIGDIRQAHC
AF491738	R5	CTRPNNNTRKSIHMGPGKAFYTTGVIGDIRQAHC
AF021502	R5	CTRPNNNTRKSIPIGPGRAFYTTGQIIGDIRQAYC
AF146728	X4	CMRPNNNTRKGIYVGPGRHIYATEKIVGDIRQAHC
AB014858	R5	CTRPSNNTRTSITIGPGQVWYRTGDIIGNIRKAYC
U08756	R5	CTRPSNNTRTSITIGPGQVFYRTGDIIGDIRKAYC
DQ904347	R5	CTRPNNNTRKSIRIGPGQTFYATGDIIGNIREAHC
AF082382	R5	CTRPNNNTRKSIHIAPGRAFYATGEIIGNIRQAHC
DQ002180	R5	CTRPNNNTRRSITIGPGRAFYATDIIGDIRQAHC
AF540994	R5	CTRPNNNTRKSIPIGPGRALYATGEIIGQIRRAYC
DQ516183	R5	CTRPNNNTRKGIHIGPGRAFYTTGAIIGNIRQAHC
DQ002155	R5	CTRPNNNTRKSIHMGPGRALYATGAIIGDIRQAHC
DQ516153	R5	CTRPNNNTRKDIHIGPGRAFYATGDIIGDIRQAHC
AF153156	R5	CVRPSNNTRKSVRIGPGQTFYATKDIIGDIRQAHC
AF411964	R5	CIRPTNNTRQSIRFGPGQVFFGTDVIGDIRQAHC
DQ061416	R5	CTRPNNNIRKSINIGPERAFYTTGEIIGDIRQAHC
DQ002099	R5	CTRPNNNTRRSITIGPGKAFYTTGGVIGDIRKANC
DQ002174	R5	CTRPNNNTRRSITIGPGRAFYATDIIGDIRQAHC
DQ002209	R5	CTRPNNNTRKSIPIGPGRAFYATGEIIGDIRQAYC
AY529679	X4	CTRPYYNKRRSMRIGIGRGQALYATKEITGDIRRAYC
AF355705	R5X4	CTRPNNKIRTSFRIGPGQVFYKTGDITGDIRKAYC
L22940	R5	CTRPNNNTRESIRIGPGQTFYATGDIIGDIRQAHC
AY585281	R5	CIRPNNNTRKSIRIGPGQTFYATNDIIGDIRQAHC
AY010840	R5	CTRPNNNTRKGIHIGPGSAFYATGDIIGDIRQAHC
DQ516302	R5	CTRPNNNTRKSIHIGPGRAFYTTGGIIGDIRQAHC
AJ418494	R5	CTRPNNNTRKSISFGPGSAMYATGAIIGDIRQAHC
AY010851	R5	CTRPNNNTRKSIHLGPGSAFYATGDIIGDIRQAHC
AF258976	R5	CTRPNNNTRKGIHLGPGRAFYATGGIVGNIRQAHC
AY010759	R5	CIRPNNNTRKSIHMGPGKAFYATGDIIGDIRQAYC
DQ061436	R5	CARPNNNTRKSIHIGPGRAFYTTGEIIGDIRQAHC
DQ516281	R5	CTRPNNNTRKSIHMGPGRAFYTTGQIIGDIRQAHC
AJ418535	R5	CTRPHNNTRKSIHIGPGRAFYATGQITGDIRQAYC
AJ418529	R5	CTRPSNNTRKSIPIGPGRAFYTTGEIIGDIRKAHC
U25574	X4	CTRPFYNKRTRTSIGQGQVLYRTGDITGNIGKPYC
AY713421	R5	CTRPSNNTRTSITIGPGQVFYRTGDITGDIRKAFC
AF310121	R5	CTRPNNNTRKSIHIGPGKALYTGEIIGDIRQAHC
AJ320484	R5X4	CTRPYYNQIRQRTSIGQGQALYTTRVTGDIRKAYC
AJ418512	R5	CTRLNNNTRKSIHMGPGRAFFATGEIIGDIRQAHC
AY842802	R5X4	CTRPNNNTRKRITAGPGRVLYTTGEIIGDIRRAHC
AF540999	R5	CTRPNNNTRKSIPIGPGRALYATGEIIGQIRRAYC
DQ002133	R5	CTRPNNNTRKSIHIGPGRAFYATGDIIGDIRQAHC
U08825	R5	CTRPSNNTRTSINIGPGQVFYRTGDIIGDIRKAYC
DQ002169	R5	CTRPNNNTRKSIPMGPGRAFYATGAIIGDIRQAHC
U92051	R5	CTRPNNNTKKSMRIGPGQTFYATGDIIGDIRQAHC
DQ061765	R5	CTRPSNNTRKGIHIGPGRAFYATGEIIGDIRKAHC
AB014872	R5	CTRPSNNTRTSITIGPGQVWYRTGDIIGNIRKAYC
AF153182	R5	CTRPGNNTRKSVRIGPGQTFFATGEIIGDIRQAHC
DQ516228	R5	CTRPNNNTRKGIHIGPGRAFYTTGAIIGNIRQAHC
DQ516144	R5X4	CTRPNNYTRKGIRTGPGRAFYVTKRIGDVKQAHC
AF180899	R5	CTRPNNNTRRSIHIGPGRAFYTTGQIIGDIRQAYC
DQ516256	R5X4	CTRPNNNTRKGIHLGPGRAFYTTGGIIGDIRQAHC
AY887853	R5	CIRPGNNTRKSVRIGPGQTFFATGDIIGDIRKAHC
AF082381	R5	CTRPNNNTRKGIHIGPGRAFYATDIIGDIRQAHC
DQ388514	R5	CTRPNNNTRKSIRIGPGQTFYATGEIIGKIREAHC
AF062012	R5X4	CTRPSNNTRTSITMGPGQVFYRTGDIIGDIRKAYC
DQ002254	R5	CTRPNNNTRKSIPIGPGRAFYTTGGIIGDIRQAHC
U39258	R5	CTRPNNNTRKSIPLGPGQAWYTTGQIIGDIRQAHC
DQ002108	R5	CTRPNNNTRKSITIGPGRAFYATGDIIGDIRQAHC
AF310120	R5	CTRPNNNTRKSIHIGAGKALYTGEIIGDIRQAHC
DQ516319	R5X4	CTRPNNNTRKSIHMGPGRAFYTTGQIIGDIRQAHC
DQ235634	R5	CTRPNNNTRKSVRIGPGQAFYATNDIIGDIRQAHC
DQ061539	R5	CTRPNNNTRRSIHIAPGSAFYATGEIIGDIRQAHC
AB014834	R5	CTRPSNNTRTSITIGPGQVWYRTGDIIGNIRKAYC
M68893	R5	CTRPNNNTRKSIHIGPGRAFYTTGEIIGDIRQAHC
AB014859	R5	CTRPSNNTRTSITIGPGQVWYRTGDIIGNIRKAYC
DQ002284	R5	CIRPNNNTRKSINIGPGRAFYATGDIIGDIRQAHC
AF082361	R5	CIRPNNNTRKSIHIGPGRAFYAAGDIIGDIRQAHC
DQ002272	R5	CTRPNINTKRSVNIVPGRAIYTTDIIGDIRQAHC
AY010839	R5	CTRPNNNTRKGIHIGPGSAIYATGDIIGDIRQAHC
AF355633	R5	CTRPSNNTRKSINIGPGRAWYATGEIIGDIRKAHC
DQ002096	R5	CTRPSNNTRRGIHIGPGRAFYTTGEVIGNIRAANC
U08655	R5	CTRPNNNTRTSVRIGPGQTFYATGDIIGDIRRAYC
AB014799	X4	CTRPSNPTRTRITMGPGRVWYRTGEITGSIRKAYC
DQ002221	R5	CTRPSNNTRKSITIGPGRAFYATGDIIGDIRKAHC
AJ418480	R5	CTRPNNNTRKSIPIGPGRALYATGDIIGEIRQAFC
DQ177200	R5	CTRPNNNTRKGIHMGPGRAYYATGDIIGNIRQAHC
DQ002043	R5	RIRPFENTRTSVRIGPGQVFYKTGDIIGDIRSAFC
U08680	R5X4	CIRPNNNTRRSIPIGPGRAFYATGDIIGDIRQAYC
AY510065	R5	CTRPNNSTRKSVRIGPGQAFYATGDIIGDIRQAHC
DQ002168	R5	CTRPNNNTRKSIHMGPGRALYATGAIIGDIRQAHC
AY010872	R5	CTRPNNNTRTSIPMGPGRAMYATGDIIGNIRQAYC
DQ061483	R5	CTRPHNNTRKSIHIGPRRAFYTTEEIIRNIRQAHC
AY619745	X4	CTRPYNNTRQSTHIGPGRAYYTTRIIGDIRQAHC
AX457084	R5	CTRPNNNTRKSIRIGPGQTFYATGEIIGNIREAHC
AY619930	R5X4	CTRPYYTKRASVRIGLGQAFHRTKEIVGDIRRAYC
DQ002143	R5	CTRPNNNTRRGIHIGPGRAFYTTGEIIGNIRQAYC
AY426117	R5	CTRPNNNTRKSIHIGPGRALYTTGKIIGDIRQAHC
AB014849	R5	CTRPSNNTRTSITIGPGQVWYRTGDIIGNIRKAYC
AF541030	R5	CTRPNNNTRKSINIGPGRAFYTTGEIIGDIRQAHC
DQ235633	R5	CTRPNNNTRQSIRIGPGQAFFAAKDIIGDIREAHC
U08794	R5	CTRPNNNTRKGVRIGPGQAFYATGGIIGDIRQAHC
AJ810480	R5	CTRPSNNTRKSVHIGPGRALYTTDIIGDIRKAYC
DQ061473	R5X4	CTRPNNNTRKGIYIGPGRAFYTTEKIIGDIRKAHC
AF258984	X4	CTRPNKNIRKGLRLGPGRAFYTMGGIVGYIRQAHC
DQ516239	R5	CTRPNNNTRKGIHIGPGRAFYTTGEIIGDIRQAYC
U08740	X4	CIRPYNKTKIQRTSIGLGQALYTNDKIIGNIRQAYC
DQ516161	R5	CTRPNNNTRKDIRIGPGRAFYATGDIIGDIRQAHC
AY887858	R5	CTRPNNNTRKSVRIGPGQTFYATGEIIGDIRQAHC
AY585283	R5	CTRPSNNTRKSVRIGPGQTFFATGDIIGDIRQAHC
DQ061583	R5	CMRPNNNTRKSIPIGPGRAFYTTGEIIGDIRQAHC
AF199038	R5	CIRPNNNTRQGIHIGPGKALYTTKIIGNIRQAHC
AY010844	R5	CTRPNNNTRKSIHLGPGSAFYATGDIIGDIRQAHC
DQ061770	R5	CTRPSNNTRKGIHIGPGRAFYATGEIIGNIRQAHC
DQ516090	X4	CIRPNYNIIKRVPIGPGGRAFYTTGQIIGNIRQTHC
DQ061465	R5X4	CTRPNNNTRKGIYIGPGRAFYTTGKIIGDIRKAHC
AY619757	X4	CTRPYNNTRRSTHIGLGRVYYITKIIGDTRQAHC
DQ061702	R5	CIRPNNNTRKGVHLGPGGALYATGAIIGDIRQAYC
DQ002217	R5	CTRPNNNTRKSIPIGPGRAFYATGEIIGDIRQAYC
AF259018	R5	CTRPNNNTRKGIHIGPGRAFYTTGDIIGDIRQAHC
AF259027	R5	CTRPGNNTRKSIHIGPGRAFYTTGQIIGNIRQAHC
AM262120	R5	CVRPGNNSVQEMRVGPMAWYSMELEKNGSRTNSRTAFC
DQ002338	R5	CTRPNNNTRKSIHIAPGRAFYATGDIIGNIRQAYC
AF258979	R5	CTRPNNNTRKGIHLGPGRAFYATGEIIGNIRQAYC
AY835443	R5	CERPNNNTIKSIHLGPGRAWHATGQIIGDIRKAFC
U08647	R5	CIRPNNNTRKSVRIGPGQAFYATGDIIGDIRQAHC
DQ061800	R5	CIRPNNNTRKGIHIGPGRAFYATGAIIGNIRQAHC
AF258994	R5	CTRPNNNTRKGIHLGPGRAFYATGEIVGDIRKAHC
AF062029	R5X4	CTRPSNNTRTSLKIGPGQVFYRTGDIIGNIRAAYC
AF062028	R5X4	CTRPSNNTRTSITMGPGQVFYRTGDIIGDIRKAYC
DQ645384	R5	CTRPNNNTRKSIHLGPGKTLYATDIIGNIRQAHC
DQ002183	R5	CARPNNNTRRSITIGPGRAFYATDIIGDIRKAHC
AJ418501	R5	CTRLNNNTRKSIHMGPGRAFFATGEIIGDIRQAHC
AY010878	R5	CTRPNNNTRTSIPMGPGRAMYATGDIIGNIRQAYC
AY887881	R5	CVRPNNNTRKSIRIGPGQTFYATGNIIRDIRQAHC
DQ516220	R5	CTRPNNNTRKGIHIGPGRAFYTTGAIIGNIRQAHC
U16219	R5	CTRPNNNTRKSIHMGWGRTFYATGEIIGDIRQAHC
DQ177207	R5	CTRPNNNTRKSITLTPGRAFYATGDIIGDIRQAHC
DQ061676	R5	CIRPNNNTRKGIHLGPGGALYATGGIIGDIRQAYC
AY669711	R5	CTRPNNNTRKSIHMGPGKVFYTTGEIIGDIRQAHC
AF153172	R5	CVRPNNNTRKSIRIGPGQTFYATNGIIGDIREAHC
AF491741	R5	CSRPNNNTRKSIPMGPGKAFYATGDIIGDIRQAHC
DQ061494	R5	CTRPNNNTRKSIPIGPGRAFYTTGEIIGDIRQAHC
DQ002179	R5	CTRPNNNTRRSITIGPGRAFYATDIIGDIRQAQC
DQ061799	R5	CIRPNNNTRKGIHIGPGRAFYATGEIIGNIRQAHC
DQ516155	R5	CTRPNNNTRKDIHIGPGRAFYATGDIIGDIRQAHC
U08631	R5X4	CSRPNNNTRKSVHIGPGQAFYATGDVIGDIRQAYC
DQ061690	R5	CIRPNNNTRKGIHLGPGGALYATGAIIGDIRQAYC
DQ061704	R5	CIRPNNNTRKGIHLGPGGALYATGAIIGDIRQAYC
AY529673	R5X4	CTRPNNNTRKSVRIGIGRGHAFYTTGKVIGNIRQAHC
AJ418495	R5	CTRLNNNTRKSIHMGPGRAFFATGEIIGDIRQAHC
AJ418538	R5	CTRPNNNTRKSIHIGPGRAFYATGEIIGDIRQAHC
AF062026	R5	CTRPSNNTRTSISIGPGQVFYRTGDIIGDIRKAYC
U08758	R5	CTRPSNNTRTSITIGPGQVFYRTGDIIGDIRRAYC
AF541073	R5	CIRPNNNTRRGIHIGLGRRFYATEIVGDIRKAYC
AB014782	R5	CTRPSNNTRTGITIGPGQVWYRTGDIIGDIRKAYC
DQ516299	R5	CTRPNNNTRKSIHIGPGRAFYTTGGIIGDIRQAHC
AF355668	R5X4	CTRPNNNTRKSINVGPGRAWYVTRVIGDIRQAHC
L31963	X4	CTRPNNNTRKKFRIQRGPGRAFVTIGKIGNMRQAHC
AY842822	R5	CTRPNNNTRKSIHMGPGRAMYATGDIIGDIRQAHC
DQ002266	R5	CTRPNNNTKRSVNIVPGRAIYTTDIIGDIRQAHC
AY619845	X4	CTRPYNNTRQSTHIGPGRAYYTTRIIGDIRQAYC
AF310115	R5	CTRPNNNTRKSIHIGPGKALYTGEIIGDIRQAHC
AY619863	X4	CTRPYNNTRTSVRIGPGQAFYKTGDIVGDIRRAYC
DQ061457	R5	CTRPNNNTRKGIHIGPGRAFYTTGEIIGDIRKAHC
DQ825463	R5	CTRPHNNTRRSWRIGPGQTFYATGDIIGDIRQAHC
AF310118	R5X4	CTRPNNNTIKSIRMGIRRAFYTREIIGDIRQAHC
U08777	R5	CTRPNNNTRKSIHIGPGRAFYATGDIIGDIRQAHC
DQ002300	R5	CTRPNNNTRKGIHIGPGRAFYATGDIIGDIRKAHC
AY669709	R5	CTRPNNNTRKSISIGPGRAFYATGDIIGDIRQAHC
U27413	R5	CTRPNNNTRKSIQIGPGRAFYTTGEIIGDIRKAHC
DQ235620	R5	CTRPNNNTRKSMRIGPGQTFFATGEIIGDIRQAHC
DQ002213	R5	CTRPNNNTRKSIPIGPGRAFYATGEIIGDIRQAYC
DQ235625	R5	CTRPNNNTRRSMRIGPGQAFYATGDIIGDIRQAHC
DQ061482	R5	CTRPNNNTRKSISIGPGRAFYTTGEIIGETRQAYC
AF153138	R5	CTRPGNNTRKSVRIGPGQTFYATGEIIGNIRQAHC
DQ516188	R5X4	CIRPNNNTRKGIRIGPGRAIYTTGRIIGDIRQAHC
DQ002207	R5	CTRPNNNTRKSIPIGPGRAFYATGEIIGDIRQAYC
DQ904339	R5X4	CTRPNSNKRRGVRIGPGLSFFATRKIIGDIRQAHC
AF258981	X4	CTRPNKNIRKGLRLGPGRAFYTMGGIVGYIRQAHC
DQ516172	R5X4	CTRPNNYTRKGIRTGPGRAFYVTKTIGDIKQAHC
AJ888823	R5	CTRPSNNTRKSVHIGPGRALYTTDIIGDIRKAYC
AB014870	R5	CTRPSNNTRTSITIGPGQVWYRTGDIIGNIRKAYC
DQ516232	R5	CTRPNNNTRKGIHIGPGRAFYTTGAIIGDIRQAHC
AY010833	R5	CTRPNNNTRKGIHIGPGSAIYATGDIIGDIRQAHC
DQ061681	R5	CIRPNNNTRKGIHLGPGGALYATGAIIGDIRQAYC
AY123278	R5	CVRPHNNTRKSIRIGPGQAFYATESIIGDIRQAHC
DQ002035	R5	CTRPHNNTRKSIPMGPGRAFYTAGQIIGDIRQAHC
U58827	X4	CSRPYENKRRRTPIGLGQAYYTTKLKGYIRPAHC
DQ002069	R5	CIRPNNNTRKSIHIGPGRAFYTTGDIIGDIRQAHC
DQ411854	R5	CTRPNNNTRKSVRIGPGQTFYATGEIIGDIREAHC
AY842834	X4	CARPNNNTRKRIYMGTGRYMSATEKITGDIRQAHC
DQ061420	R5	CTRPNNNTRKSITIGPGRAFYTTGEIIGNIRQAHC
AF062027	R5X4	CTRPSNNTRTSMTIGPGQVFYRTGDIIGDIRKAYC
DQ002288	R5	CIRPNNNTRKSINIGPGRAFYATGDIIGDIRQAHC
AY842821	R5X4	CTRPYNLKKSITRGPGRVIYSTGDIMGDIRKAHC
AF310114	R5	CTRPNNNTRKSIHIGPGKALYTGEIIGDIRQAHC
DQ516109	R5	CTRPNNNTIKSIHIGPGRAFYTTGQIIGNIRQAHC
AY619732	X4	CTRPYNNTRRSTHIGLGRVYYITKIIGDTRQAHC
DQ061835	R5	CTRPNNNTRKGIHMGPGKVFYATGQIIGDIRQAYC
U08737	X4	CSRPYENKRRRTPIGLGQAYYTTKLKGYIRPAHC
DQ061667	R5X4	CTRPSNNTRKSIHIAPGSAIYTTDIIGDIRQAHC
AF021650	X4	CTRPNNNTRKRIYIGQGRAVYTTRQIVGDIRKAYC
U08822	X4	CTRPYNNIRQRTPIGLGQALYTTRRIEDIRRAHC
DQ002229	R5	CTRPSNNTRKSITIGPGRAFYATGEIIGDIRKAHC
DQ516316	R5X4	CTRPNNNTRKSIHMGPGRFFHTTKAIIGDIRQAHC
A04321	X4	CTRPNNNTRKSIRIQRGPGRAFVTIGKIGNMRQAHC
DQ061524	R5	CTRPNNNTRRSIHIAPGSAFYATGDIIGDIRQAHC
AY619854	X4	CTRPFNNTRTSVGVGPGQVFYKTGDIIGDIRRAYC
AF258998	X4	CTRPNKTTRKGLRLGPGRAFYTMGGIVGYIRQAHC
AF259008	X4	CTRPNKTIRKGLRLGPGRAFYTMGRIEGYIRQAHC
AY010854	R5	CTRPSNNTRKSIHIGPGRAFYTTGAIIGDIRQAHC
DQ516222	R5	CTRPNNNTRKGIHIGPGRAFYTTGAIIGNIRQAHC
AF035532	R5X4	CTRPNNNIRKRIHIGPGRAFYTTGQIIGNIRQAHC
AF259025	R5X4	CTRPGNNTRKRIHIGPGRAFYTTEQIIGNIRQAHC
U08639	R5	CIRPNNNTRKSVPIGPGRAFYATGDIIGNIRQAHC
AF153131	R5	CTRPDNNTRKSMRIGPGQTFYATGDIIGNIRQAHC
AF004394	R5	CTRPNNNTRKSIHIGPGRAFYTTGDIIGDIRQAHC
AJ418487	R5	CTRPNNNTRKSISFGPGSAMYATGAIIGDIRQAHC
AY842823	R5X4	CTRPYNIEKRITRGPGRVIYSTGNIIGDIKKAHC
AY619867	X4	CTRPYNNTRTSVRIGPGQAFYKTGDIVGDIRRAYC
AB014781	R5	CTRPSNNTRTSVTIGPGQVWYRTGDIIGDIRQAYC
DQ002287	R5	CIRPNNNTRKSINIGPGRAFYATGDIIGDIRQAHC
AF541003	R5	CTRPNNNTRKSIPIGPGRALYATGEIIGQIRRAYC
DQ002085	R5	CTRPNNNTRKSIHIGPGRAFYATGEIIGNIRQAHC
DQ061685	R5	CIRPNNNTRKGIHLGPGGALYATGGIIGDIRQAYC
DQ002249	R5	CTRPNNNTRKSIHIAPGRAFYATGEIIGDIRQAHC
DQ516305	R5	CTGPNNNTRKSIHIGPGRAFYTTGGIIGDIRQAHC
AF484518	R5	CTRPYNNTRKGVHIGPGQAYYTTKIIGDIRQAHC
U39259	R5	CTRPNNNTRKSIPLGPGQAWYTTGQIIGDIRQAHC
AM262119	R5	CVRPGSNSVQEIKIGPMAWYSMQLEQDGKRANARTAFC
AF062030	R5	CTRPSNNTRTSITIGPGQVFYRTGDITGNIRKAYC
DQ061672	R5X4	CTRPSNNTRKSIHIAPGSAIYTTDIIGDIRQAHC
DQ002178	R5	CTRPNNNTRRSITIGPGRAFYGTDIIGDIRQAHC
AB014836	R5	CTRPSNNTRTSITIGPGQVWYRTGDIIGNIRKAYC
AF021616	R5X4	CTRPNNNTRRRIHIGPGRAVYTTRQIIGDIRKAYC
DQ061836	R5	CTRPNNNTRKGIHMGPGKVFYATGQIIGDIRQAYC
U08713	R5	CTRPNNNTRKSIHMGWGRTFYATGEIIGDIRQAHC
AF541036	R5	CTRPSNNTRKSIPMGPGKAFYTTGEIIGNIRQAHC
U08747	R5	CTRPSNNTRTSINIGPGQVFYRTGDIIGDIRKAYC
AJ810482	X4	CTRHHEIIKRRKLHIGPGRPFYTAEIGDRRKAYC
U08801	R5	CTRPNNNTRKSIHLGPGRAWYTTGQIIGDIRQAHC
AF153151	R5	CTRPNNNTRKSVRIGPGQTFYATGEIIGDIRQAHC
DQ516238	R5	CTRPNNNTRKGIHIGPGRAFYTTGEIIGDIRQAYC
AF543913	R5	CTRPSNNTRKSVRIGPGQTFFATGDIIGDIRQAHC
DQ516160	R5	CTRPNNNTRKDIHIGPGRAFYATGDIIGDIRQAHC
DQ061703	R5	CIRPNNNTRKGIHLGPGGALYATGAIIGDIRQAYC
U08731	X4	CTRPYNNIRQRTPIGLGQALYTTRRIEDIRRAHC
AM262123	R5	CVRPGNNSVQEMRVGPMAWYSMELEKNGSRTNSRTAFC
DQ002124	R5	CTRPNNNTRKSIHIGPGKAFYATGDIIGDIRQAHC
AY619899	X4	CTRPYNNTRTSVRIGPGQAFYKTGEIIGDIRRAYC
DQ002317	R5	CTRPNNNTRKSIHMGPGRAFYTTGEIIGDIRQAYC
DQ061780	R5	CTRPNNNTRKGIHIGPGRAFYAAGEIIGNIRQAHC
DQ002189	R5	CTRPGNNTRKSIHIGPGRAFYATDIIGDIRQAYC
AY585271	R5	CTRPHNNTRQSVRIGPGQAFFATREIIGDIRQAHC
AF391235	R5	CTRPGNNTRQSIRIGPGQTFYATGDIIGDIRQAHC
AY842793	R5	CTRPNNNTRKSIHMGPGRVWYTTGGIIGDIRQAHC
DQ061522	R5	CIRPNNNTRKSIHIGPGRAFYATGEIIGDIRQAHC
U08791	R5	CTRPNNNTRRSVRIGPGQTFYATGDIIGDIRQAHC
AJ418508	R5	CTRLNNNTRKSIHMGPGRAFYATGEIIGDIRQAHC
DQ516137	R5X4	CTRPNNYTRKGIRTGPGRAFYVTKTIGDPRQAHC
U08806	X4	CARPFYAIERQKTPIGQGQVLYTTKKIGRIGQAHC
DQ061744	R5	CTRPNNNTRRSISLGPGRAYYATGDIIGDIRQAHC
AF153150	R5	CTRPGNNTRKSVRIGPGQAFYATGEIIGDIRQAHC
AF541047	R5	CTRPSNNTRKSIPMGPGKAFYATGDITGDIRKAHC
AM262127	R5	CVRPGDNSVKEMRAGPMAWYSMELERNGSRTNSRTAFC
AF034384	X4	CTRPNNYKRKRITTGPGRVLYTTGQIIGDIRRAYC
AF541022	R5	CTRPNNNTRKSIHIGPGRAFYTTGEIIGDIRQAHC
DQ516128	R5X4	CTRPNNYTRKGIRTGPGRAFYVTKTIGDIKQAHC
AF153145	R5	CTRPNNNTRKSIRIGPGQTFFATNAIIGDIRQAHC
AF355658	R5	CTRPSNNTRKSINIGPGRAWYATGEIIGDIRKAHC
AY619740	X4	CTRPYNNTRRSTHIGLGRVYYITKIIGDTRQAHC
DQ422948	R5	CTRPGNNTRKSVRIGPGQTFYATGAIIGDIRKAHC
AF541039	R5	CTRPSNNTRKSIPMGPGKAFYATGDIIGDIRQAHC
DQ002129	R5	CTRPNNNTRKSIHIGPGRAFYATGDIIGDIRQAHC
AY010879	R5	CTRPNNNTRTSIPMGPGRAMYATGDIIGNIRQAYC
DQ177210	R5	CTRPNNNTRRSITIGPGRAFYATGDIIGDIRQAHC
AF407160	R5	CTRPNNNTRKSIHIGPGQAFYATGDIIGDIRQAHC
AM262129	R5	CVRPGNNTVKEMRVGPMAWYSMELERNGSRTNSRTAFC
AF491740	R5	CTRPNNNTRKSIPMGPGKAFYATGDIIGDIRQAHC
AY887864	R5	CIRPGNNTRKSIRIGPGQTFYATGDIIGDIRKAHC
AY265932	R5X4	CTRPSNNTRKSARIGVGPGQAFYAIKKIIGDIRQAHC
AY887860	R5	CTRPGNNTRKSVRIGPGQTFYATGDIIGDIRQAHC
AF022266	R5	CTRPNNNTRKSISIGPGRAFYTTGEIIGNIRQAHC
AJ888842	R5	CTRPNNNTRKSITIGPGRAFYTTGEIIGDIRKAHC
AY842800	R5X4	CTRPNNNTRKRITAGPGRVLYTTGEIIGDIRRAHC
DQ177201	R5	CTRPNNNTRKSIPMGPGKAFYATGEIIGDIRQAHC
DQ061489	R5	CTRPNNNTRKSISIGPGRAFYTTGEIIGEIRQAYC
AY043174	R5X4	CTRPGNNTRKSIRIGPGQAFYTNHIIGDIRQAYC
AY842836	R5	CIRPNNNTRKSINIGPGRAMYATEQIIGDIRQAHC
AY010763	R5	CIRPNNNTRKSIHMGPGKAFYATGDIIGDIRQAYC
DQ061736	R5	CTRPNNNTRRSINLGPGRAYYATGDIIGDIRQAHC
AF541061	R5	CIRPNNNTRRGIHIGLGRRFYTTEIVGDIRKAYC
DQ061406	R5	CTRPNNNTRKSITIGPGRAFYTTGEIIGDIRQAHC
AF541108	R5	CVRPNNNTRRGIHIGLGRRFYTTEIVGDIRKAYC
AJ418526	R5	CTRPSNNTRKSIHIGPGRAFYTTGEIIGDIRQAHC
AY619739	X4	CTRPYNNTRQSTHIGPGRAYYTTRIIGDIRQAHC
DQ516197	R5X4	CIRPNNNTRKGIRIGPGRAIYTTGRIIGDIRQAHC
DQ061686	R5	CIRPNNNTRKGVHLGPGGALYATGAIIGDIRQAYC
AF355674	R5X4	CTRPNNNTRKGINVGPGRAWYVTRVIGDIRQAHC
U08632	R5X4	CSRPNNNTRKSVHIGPGQAFYATGDVIGDIRQAYC
AF021613	R5X4	CTRPNNNTRRRIHIGPGRAVYTTRRIIGDIRKAYC
AY043175	R5	CTRPNNNTRKSVRIGPGQTFYATGEIIGDIREAHC
AY994510	R5	CTRPSNNTRKGWHIGPGQTLYATGAIIGDIRQAHC
AF355660	X4	CTRPNNNTRKSINVGPGRAWYVTRVIGDIRQAHC
AY170666	R5	CARPNNNTRTSVRIGPGQAFYATNDIIGKIRQAHC
AY010793	R5	CIRPNNNTRKSIHMGPGKAFYATGDIIGDIRQAYC
AF310113	R5	CTRPNNNTRKSIHIGPGKALYTGEIIGDIRQAHC
U16229	R5	CTRPNNNTRKGVRIGPGQAFYATGGIIGDIRQAHC
AF258982	R5	CTRPNNNTRKGIHLGPGRAFYATGEIIGNIRQAYC
AY228556	R5	CTRPNNNTRKSIRIGPGQTFYATNIIGDIRQAYC
DQ061697	R5	CTRPNNNTRKGIHMGPGKAFYATGDIIGNIRQAHC
AF022263	R5	CTRPNNNTRRSISIGPGRAFYTTGEIIGNIRQAHC
U79721	R5	CTRPNNNTRRSINIGPGRALYATGEIIGDIRQAHC
U25572	X4	CTRPSNKKRQRVTIGPGRVYYSTGDIMGDIRKAHC
AF355672	R5X4	CTRPNNNTRKSINVGPGRAWYVTRVIGDIRQAHC
U16223	R5	CTRPNNNTRTSIRIGPGQSFHATGDIIGDIRQAHC
AM262124	R5	CVRPGNNSVQEMRVGPMAWYSMELEKNGSRTNSRTAFC
AF484516	R5	CTRPNNNTRKSIRIGPGQAFYTTNIIGDIRQAYC
AF541048	R5	CTRPSNNTRKSIPMGPGKAFYATGDITGDIRKAHC
DQ061764	R5	CTRPSNNTRKGIHIGPGRAFYATGEIIGNIRQAHC
DQ002336	R5	CTRPNNNTRKSIHIAPGRAFYATGAIIGNIRQAYR
AF355631	R5	CTRPSNNTRKSINIGPGRAWYATGEIIGDIRKAHC
DQ002028	R5	CTRPHNNTRKSIPMGPGRAFYTAGQIIGDIRQAHC
AJ418491	R5	CTRPNNNTRKSISFGPGSAMYATGAIIGDIRQAHC
AB014864	R5	CTRPSNNTRTSITIGPGQVWYRTGDIIGNIRKAYC
AF310111	R5	CTRPNNNTRKSIHIGPGKALYTGEIIGDIRQAHC
DQ516120	R5	CTRPNNNTIKSIHIGPGRAFYTTGQIIGNIRQAHC
AF355741	X4	CTRPGNKTIKSISLGPGRAFSATRQIIGDIRKAYC
DQ516177	R5	CTRPNNNTRKGIHIGPGRAFYTTGAIIGNIRQAHC
U08743	R5	CTRPSNNTRTSITVGPGQVFYRTGDITGDIRKAYC
AY010888	R5	CTRPNNNTRTSIHMGPGRAMYATGDIIGNIRQAYC
AF153135	R5	CTRPNNNTRKSMRIGPGQTFYATGEIIGDIRQAHC
DQ061647	R5X4	CTRPGNNTRRSIHIGPGRAFYTTDIIGDIRQAHC
DQ177197	R5X4	CTRPSNNTRKSLTIGPGQVFYRTGDIIGDIRQAYC
DQ061433	R5	CTRPNNNTRKSITIGPGRAFYTTGEIIGDIRQAHC
AY271690	X4	CTRPGNPIRKRVGIGPGQAFHATGNIIGDIRRAQC
DQ235646	R5	CTRPGNNTRKSIRIGPGQTFYATGDIIGDIRKAYC
AF258983	R5	CTRPNNNTRKGIHLGPGRAFYATGEIVGDIRKAHC
AF355676	R5X4	CTRPNNNTRKSINVGPGRAWYVTRVIGDIRQAHC
DQ825459	R5X4	CTRPNNNTRRSLRIGPGRTFYAAGKIIGDIRQAHC
DQ002105	R5	CTRLNNNTRRSINIGPGRAWYTTGEVIGDIRKANC
DQ002292	R5	CIRPNNNTRKSINIGPGRAFYATGDIIGDIRQAHC
DQ061505	R5	CTRPSNNTRKSITIGPGRAFYTTGEILGEIRQAHC
AJ810484	X4	CTRHHEIIKRRKLHIGPGRPFYTAEIGDRRKAYC
AY713409	R5	CTRPNNNTRKSINIGPGRALYTTGEIIGDIRQAHC
DQ002303	R5	CTRPNNNTRKGINIGPGRAWYTTGDIIGDIRKAHC
U08742	R5	CTRPSNNTRTSINIGPGQVFYRTGDIIGDIRKAYC
DQ516246	R5	CTRPNNNTRKGIHIGPGRAFYTTGEIIGDIRQAYC
DQ177191	R5	CTRPNNNTRKSIHIAPGRAFHATGDIIGNIRQAHC
AY842798	R5X4	CTRPNNNTRKRITAGPGRVLYTTGEIIGDIRRAHC
AF355735	X4	CTRPGNKTIKSISLGPGRAFSATRQIIGDIRKAYC
AJ810476	R5	CTRPNNNTRKSITIGPGRAFYTTGEIIGDIRKAHC
DQ061468	R5X4	CTRPSNNTRKGIHIGPGRAFYTTGEIIGDIRKAHC
DQ109995	R5	CTRPNNNTRKSINIGPGRAWYTTGQIIGDIRQAHC
AF153158	R5	CTRPNNNTRKGVRIGPGQTFYATGDIIGDIRQAHC
AF541014	R5	CTRPNNNTRKSINIGPGRAFYTTGEIIGDIRQAHC
AF457090	R5	CTRPSNNTRQSIRIGPGQAFYTTEVIGNIRLAFC
DQ516229	R5	CTRPNNNTRKGIHIGPGRAFYTTGAIIGDIRQAHC
AY619837	X4	CTRPYNNTRQSTHIGPGRAWYTTRIIGDIRQAYC
DQ516247	R5	CTRPNNNTRKGIHIGPGRAFYTTGEIIGDIRQAYC
DQ061731	R5	CTRPNNNTRRSITLGPGRAYYATGDIIGDIRQAHC
AF254780	R5X4	CTRPNNNTRKSINLGQGRAWYATGAIIGDIRQAHC
DQ061555	R5	CMRPNNNTRKSIPIGPGRAFYTTGEIIGDIRQAHC
DQ061632	R5X4	CMRPNNNTRKSITIGPGRAFYTTGEIIGDIRQAHC
U08673	R5X4	CTRPNNNIQRRIIHIGPGRAFHATGGIKGNIRPYC
U08640	R5	CTRPNNNTRKGVRIGPGQAFYATGGIIGDIRQAHC
DQ061518	R5	CTRPNNNTRKSIHITPGRTFYATGEIIGDIRQAHC
U08784	R5	CTRPNNNTRKSIPLGPGQAWYTTGQILGDIRQAHC
U08734	X4	CARPFYAIERQRTPIGQGQVLYTTKKIGRIGQAHC
DQ516086	X4	CTKSNYNIIKRIPIGPGGRAFYTTGQIIGNIRQAHC
AY842820	R5	CTRPNNNTRKSIPIGPGRAMYATGDIIGDIRQAHC
DQ061643	R5X4	CMRPNNNTRKRITMGPGGVLYTTGEIIGDIRKAHC
DQ904341	R5X4	CTRPGNKTRRSIRIGPGQAFYTTNTIGDIRQASC
DQ235632	R5	CTRPNNNTRKSIRIGPGQTFYATGDIIGDIRQAHC
AY619869	X4	CTRPFNNTRTSVRIGPGQAFYKTGDIVGDIRRAYC
AY619857	X4	CTRPFNNTRTSVRIGPGQAFYKTGDIVGDIRRAYC
AY619871	X4	CTRPFNNTRTSVGIGPGQVFYKTGDIIGDIRRAYC
AY619868	X4	CTRPYNNTRTSVRIGPGQAFYKTGDIVGDIRRAYC
DQ002332	R5	CTRPNNNTRKSIHIAPGRAFYATGDIIGNIRQAYC
AF153179	R5	CTRPNNNTRQSMRIGPGQTFYATGDIIGNIRQAHC
DQ516181	R5	CTRPNNNTRKGIHIGPGRAFYTTGAIIGNIRHAHC
AY619838	X4	CSRPYTTIRKSTGIGPGRASYIAKIGDIRQAYC
AY529674	R5X4	CTRPNNNTRKSVRIGIGRGLSFYTTGKVLGNIRQAHC
AF022290	X4	CTRPNNNIRKRISLSPGRVYYTTGEIRGDIRKAYC
DQ061774	R5	CTRPNNNTRKGIHIGPGRAFYATGEIIGNIRQAHC
DQ516227	R5	CTRPNNNTRKGIHIGPGRAFYTTGAIIGNIRQAHC
AJ418537	R5	CTRPHNNTRKSIHIGPGRAFYATGQITGDIRQAYC
AJ418484	R5	CTRPNNNTRKGIHIGPGRALYATGDIIGKIRQAHC
DQ825473	R5	CSRPGNNTRRGIHLGPGQAIYVNSIIGDIRRAHC
AF541040	R5	CTRPNNNTRKSIHIGPGRAFYTTGEIIGDIRQAHC
AF407162	R5	CTRLNNNTRKSIHIGPGQAFYTTGDIIGDIRQAHC
DQ002260	R5	CTRPNNNTRKSIPIGPGRAFYTTGEIIGDIRQAHC
U54771	R5	CTRPSNNTRTSITIGPGRVFYRTGDIIGNIRKAYC
AY372225	R5	CTRPGNNTRKGIGIGPGQMFYATGSITGDIRQAHC
U56874	X4	CTRPNYNETKRIRIHRGYGRSFVTVRKLVNMKRAHC
AY842809	R5	CTRPNNNTRKSIHMGPGRAMYATGDIIGDMRQAHC
DQ061484	R5	CTRPHNNTRKSIHIGPRRAFYTTEEIIRNIRQAHC
AF310123	R5	CTRPNNNTRKSIHLGAGRALYTGEIIGDIRQAHC
U16228	R5	CTRPNNNTRKGVRIGPGQAFYATGGIIGDIRQAHC
DQ002208	R5	CTRPNNNTRKSIPIGPGRAFYATGEIIGDIRQAYC
DQ061464	R5	CTRPNNNTRKGIHIGPGRAFYTTGEIIGDIRKAHC
U08659	R5	CTRPNNNTRRSIRIGPGQAFYATGDIIGDIRKAHC
AJ418492	R5	CTRPNNNTRKSISFGPGSAMYATGAIIGDIRQAHC
U08636	R5	CIRPNNNTRKSVPIGPGRAFYATGDIIGNIRQAHC
DQ061405	R5	CTRPNNNTRKSITIGPGRAFYTTGEIIGDIRQAHC
AF180914	X4	CTRPNNNVRKRISLSPGRVYYTTGEIRGDIRKAYC
AF355704	R5X4	CTRPNNKIRTSFRIGPGQVFYKTGDITGDIRKAYC
DQ002323	R5	CTRPNNNTRRSIHMGPGRAFYTTGEIIGDIRQAYC
U08687	R5	CTRPNNNTRKSIHIGPGRAFYATGDIIGDIRQAHC
AF259031	R5	CTRPGNNTRKSIHIGPGRAFYTTGQIIGNIRQAHC
DQ002159	R5	CTRPNNNTRKSIHMGPGRAFYATGQIIGDIRQAHC
DQ002219	R5	CTRPSNNTRKSITIGPGRAFYATGDIIGDIRKAHC
AY619774	X4	CTRPYNNTRQSTHIGPGRAYYTTKIIGDIRQAHC
U08667	X4	CTRPNNNISRRRIHIGGGQAFYATGGMTGNIRQAYC
AJ810481	R5	CTRPSNNTRKSVHIGPGRALYTTDIIGDIRKAYC
AF355743	X4	CTRPGNKTIRSISLGPGRAFSATRQIIGDIRKAYC
AF541054	R5	CTRPNNNTRKSIPIGPGRAFYATGDIIGDIRQAHC
AY010824	R5	CTRPNNNTRKGIHIGPGSAIYATGDIIGDIRQAHC
DQ061766	R5	CTRPSNNTRKGIHIGPGRAFYATGEIIGDIRKAHC
AY619818	X4	CTRPYNNTRQSTHIGPGRAWYTTKIIGDIRQAYC
AY510059	R5	CTRPGNNTRKSMRIGPGQAFYTTGDIIGDIRQAHC
AF355323	R5	CIRPNNNTRRGIHIGPGQAFYARGAIIGDIRQAYC
AF541002	R5	CTRPNNNTRKSIPIGPGRAFYATGDIIGDIRQAHC
AY123259	R5	CTRPNNNTRTSVRIGPGQTFYARGDIIGDIRQAHC
AM279346	R5	CTRPSNNTRKSISFGPGQAFYATGDIIGDIKKAHC
DQ516320	R5X4	CTRPNNNTRKRIHMGPGRSFHTTEAIIGDIRQAHC
AJ888822	X4	CTRHHEIIKRRKLHIGPGRPFYTAEIGDRRKAYC
AF180903	X4	CTRPNNNTRRRIYIGQGRAVYTTKQIVGDIRKAYC
AF153134	R5	CTRPNNNTRKSMRIGPGQTFYATGEIIGDIRQAHC
DQ002307	R5	CTRPNSNTRKSINIGPGRAWYTTGDIIGDIRKAHC
AF541050	R5	CTRPSNNTRKSIPMGPGKAFYATGDITGDIRKAHC
AF540995	R5	CTRPNNNTRKSINIGPGRAFYATGEIIGDIRQAHC
AF021627	X4	CTRPNNNTRRRIYIGQGRAVYTTKQIVGDIRKAYC
DQ002273	R5	CTRPNNNTKRSVNIVPGRAIYTTDIIGDIRQAHC
DQ061531	R5	CTRPNNNTRRSIYIAPGSAFYATGEIIGDIRQAHC
AF259040	R5X4	CTRPGNNTRKRISIGPGRAFYTTEQIIGDIRQAHC
AY887883	R5	CTRPSNNTRKSVRIGPGQTFYATGEIIGDIRQAHC
AY372231	R5	CTRPNNNTRKGIHIGPGRTFYATDAIIGNIRQAHC
AJ418496	R5	CTRPSNNTRKSINIGPGRAFYTTGEIIGDIRKAHC
DQ516314	R5X4	CTRPNNNTRKSIHMGPGRFFHTTKAIIGDIRQAHC
DQ002065	R5	CIRPNNNTRKSIHIGPGRAFYTTGDIIGDIRQAHC
DQ061556	R5	CMRPNNNTRKSIPIGPGRAFYTTGEIIGDIRQAHC
AJ006022	R5	CTRPGNNTGGQVQIGPAMTFYNIEKIVGDIRQAYC
DQ002280	R5	CTRPNNNTKRSVNIVPGRAIYTTDIIGDIRQAHC
DQ516221	R5	CTRPNNNTRKGIHIGPGRAFYTTGAIIGNIRQAHC
U08446	R5X4	CTRPNNNTRKRISIGPGRVWYTTGQIIGNIRKAHC
DQ002141	R5	CTRPGNNTRRGIHIGPGRAFYTTGEIIGDIRQAHC
DQ516245	R5	CTRPNNNTRKGIHIGPGRAFYTTGEIIGDIRQAYC
DQ178991	R5	CTRPNNNTRKSITIGPGRAFYTTGEIIGDIRQAHC
AF355326	R5	CTRPNNNTRKSISIGPGQAFYATGDIIGDIKKAYC
U26942	X4	CTRPNNNTRKSIRIQRGPGRAFVTIGKIGNMRQAHC
AY887868	R5	CTRPNNNTRQSVRIGPGQTFYATNIIGDIRQAYC
AF307754	R5	CIRPNNNTRKSVRIGPGQAFYATGDIIGDIRQAHC
AF021639	X4	CTRPNNNTRKRIYIGQGRAVYTTRQIVGDIRKAYC
DQ061694	R5	CIRPNNNTRKGVHLGPGGALYATGAIIGDIRQAYC
DQ002193	R5	CTRPGNNTRKSIHIGPGRAFYATDIIGDIRQAYC
AF391245	R5	CTRPNNNTRRSIRIGPGQAFYTNDIIGDIRQAHC
AB014812	X4	CTRPSNNTRTRVTLGPGRVWYRTGEIIGDMRKAYC
DQ002201	R5	CTRPGNNTRKSIHIGPGRAFYATDIIGDIRQAYC
DQ061844	R5	CTRPNNNTRKGIHMGPGAVFYATGQIIGDIRQAYC
DQ002048	R5	CIRPFENTRTSVRIGPGQVFYKTGDIIGDIRSAFC
AF355748	X4	CTRPGNKTIRSISLGPGRAFSATRQIIGDIRKAYC
DQ002225	R5	CTRPSNNTRKSITIGPGRAFYATGDIIGDIRKAHC
AF153154	R5	CTRPNNNTRKSIRIGPGQAFYATGDIIGDIRQAHC
AF258987	X4	CTRPNKTTRKGLRLGPGRAFYTMGGIVGYIRQAHC
AF307752	R5	CVRPSNNTRKSIRIGPGQTFYATGDITGDIRQAHC
AF457063	R5	CTRPNNNTRKGIHIGPGQAFYATGEIIGDIRQAHC
DQ002275	R5	CTRPNNNTKRSVNIVPGRAIYTTDIIGDIRQAHC
DQ061671	R5X4	CTRPSNNTRKSIHIAPGSAIYTTDIIGDIRQAHC
U08679	R5X4	CTRPNNNIQRRIIHIGPGRAFHATGGIKGNIRPYC
AB014861	R5	CTRPSNNTRTSITIGPGQVWYRTGDIIGNIRKAYC
AY887880	R5	CTRPANNTRKSVRIGPGQTFYATGAIIGDIRQAHC
AB014787	R5	CTRPSNNTRTGITIGPGQVWYRTGDIIGDIRKAYC
AJ418499	R5	CTRPNNNTRKSIPIGPGRAFYTTGEIIGDIRKAHC
AY010863	R5	CTRPNNNTRTSIPMGPGRAMYATGDIIGNIRQAYC
DQ061510	R5	CTRPSNNTRKSIHIGPGRAVYTTGEIIGRIRQAHC
AY010802	R5	CTRPNNNTRTSIPMGPGRALYATGDIIGNIRQAYC
U08642	R5	CTRPNNNTRKRIHIGPGRAFYTTGDIIGDIRQAHC
DQ002251	R5	CTRPNNNTRKSIPIGPGRAFYTTGEIIGDIRQAHC
U08735	X4	CARPFYAIERQRTPIGQGQVLYTTKKIGRIGQAHC
AY010886	R5	CTRPNNNTRTRIHMGPGRAMYATGDIIGNIRQAYC
AY842788	R5	CTRPSNNTRKSIHMGPGRVLYTTGGIIGDIRQAHC
AY835436	R5	CTRPNNNTRKSINIGPGRAFVATGAIIGDIRQAHC
DQ516321	R5X4	CTRPNNNTRKRIHMGPGRYVHTTKAIIGDIRQAHC
DQ061696	R5	CIRPNNNTRKGIHLGPGGALYATGAIIGDIRQAYC
DQ002262	R5	CTRPNNNTRKSIPIGPGRAFYTTGEIIGDIRQAHC
AF355663	X4	CTRPNNNTRKSINVGPGRAWYVTRVIGDIRQAHC
AF258991	X4	CTRPNKTTRKGLRLGPGRAFYTMGGIVGYIRQAHC
AF153152	R5	CTRPYNNTRKSMRIGPGQTFYATGDIIGDIRQAHC
DQ061631	R5X4	CMRPNNNTRKRITMGPGRVFYTTGEIIGDIRKAHC
U08689	R5	CTRPGNNTRRSIHMGWGRAFYATGDIIGDIRQAHC
DQ061733	R5	CTRPNNNTRRSINLGPGRAYYATGDIIGDIRQAHC
AF153181	R5	CIRPSNNTRRSVRIGPGQTFYATGEITGDIRQAHC
U08693	R5	CTRPNNNTRKSIHMGWGRAFYATGEIIGNIRQAHC
U08793	R5X4	CSRPNNNTRKSVHIGPGQAFYATGDVIGDIRQAYC
DQ002328	R5	CTRPNNNTRRSIHMGPGRAFYTTGEIVGDIRQAYC
DQ002177	R5	CTRPNNNTRRSITIGPGRAFYATDIIGDIRQAHC
AY010877	R5	CTRPNNNTRTSIPMGPGRAMYATGDIIGNIRQAYC
AF153153	R5	CPRPINNTRWSVRIGPGQTFYATGDIIGDIRQAHC
DQ002343	R5	CTRPNNNTRKSIHIAPGRAFYATGDIIGNIRQAYC
DQ002050	R5	CTRPFENTRTSVRIGPGQVFYKTGDIIGDIRSAFC
AF541078	R5	CIRPNNNTKRSIHLGLGRRFYTTEIIGDIRKAYC
U27408	X4	CTRPNNNTRKSIHIGPGQAFYTTGEIIGDIRKAHC
AY842791	R5X4	CTRPNNNTRKRITAGPGRVLYTTGEIIGDIRRAHC
AY371122	R5	CTRPSNNTRKSIRIGPGQTFYATNNIIGNIRQAHC
AM279360	R5	CSRPGNNTRQSVRIGPGQTFYATGEIIGDIRQAHC
AF254773	R5	CTRPNNNTRKSIRIGPGQTFYATNDIIGDIRQAYC
AY835450	R5	CTRPHNNTRKSIHIGPGRAWYATGDIIGDIRKAYC
DQ516163	R5	CTRPNNNTRRGIHIGPGRAFYAGDVTGDIRQAHC
AF540998	R5	CTRPNNNTRKSIPIGPGRALYATGEIIGQIRRAYC
DQ061779	R5	CTRPNNNTRKGIHIGPGRAFYATGEIIGNIRQAHC
AY619842	X4	CTRPYNNTRQSTHIGPGRAWYTTRIIGDIRQAYC
DQ061756	R5	CTRPNNNTRRSISLGPGRAYYATGDIIGDIRQAHC
AF541110	R5	CVRPNNNTRRGIHIGLGRRFYTTEIVGDIRKAYC
AF355665	R5X4	CTRPNNNTRKSINVGPGRAWYVTRVIGDIRQAHC
AY288085	R5	CTRPNNNTRRSVRIGPGQAFYATGDIIGNIRQAHC
AF355693	X4	CTRPNNKIRTSFRIGPGQVFYKTGDITGDIRKAYC
U08770	R5	CTRPNNNTRKSVRIGPGQTFYATGDIIGDIRQAHC
U08686	R5X4	CIRPNNNTRRSIPIGPGRAFYATGDIIGDIRQAYC
AY736826	R5	CTRPNNNTRKSIRIGPGQTFYATDIIGDIRQAYC
DQ645378	R5X4	CTRPNNNTRRSIHLGLGRRWYATDIIGNIRQAHC
DQ516254	R5X4	CTRPNNNTRKGIHLGPGRAFYTTGGIIGDIRQAHC
DQ358761	R5	CTRPNNNTRESIRIGPGQTFYATGEIIGDIRQAYC
U08723	X4	CTRPYDKVSYRTPIGVGRASYTTRIKGDIRQAHC
AY619762	X4	CTRPYNNTRRSTHIGLGRVYYITKIIGDTRQAHC
AY123261	R5	CTRPNNNTRKSIHIGPGQALYTTDIVGDIRQAHC
DQ904333	R5	CTRPNNNTRKSIRIGPGQTFYATNDIIGDIRQAHC
AF259034	X4	CTRPGNNTRKRISIGPGRAFYTTEQIIGNIRQAHC
AM262130	R5	CVRPGNNSVKEMRVGPMALYSMELERNGSRTNSRTAFC
AF180916	X4	CTRPNNNVRKRISLSPGRVYYTTGEIRGDIRKAYC
DQ061429	R5	CTRPSNNTGKSITIGPGRAFYTTGEIIGDIRQAHC
U08753	R5	CTRPSNNTRTSITIGPGQVFYRTGDIIGDIRKAHC
DQ516223	R5	CTRPNNNTRKGIHIGPGRAFYTTGAIIGNIRQAHC
AF034377	X4	CTRPNNYKKKRITVGPGRVLYTTGQIIGDIRRAHC
AY010776	R5	CIRPNNNTRKSIHMGPGKAFYATGDIIGDIRQAYC
U08701	R5	CTRPNNNTRKSIHMGWGRAFYATGEIIGNIRQAHC
U16218	R5	CTRPNNNTRKSIHMGWGRTFYATGEIIGDIRQAHC
AF254770	R5X4	CTRPNNNTRKSIRIGPGQTFYATGDIIGDIRQAHC
U48207	X4	CTRPNNNTRRSIPIGPGRAFYATGDIIGDIRQAHC
AY713417	R5	CTRPNNNTRQSIRIGPGQTFYATGEIIGDIRQAHC
AY230879	R5X4	CTRPNNNTRKSIRTGIGRGQTFYVTGQIIGDVRQAHC
AY372227	R5	CTRPNNNTRKSIGIGPGQVFYATGDIIGDIRQAHC
AJ888841	R5	CTRPNNNTRKSITIGPGRAFYTTGEIIGDIRKAHC
AF544008	R5	CTRPNNNTRKSIRIGPGQTFYATGEIIGNIREAHC
DQ002227	R5	CARPSNNTRKSITIGPGRAFYATGDIIEDIRKAHC
AY887886	R5	CIRPGNNTRKSVRIGPGQTIYATGDIIGDIRQAHC
AY842835	R5	CIRPNNNTRKSINIGPGRAMYATEQIIGDIRQAHC
DQ002246	R5	CTRPNNNTRKSIHIAPGRAFYATGEIIGDIRQAHC
AY010789	R5	CIRPNNNTRKSIHMGPGKAFYATGDIIGDIRQAYC
AY619883	X4	CTRPFKNIRTSARIGPGRVFYKTGSITGDIRRAYC
U04903	R5X4	CTRPNNNTRKRISIGPGRAWYTTGQIIGDIRKAHC
DQ002188	R5	CTRPGNNTRKSIHIGPGRAFYATDIIGDIRQAYC
AY842833	X4	CARPNNNTRKRIYMGTGRYMSATEKITGDIRQARC
DQ061791	R5	CTRPNNNTRKGIHIGPGRAFYATGEIIGNIRQAHC
AB014869	R5	CTRPSNNTRTSITIGPGQVWYRTGDIIGNIRKAYC
DQ061463	R5	CTRPNNNTRKSIHIGPGRAFYTTGEIIGDIRKAHC
AF355690	R5X4	CTRPSNNIRTSTRIGPGQVFYRTGSITGDIRKAYC
AY371138	R5	CTRTGKNTRTSIHMGPGQAFFATGEVIRDIRLAYC
AY010805	R5	CTRPNNNTRKGIHLGPGSAFYATGDIIGDIRQAHC
AY010773	R5	CIRPNNNTRKSIHMGPGKAFYATGDIIGDIRQAYC
DQ516312	R5	CTRPNNNTRKSIHIGPGRAFYTTGGIIGDIRQAHC
DQ002181	R5	CTRPNNNTRRSITIGPGRAFYATDIIGDIRQAHC
DQ516151	R5	CTRPNNNTRRGIHIGPGRAFYAGDVTGDIRQAHC
AY833060	R5	CTRYANNTRKSVRIGPGQTFYTNDIIGDIRQAHC
DQ516157	R5	CTRPNNNTRKDIHIGPGRAFYATGDIIGDIRQAHC
AF355636	R5	CTRPSNNTRKSINIGPGRAWYATGEIIGDIRKAHC
U56873	X4	CTRPNYNETKRIRIHRGYGRSFVTVRKLGDRKQAHC
DQ061778	R5	CTRPNNNTRKGIHIGPGRAFYATGEIIGNIRQAHC
AY010853	R5	CTRPSNNTRKSIHIGPGRAFYTTGSIIGDIRQAHC
U04908	R5	CTRPNNNTRKGIHIGPGRAFYTTGEVIGNIRQAHC
DQ002128	R5	CTRSNNNTRKSIHIEPGRAFYATGDIIGDIRQAHC
DQ002274	R5	CTRPNNNTKRSVNIVPGRAIYTTDIIGDIRQAHC
AF153137	R5	CIRPNNNTRKSVRIGPGQTFYATEIIGEIRQAHC
DQ061792	R5	CTRPNNNTRKGIHIGPGRAFYATGEIIGNIRQAHC
AY619861	X4	CTRPFNNTRTSVGIGPGQVFYKTGDIIGDIRRAYC
DQ061519	R5	CTRPNNNTRKSIHIAPGRAFYATGEIIGDIRQAHC
AF022300	X4	CTRPNNNVRKRISLSPGRVYYTTGEIRGDIRKAYC
DQ516268	R5X4	CTRPNNNTRKSIHMGPGKAFYTTGQIIGDIRQAHC
AF153163	R5	CTRPGNNTRRSVRIGPGQAFYATGEIIGNIRRAHC
U16236	R5	CTRPNNNTRKSVRIGPGQAFYATGDIIGDIRQAHC
DQ061773	R5	CTRPNNNTRKGIHIGPGRAFYATGEIIGNIRQAHC
AY736817	R5	CTRPSNNTRKSIHIGPGRAFYTTGNIIGDIRQAHC
DQ002073	R5	CIRPNNNTRKSIHIGPGRAFYTTGDIIGDIRQAHC
DQ002113	R5	CTRPNNNTRKSITIGPGRAFYATGDIIGDIRQAHC
AY010807	R5	CTRPNNNTRKGIHLGPGSAFYATGDIIGDIRQAHC
AF307751	R5	CTRPNNNTRKSIHIGPGQAFYAIGDVIGNIRQAQC
AF180906	R5	CTRPNNNTRKSINIGPGRAFYTTGQVIGDIRKAHC
AY619847	X4	CSRPYTTLRKSTGIGPGRASYIAKIGDIRQAYC
U09126	R5	CTRPNNNTRKSIRIGPGQAFYATGEIIGDIRQAHC
AF541072	R5	CIRPNNNTRRGIHIGLGRRFYTTEIVGDIRKAYC
U04917	R5	CIRPNNNTRKSIHIGPGRAFYTTGDIIGDIRKAHC
DQ002068	R5	CIRPNNNTRKSIHIGPGRAFYTTGDIIGDIRQAHC
DQ002091	R5	CTRLNNNTRRSINIGPGRAWYTTGEVIGDIRKANC
AF355331	R5	CTRPNNNTRTSVRIGPGQTFYATGAIIGDIRKAYC
AY010827	R5	CTRPNNNTRKGIHIGPGSAIYATGDIIGDIRQAHC
AF541010	R5	CTRPNNNTRKSIPMGPGKAFYATGDIIGDIRKAHC
AF457079	R5	CTRPSNNTRKSVRIGPGQVFYATDIIGNIRQAHC
DQ516304	R5	CTRPNNNTRKSIHIGPGRALYTTGEIIGNIRQAHC
U08802	R5	CTRPNNNTRKSIPLGPGQAWYTTGQIIGNIRQAHC
AY010830	R5	CTRPNNNTRKGIHIGPGSAIYATGDIIGDIRQAHC
AY010891	R5	CTRPNNNTRTSIHMGPGRAMYATGDIIGNIRQAYC
DQ061586	R5	CMRPNNNTRKSITIGPGRAFYTTGEIIGDIRQAHC
DQ516169	R5X4	CIRPNNNTRRDIHIGPGRAFYAAGDIIGDIRQAHC
AY669732	R5	CTRPNNNTRKSIHIGPGRAFYTTGEIIGDIRQAHC
AY010822	R5	CTRPNNNTRKGIHIGPGSAIYATGDIIGDIRQAHC
AY713419	X4	CIRPYNNTRTKMTMGPGHVFYKTENIIGSVKKAHC
DQ516187	R5X4	CTRPNNNTRKGIHIGPGRAFYTTGAIIGNIRQAHC
AF391236	R5	CTRPGNNTRQSIRIGPGQTFYATGDIIGDIRQAHC
U25576	X4	CTRPFYNKRTRTSIGQGRVLYRTGDITGNIGKPYC
AY426118	R5	CTRPNNNTRKSIHIGPGRALYTTGKIIGDIRQAHC
DQ061540	R5	CIRPNNNTRKSIHIAPGRAFYATGEIIGDIRQAHC
AJ418486	R5	CTRPNNNTRKSISFGPGSAMYATGAIIGDIRQAHC
U08641	R5	CTRPNNNTRKRIHIGPGRAFYTTGDIIGDIRQAHC
AY010850	R5	CTRPNNNTRKSIHLGPGSAIYATGDIIGDIRQAHC
DQ516326	R5X4	CTRPNNNTRRRIHMGPGRYVHTTKAIIGDIRQAHC
DQ002032	R5	CTRPHNNTRKSIPMGPGRAFYTAGQIIGDIRQAHC
AY713426	R5	CTRPSNNTRTSITIGPGQVFYRTGDIIGDIRKAYC
AF258980	R5	CTRPNNNTRKGIHLGPGRAFYATGEIIGNIRQAYC
DQ516191	R5X4	CIRPNNNTRKGIRIGPGRAIYTTGRIIGDIRQAHC
U56879	X4	CTRPNYNETKRIRIHRGYGRSFVTVRKLGGRKQAHC
AF355709	X4	CTRPNNKIRTSFRIGPGQVFYKTGDITGDIRKAYC
AY835437	R5	CTRPNNNTRKGIHIGPGRAFYTTGQIIGDIRQAHC
DQ002203	R5	CTRPSNNTRKSIPIGPGRAFYATGEIIGDIRQAHC
DQ002126	R5	CTRPNNNTRKSIHIGPGRAFYATGDIIGDIRQAHC
U39256	R5	CTRPSNNTRTSINIGPGQVFYRTGDIIGDIRKAYC
U25553	X4	CTRPFYTRISMTRGPGYVFYRTGKIVGDPRKAYC
DQ061638	R5X4	CIRPNNNTRKSIHIGPGSAFYTTGEIIGDIRQAHC
AF180900	R5	CTRPNNNTRRSIHIGPGRAFYTTGQIIGDIRQAYC
DQ061653	R5X4	CTRPGTKTRRLIHIGPGRAFYTTDRIGDIRQAHC
DQ516107	R5	CTRPNNNTIKSIHIGPGRAFYTTGQIIGNIRQAHC
AM156914	X4	CIRPGINTRQGVRIGPGRAFFIRNNIIGDIRKAFC
AF259015	R5	CTRPSNNTRKSIHIGPGRAFYTTGEVTGDIRQAHC
DQ061525	R5	CIRPNNNTRKSIHIGPGRAFYATGEIIGDIRQAHC
AF541068	R5	CVRPNNNTRRSIHIGLGRRFYTTEIVGDIRKAYC
AY842792	R5	CTRPNNNTRKSIHMGPGSVWYATGEIIGDIRQAHC
AY619823	X4	CSRPYTTTRKSTGIGPGRASYIAKIGDIRQAYC
DQ825466	R5	CSRPGNNTRRSVRIGPGQTLYAAGDIIGDIRQAHC
U08716	R5	CTRPNNNTRKSIHLGPGRAWYTTGQIIGDIRQAHC
DQ235619	R5	CTRPGNNTRKSVRIGPGQTFFATGDIIGNIRLAHC
AF541005	R5	CTRPSNNTRKSIPMGPGKAFYATGDIIGDIRKAHC
AF391230	R5	CTRPNNNTRKSVRIGPGQAFYATNDVIGNIRQAHC
DQ002252	R5	CTRPNNNTRKSIHIGPGRAFYTTGEIIGDIRQAHC
DQ516258	R5X4	CTRPNNNTRKGIHLGPGRAFYTTGGIIGDIRQAHC
AF153174	R5	CTRPNNNTRKSVRIGPGQAFYATDGIIGDIRQAHC
AF082390	X4	CTRPNNNTRKSIHIGPGGAFYATGDIIGDIRQAHC
AF321523	R5	CTRPGNNTRRSVRIGPGQAFYATGDIIGDIRAAHC
U09133	R5	CTRPNNNTRKSIRIGPGQAFYATGEIIGDIRQAHC
AY170660	R5	CTRPNNNTRKSVRIGPGQTFYATGDIIGDIRQAHC
DQ061410	R5	CTRPNNNTRKSITIGPGRAFYTTGEIIGDIRQAHC
AM262128	R5	CVRPGNNSVKEMRVGPMALYSMELERNGSRTNSRTAFC
AY123260	R5	CTRPYNNTRKSVRIGPGQAFYATGAIIGNIRQASC
AY010881	R5	CTRPNNNTRTGIPMGPGRAMYATGDIIGNIRQAYC
AY010765	R5	CIRPNNNTRKSIHMGPGKAFYATGDIIGDIRQAYC
AY619852	X4	CTRPYNNTRQSTHIGPGRAWYTTRIIGDIRQAYC
AF199043	R5	CTRPNNNTRKSIHIGPGRAFFATGDIIGDIRQAHC
DQ061537	R5	CTRPNNNTRRSIHIAPGSAFYATGEIIGDIRQAHC
AM279345	R5	CTRPNNNTRTGIHIGPGQAFYATGEIIGDIRQAHC
AY372221	R5	CVRPNNNTRKSIHIGPGQAFYATGDIIGNIRQAHC
AF355694	X4	CTRPNNKIRTSFRIGPGQVFYKTGDITGDIRKAYC
AB014793	X4	CTRPSNPTRTRITMGPGRVWYRTGDIIGDIRQAYC
AF544007	R5	CTRPNNNTRKSIRIGPGQTFYATNDIIGDIRQAHC
DQ002150	R5	CTRPGNNTRRGIHIGPGRAFYTTGEIIGDIRQAHC
AY619769	X4	CTRPYNNTRRSTHIGPGRAYYITRIIGDIRQAHC
DQ002320	R5	CTRPNNNTRKSIHMGPGRAFYTTGEIIGDIRQAYC
DQ235642	R5	CTRPNNNTRKSIRIGPGQAFYATNDIIGDIRQAHC
DQ061728	R5	CTRPNNNTRRSINLGPGRAYYATGDIIGDIRQAHC
AF153142	R5	CTRPNNNTRKSIRIGPGQTFYATGVIIGDIRQAHC
DQ235618	R5	CIRTGNNTRKSVRIGPGQTFYATGAIIGDIRQAHC
DQ516249	R5X4	CTRPNNNTRKGIHIGPGRAFYTTGAIIGDIRQAHC
AY619900	X4	CTRPYNNTRTSVRIGPGQAFYKTGEIIGDIRRAYC
DQ002285	R5	CIRPNNNTRKSINIGPGRAFYATGDIIGDIRQAHC
U56882	X4	CTRPNYNETKRIRIHRGYGRSFVAVRKLVDMKRAHC
DQ002110	R5	CTRPNNNTRKSITIGPGRAFYATGDIIGDIRQAHC
AB014871	R5	CTRPSNNTRTSITIGPGQVWYRTGDIIGNIRKAYC
U69664	R5	CTRPNNNTRKSIHLGPGQAFYATGDIIGDIRKAHC
DQ516114	R5	CTRPNNNTIKSIHIGPGRAFYTTGQIIGNIRQAHC
DQ516338	R5X4	CTRPNNNTRKSIHMGPGKAYYTTGQIIGDIRQAHC
AY619772	X4	CTRPYNNTRRSTHIGLGRVYYITKIIGDTRQAHC
DQ002241	R5	CTRPNNNTRKSIHIAPGRAFYATGEIIGDIGQAHC
AY842797	R5	CTRPNNNTRRSIHMGPGSVLYATGEIIGDIRQAHC
DQ516271	R5X4	CTRPNNNTRKSIHMGPGKAYYTTGQIIGDIRQAHC
M15654	X4	CTRPNNNTRKSIRIQRGPGRAFVTIGKIGNMRQAHC
U56876	X4	CTRPNYNETKRIRIHRGYGRSFVTVRKLGDRKQAHC
AB014816	R5X4	CTRPSNNTRTRVTLGPGRVWYRTGEIIGDIRKAYC
DQ061512	R5	CIRPNNNTRKSIHIGPGRAFYATGEIIGDIRQAHC
U56877	X4	CTRPNYNETKRIRIHRGYGRSFVTVRKLGDRKQAHC
U08697	R5	CTRPNNNTRKSIHMGWGRAFYATGEIIGNIRQAHC
DQ002171	R5	CTRPNNNTRRSITIGPGRAFYATDIIGDIRQE
U08663	R5	CTRPNNNTRRSIRIGPGQAFYATGDIIGDIRKAHC
DQ002310	R5	CTRPNNNTRKSINIGPGRAWYTTGDIIGDIRKAHC
AJ418527	R5	CTRPSNNTRKSIHIGPGRAFYTTGEIIGDIRQAHC
AY255825	R5	CTRPNNNTRRSIRIGPGQTFYATGEIIGNIREAHC
DQ061435	R5	CTRPNNNTRKSIHIGPGRAFYTTGEIIGDIRQAHC
DQ516095	X4	CTRPNNNIIKRIPIGPGGRAFYTTGQIIGNIRQAHC
U08746	R5	CTRPSNNTRTSITIGPGQVFYRTGDIIGDIRQAYC
DQ235631	R5	CIRPGNNTSKSIRIGPGQTFYATGDVIGNIRQAHC
DQ825472	R5	CTRPNNNTRKGIHIGPGQTFYTNKIIGNIRQAHC
DQ516139	R5X4	CTRPNNYTRKGIRTGPGRAFYVTKTIGDPRQAHC
AY842807	R5	CTRPNNNTRKSIHMGPGSVLYATGEIIGDIRQAHC
DQ516209	R5X4	CTRPNNNTRKGIHIGPGRAFYTTGAIIGNIRQAHC
AF258965	R5	CTRPNNNTRKSIHLGPGRAFYTTGGIVGNIRQAHC
AF258974	R5	CTRPNNNTRKGIHLGPGRAFYATGGIVGNIRQAHC
DQ002184	R5	CTRPNNNTRRSITIGPGRAFYATDIIGDIRQAHC
AF199035	R5	CTRPNNNTRKSIHIGPGRAFYTTGEIIGDIRQAHC
AY265948	X4	CMRPNNNTRKSVRIGPGQTFFATGAIIGNIRQAHC
DQ002306	R5	CTRPNNNTRKSINIGPGRAWYATGDIIGDIRKAHC
DQ061532	R5	CTRPNNNTRKSIPIGPGSAFYATGEIIGDIRQAHC
DQ002291	R5	CIRPNNNTRKSINIGPGRAFYATGDIIGDIRQAHC
AJ418490	R5	CTRPNNNTRKSISFGPGSAMYATGAIIGDIRQAHC
DQ002081	R5	CTRPNNNTRKSIHIGPGRAFYATGEIIGNIRQAHC
U08635	R5	CIRPNNNTRKSVPIGPGRAFYATGDIIGNIRQAHC
U08676	R5X4	CTRPNNNIQRRIIHIGPGRAFYTTGDIIGDIRQAYC
U08755	R5	CTRPFNNTRTSLTIGPGQVFYRTGDIIGDIRKAYC
U04918	R5	CIRPNNNTRRSIHMGPGRAFYATGDIIGDIRQAHC
AJ418497	R5	CTRLNNNTRKSIHMGPGRAFFATGEIIGDIRQAHC
AY010849	R5	CTRPNNNTRKSIHLGPGSAFYATGDIIGDIRQAHC
U08830	R5	CTRPSNNTRTSITIGPGQVFYRTGDIIGDIRKAYC
DQ002290	R5	CIRPNNNTRKSINIGPGRAFYATGDIIGDIRQAHC
AY426115	R5	CTRPNNNTRKSIHIGPGRALYTTGKIIGDIRQAHC
DQ516269	R5X4	CTRPNNNTRKSIHMGPGKAFYTTGQIIGDIRQAHC
AF355712	R5X4	CTRPSNKIRTSFRIGPGQVFYKTGDITGDIRKAYC
AF541098	R5	CIRPNNNTKRSIHLGLGRRFYTTEIVGDIRKAYC
AJ418507	R5	CTRLNNNTRKSIHMGPGRAFYATGEIIGDIRQAHC
DQ061678	R5	CIRPNNNTRKGIHLGPGGALYATGGIIGDIRRAYC
AY713414	R5	CTRPNNNTRKSIRIGPGQTFYATGDIIGDIRQAHC
AB014853	R5	CTRPSNNTRTSITIGPGQVWYRTGDIIGNIRKAYC
AY010873	R5	CTRPNNNTRTSIPMGPGRAMYATGDIIGNIRQAYC
DQ002119	R5	CTRPNNNTRKSITIGPGRAFYATGDIIGDIRQAHC
DQ002263	R5	CTRPNNNTRKSIPIGPGRAFYTTGEIIGDIRQAHC
AF543920	R5	CTRPNNNTRKSVRIGPGQTFYATGAIIGDIREAHC
AY994509	R5	CVRPNNNTRKSVRIGPGQAFYATGDIIGDIRKAYC
AF491737	R5	CTRPNNNTRKSIHMGPGKAFYTTGVIGDIRQAHC
DQ002242	R5	CTRPNNNTRKSIHIAPGRAFYATGEIIGDIRQAHC
DQ235638	R5	CTRPGNNTRKSIRIGPGQTFYANDIIGDIRQAYC
DQ061636	R5X4	CMRPNNNTRKSIHIGPGSAFYTTGEIIGDIRKAHC
AF082372	R5	CTGPNNNTRRSISIGPGGAFYTTGDIIGDIRQAYC
U08762	R5	CTRPNNNTRTSIRIGPGQSFHATGDIIGDIRQAHC
DQ061821	R5	CTRPNNNTRKGIHMGPGAVFYATGQIIGDIRKAHC
DQ061507	R5	CTRPSNNTRKSIHIGPGRAVYTTGEIIGRIRQAHC
AY010814	R5	CTRPNNNTRKGIHIGPGSAIYATGDIIGDIRQAHC
DQ358775	R5	CTRPNNNTRKSIPVGFGRVLYATGNIIGDIRQAHC
AY529677	X4	CTRPNNNTRKNVRIGIGRGQTFYANGRIIGNIRQAHC
AM279369	R5	CTRPSNNTRKSVHIGPGRTFYATGDIIGDIRQAHC
DQ002281	R5	CTRPNNNTKRSVNIVPGRAIYTTDIIGDIRQAHC
AY619755	X4	CTRPYNNTRQSTHIGPGRAYYTTKIIGDIRQAHC
DQ388516	R5	CMRPGNNTRRSVRIGPGQTFYATGEIIGDIRQAHC
AY372236	R5	CTRPSNNTRKSIPIGPGQAIYATGEIIGDIRKAHC
AY170659	R5	CIRPNNNTSKSIRIGPGQTFYATGRIIGDIRQAHC
AF153146	R5	CTRPNNNTRKSVRIGPGQTFYATGGIIGDIREAHC
DQ061820	R5	CTRPNNNTRKGIHMGPGKVFYATGQIIGDIRQAHC
DQ002197	R5	CTRPGNNTRKSIHIGPGRAFYATDIIGDIRQAYC
DQ177203	R5X4	CIRPNNNTRKRVTMGPGRVYYTTGDIIGDIRQAHC
AJ418479	R5	CTRPNNNTRKGIHIGPGRALYATGDIIGKIRQAHC
AY170657	R5	CTRPSNNTRKSIRVGPGQSFHATGEIIGDIRQAHC
DQ002056	R5	CIRPFENTRTSVRIGPGQVFYKTGDIIGDIRSAYC
AY835448	R5	CTRPNNNTSKSIHMGPGGAFFATGRIIGDIRKAYC
AF259041	R5X4	CTRPGNNTRKRISIGPGRAFYTTEQIIGDIRQAHC
DQ061462	R5	CTRPNNNTRKGIHIGPGRASYTTGEIIGDIRKAHC
AF259021	R5X4	CTRPGNNTRKSIHIGPGRAFYTTGQIIGNIRQAHC
DQ235628	R5	CTRPNNNTRKSIRIGPGQTFYATNEIIGDIRQAHC
AF021651	X4	CTRPNNNTRRRIYIGQGRAVYTTKQIVGDIRKAYC
AY619825	X4	CSRPYTTIRKSTGIGPGRASYIAKIGNIKQAYC
AF062014	R5	CTRPSNNPRTSITMGPGQVFYRTGDIIGDIRKAYC
AF355728	R5	CTRPSNNTRKSIPLGPGRAFYATGDIIGNIRKAHC
AM262122	R5	CVRPGNNSVQEMRVGPMAWYSMELEKNGSRTNSRTAFC
AF153162	R5	CTRPGNNTRKSVRIGPGQTFYATGEIIGDIRQAHC
DQ516159	R5	CTRPNNNTRKDIHIGPGRAFYATGDIIEDIRQAHC
DQ516292	R5	CTRPNNNTRKSIHIGPGRAFYTTGGIIGDIRQAHC
DQ061423	R5	CTRPNNNTRKSIHIGPGRAFYTTGEIIGDIRQAHC
DQ516307	R5	CTRPNNNTRKSIHIGPGRALYTTGGIIGDIRQAHC
AY887870	R5	CIRPGNNTRKSVRIGPGQAFYATGDIIGDIRKAHC
AF192135	R5X4	CVRPANNTRKGIHTGPGQVLYATGAVVGDIRQAHC
AY010869	R5	CTRPNNNTRTSIPMGPGRAMYATGDIIGNIRQAYC
DQ061839	R5	CTRPNNNTRKGIHMGPGKVFYATGQIIGDIRQAYC
AF153185	R5	CIRPGNNTRKSVRIGPGQAFFATGDIIGDPRQAHC
DQ002211	R5	CTRPNNNTRKSIHIGPGRAFYTTGEIIGDIRQAYC
DQ061397	R5	CTRPNNNTRKSIHIGPGRAFYTTGEIIGDIRQAHC
DQ002239	R5	CTRPNNNTRKSIHIAPGRAFYATGEIIGDIRQAHC
AF541062	R5	CVRPNNNTRRSIHIGLGRRFYTTEIVGDIRKAYC
AF258992	R5	CTRPNNNTRKGIHLGPGRAFYATGEIVGDIRKAHC
AF310124	R5	CTRPNNNTRKSIHLGAGRALYTGEIIGDIRQAHC
AF153173	R5	CTRPNNNTRKSIRIGPGQTFYANDIIGDIRQAHC
U08831	R5	CTRPSNNTRTSITIGPGQVFYRTGDIIGDIRKAHC
DQ516218	R5	CTRPNNNTRKGIHIGPGRAFYTTGAIIGNIRQAHC
L22956	X4	CARPGNNTRKSIRIGPGQTFFATGAIIGDIRQAHC
DQ002064	R5	CIRPNNNTRKSIHIGPGRAFYTTGDIIGDIRQAHC
DQ516085	X4	CTKSNYNIIKRIPIGPGGRAFYTTGQIIGNIRQTHC
DQ516136	R5X4	CTRPNNYTRKGIRTGPGRAFYVTKTIGDPRQAHC
AY230878	X4	CMRPGNNTRKRVRIGIGPRQTFYAPGGINKDIRQAHC
AY010884	R5	CTRPNNNTRTSIPIGPGRAIYATGDIIGNIRQAYC
AY529669	R5X4	CTRPNNNTRKSIRTGIGRGQTFYVTGQIIGDVRQAHC
DQ002206	R5	CTRPNNNTRKSIPIGPGRAFYATGEIIGDIRQAYC
DQ002100	R5	CTRPNNNTRRGIHIGPGRAFYTTGEVIGNIRAANC
AF307755	R5	CTRPNNNTRKSIRIGPGQTFYATGDIIGDIRQAHC
DQ002109	R5	CTRPNNNTRKSITIGPGRAFYATGDIIGDIRQAHC
AY123273	R5	CIRPNNNTRKSVPIGPGRAFYATGDIVGDIRQAHC
U08637	R5	CIRPNNNTRKSVPIGPGRAFYATGDIIGNIRQAHC
AY123269	R5	CTRPNNNTRRRVGIGPGRTYYATDEIIGDIRQAHC
DQ002079	R5	CTRPNNNTRKSIHIGPGRAFYTTGSIIGDIRQAHC
AY010890	R5	CTRPNNNTRTSIHMGPGRAMYATGDIIGNIRQAYC
AF153186	R5	CTRPGNNTRKSVRIGPGQTFYATGDIIGDIRQAHC
DQ061411	R5	CTRPNNNTRKSITIGPGRAFYTTGEIIGDIRQAHC
DQ061424	R5	CTRPNNNTRKSITIGPGRAFYTTGEIIGDIRQAHC
DQ002137	R5	CTRPNNNTRKSIHIRPGKAFYATGDIIGDIRQAHC
AY010800	R5	CTRPNNNTRTSIPMGPGRAMYATGDIIGNIRQAYC
DQ061503	R5	CTRPSNNTRKSIHIGPGRAVYTTGEIIGRIRQAHC
DQ177206	R5	CTRPNNNTRKSIHLGPRQAFYTTGEIIGDIRKAHC
AF541038	R5	CTRPNNNTRKSIPMGPGKAFYATGDIIGDIRKAHC
U08780	R5	CTRPNNNTRKSIHLGWGRAFYATGEIVGDIRQAHC
AY619839	X4	CTRPYTTIRRSTGIGPGRASYIAQIGNIRQAYC
DQ061412	R5	CTRPNNNTRKSITIGPGRAFYTAGEIIGDIRQAHC
AF541028	R5	CTRPNNNTRKSIHIGPGRAFYTTGEIIGDIKQAHC
AF153170	R5	CTRPNNNTRQSIRIGPGQVFYATGDIIGDIRQAHC
DQ061428	R5	CTRPNNNTRKSIHIGPGRAFYTTGEIIGDIRQAHC
AY842799	X4	CTRPNNNTRKRITAGPGRVLYTTGQIIGDIRRAHC
U45299	R5	CTRPNNNTRRGVHIGPRRGFYTTEIIGNIRQAHC
AJ418517	R5	CTRPNNNTRKSIHIGPGRAFYTTGDIIGNIRQAHC
U56875	X4	CTRPNYNETKRIRIHRGYGRSFVTVRKLVNMKRAHC
AF258989	X4	CTRPNKTTRKGLRLGPGRAFYTMGGIVGYIRQAHC
AJ418531	R5	CTRPHNNTRKSIHIGPGRAFYATGEIIGDIRQAHC
M93258	R5	CTRPNNNTRKSINIGPGRALYTTGEIIGDIRQAHC
AF541020	R5	CTRPNNNTRKSIHIGPGRAFYTTGEIIGDIRQAHC
DQ061453	R5	CTRPNNNTRKSIHIGPGRAFYTTGEIIGDIRKAHC
DQ002112	R5	CTRPNNNTRKSITIGPGRAFYATGDIIGDIRQAHC
U08772	R5	STRPGNNTRKGIPIGPGGSFYATERIIGDIRQAHC
U08451	R5	CTRPNNNTRKSIHIGPGRAFYTTGEIIGDIRQAHC
AY372237	R5	CTRPNNNTRKSIRIGPGQALYATGAIIGNIRQAHC
AF541063	R5	CIRPNNNTRRGIHIGLGRRFYTTEIVGDIRKAYC
AY835442	R5	CTRPNNNTRKSIHIGPGRAFYATGGVIGDIRQAHC
DQ061502	R5	CTRPSNNTRKSIHIGPGRAVYTTGEIIGRIRQAHC
DQ435683	R5	CIRPGNNTRRSIRIGPGQAFYAMGDIIGNIREAHC
DQ516327	R5X4	CTRPNNNTRRRIHMGPGRYVHTTKAIIGDIRQAHC
DQ516330	R5X4	CTRPNNNTRRRIHMGPGRYVHTTKAIIGDIRQAHC
DQ061500	R5	CTRPSNNTRKSIHIGPGRAVYTTGEIIGRIRQAHC
DQ002097	R5	CTRLNNNTRRSINIGPGRAWYTTGEVIGDIRKANC
U08783	R5	CTRPNNNTRKSIHLGPGRAWYTTGQIIGDIRQAHC
U08728	X4	CTRPYNNIRQRTPIGLGQALYTTRRIEDIRRAHC
AY736838	R5	CTRPSNNTRTSITIGPGRVFYRTGDIIGNIRKAYC
AY619831	X4	CTRPYNNTRQSTHIGPGRAWYTTRIIGDIRQAYC
DQ516146	R5X4	CTRPNNYTRKGIRTGPGRAFYVTKRIGDVKQAHC
AF543911	R5	CTRPNNNTRKSIRIGPGQTFYATDAIIGNIREAHC
AF355324	R5	CTRPNNNTRKSITLGPGQAFYATGAIIGNIRQAHC
AY010841	R5	CTRPNNNTRKGIHIGPGSAFYATGDIIGDIRQAHC
AJ888844	R5X4	CTRPNNNTRKRITMGPGRVYYTTGEIIGDIRKAHC
AY189526	X4	CTRVSKNIRQKRIKIGPGRAFVATGDIGDIRKAHC
AF541083	R5	CIRPNNNTKRSIHLGLGRRFYTTEIVGDIRKAYC
DQ516282	R5	CTRPNNNTRKSIHMGPGRAFYTTGQIIGDIRQAHC
AY619749	X4	CTRPYNNTRQSTHIGPGRAYYTTKIIGDIRQAHC
AF180901	R5	CTRPNNNTRKSIPIGPGRAFYATGQIIGDIRQAYC
AY736819	X4	CTRPNYNKRKRIHIGPGRAFYTTKNIIGTIRQAHC
DQ002333	R5	CTRPNNNTRKSIHIAPGSAFYATGDIIGNIRQAYC
AF355335	R5	CTRPHNNTRTSTRIGPGQTFYATGDIIGDIRQAHC
AY010810	R5	CTRPNNNTRKGIHIGPGSAIYATGDIIGDIRQAHC
AY887869	R5X4	CVRPNNHTRRRIGIGPGRTLYATGEIIGDIRQAHC
DQ002198	R5	CTRPGNNTRKSIHIGPGRAFYATDIIGDIRQAYC
DQ002160	R5	CTRPNNNTRKSIPMGPGRAFYATGAIIGDIRQAHC
AF259030	R5	CTRPGNNTRKSIHIGPGRAFYTTGQIIGNIRQAHC
DQ061432	R5	CTRPNNNTRKSITIGPGRAFYTTGEIIGDIRQAHC
DQ061497	R5	CTRPNNNTRKSIPIGPGRAFYTTGEIIGDIRQAHC
AY619820	X4	CSRPYTTIRKSTGIGPGRASYIAKIGDIRQAYC
K03455	X4	CTRPNNNTRKRIRIQRGPGRAFVTIGKIGNMRQAHC
AM279348	R5	CTRPNNNTRRSVRIGPGQAYYATGEIIGDIRKAYC
U09132	R5	CTRPNNNTRKSIRIGPGQAFYATGEIIGDIRQAHC
AF491739	R5	CTRPNNNTRKSIHMGPGKAFYTTGVIGDIRQAHC
U08809	X4	CSRPYENKRRRTPIGLGQAYYTTKLKGYIRPAHC
AF258964	R5	CTRPNNNTRKGIHLGPGRAFYATGGIVGNIRQAHC
AY842805	R5	CTRPNNNTRRSIHMGPGSVLYATGEIIGDIRQAHC
U08726	X4	CTRPYNNIRQRTPIGLGQALYTTRRIEDIRRAHC
DQ002308	R5	CTRPNNNTRKSINIGPGRAWYTTGAIIGDIRKAHC
AF112565	R5	CTRLNNNTRKSIHIGPGRAFYATGDIIGDIRQAHY
AY736824	R5	CVRPGNNTRKSVRIGPGQTFYATGDIIGDIRQAHC
DQ002103	R5	CTRPSNNTRKSITIGPGRAFYTTEVIGNIRAAYC
AF541000	R5	CTRPNNNTRKSIPIGPGRAFYATGDIIGDIRQAHC
AF355320	X4	CTRPGNPIRKRIGIGPGQAFHATGNIIGDIRRAQC
DQ061659	R5X4	CTRPGNNTRRSIHMGPGKAFYTTDIIGDIRKAYC
AY619776	X4	CTRPYNNTRQSTHIGPGRAYYTTKIIGDIRQAHC
AF158851	X4	CTRPNNNTRKSIRIGPGQAFYATGTIIGDIRQAHC
AY736818	R5	CIRPNNNTRKSIHIGPGRAFYATGDIIGDIRQAHC
AF022280	R5X4	CTRPNNNTRKRISLSPGRVFYTTGEIIGDIRRAHC
U08800	R5	CTRPNNNTRKSIHMGWGRAFYATGEIIGNIRQAHC
DQ358763	R5	CTRPNNNTRKSIRIGPGQTFYATGEIIGDIRQAHC
DQ516124	R5	CTRPNNNTIKSIHIGPGRAFYTTGQIIGDIRQAHC
AY170658	R5	CTRPNNNTRKSIRIGPGQAFYATGDIIGDIRQAHC
U08754	R5	CTRPFNNTRTSLTIGPGQVFYRTGDIIGDIRKAYC
U08666	X4	CTRPNNNISRRRIHIGRGQAFYATGGMTGNIRQAYC
DQ061649	R5X4	CTRPGTKTRRRIHIGPGRAFYTTDRIGDIRQAHC
DQ002339	R5	CTRPSNNTRKSIHLGLGRAFYATGEIIGDIRQAHC
AY887889	R5	CTRPGNNTRKSVRIGPGQTFYATGDIIGDIRQAHC
AY010780	R5	CIRPNNNTRKSIHMGPGKAFYATGDIIGDIRQAYC
AY173952	R5	CTRPSNNTRKSIHIGPGRAFYTTGNIIGDIRQAHC
DQ061701	R5	CIRPNNNTRKGIHLGPGGALYATGAIIGDIRQAYC
AF541101	R5	CVRPNNNTRRGIHIGLGRRFYTTEIVGDIRKAYC
AF307753	R5	CIRPNNNTRKSVHIGPGQTFYATGDIIGNIRQAHC
M14100	X4	CTRPNNNTRKKIRIQRGPGRAFVTIGKIGNMRQAHC
DQ002115	R5	CTRPNNNTRKSITIGPGRAFYATGDIIGNIRQAHC
DQ516231	R5	CTRPNNNTRKGIHIGPGRAFYTTGAIIGDIRQAHC
AB014860	R5	CTRPSNNTRTSITIGPGQVWYRTGDIIGNIRKAYC
DQ411851	R5	CTRPNNNTRRSIRIGPGQTFYATGEIIGNIREAHC
U08832	R5	CTRPSNNTRTSITIGPGQVFYRTGDIIGDIRKAHC
AF541009	R5	CTRPSNNTRKSIPIGPGRAFYATGEITGDIRKAHC
DQ516248	R5X4	CTRPNNNTRKGIHIGPGRAFYTTGAIIGDIRQAHC
AY010766	R5	CIRPNNNTRKSIHMGPGKAFYATGDIIGDIRQAYC
AF411967	R5X4	CARPGNNTIKRIRIGPRYAFYAKETIIGDIRQAHC
AJ418536	R5	CTRPHNNTRKSIHIGPGRAFYATGQITGDIRQAYC
DQ061460	R5	CTRPNNNTRKSIHIGPGRAFYTTGEIIGDIRKAHC
U08829	R5	CTRPSNNTRTSINIGPGQVFYRTGDIIGDIRKAYC
U08649	R5	CTRPNNNTRTSVRIGPGQTFYATGDIIGDIRRAYC
AF022257	R5	CTRPNNNTRKSISIGPGRAFYTTGEIIGDIRQAHC
AY010859	R5	CTRPNNNTGTSIHMGPGRAVYATGDIIGNIRHAYC
DQ002060	R5	CIRPNNNTRKSIHIGPGRAFYTTGDIIGDIRQAHC
DQ516309	R5	CTRPNNNTRKSIHIGPGRAFYTTGGIIGDIRQAHC
AF541035	R5	CTRPNNNTRKSINIGPGRAFYTTGDIIGDIRQAHC
AY619833	X4	CTRPYNNTRQSTHIGPGRAWYTTRIIGDIRQAYC
AY619768	X4	CTRPYNNTRRSTHIGLGRVYYITKVIGDTRQAHC
DQ516180	R5	CTRPNNNTRKGIHIGPGRAFYTTGAIIGNIRQAHC
DQ061691	R5	CIRPNNNTRKGIHLGPGGALYATGAIIGDIRQAYC
DQ061823	R5	CTRPNNNTRKGIHMGPGKVFYATGQIIGDIRQAHC
AY123265	R5	CTRPSNNTRTSISIGPGQSFYATGAIIGDIRQAHC
U16233	R5	CTRPNNNTRKSVRIGPGQAFYATGDIIGDIRQAHC
AY173956	X4	CTRPNNKARRRIRIGPGRTFYTGKIVGDIRQAYC
DQ177189	R5	CIRPNNNTRKGIHIGPGRMFYATRVVGDIRQAHC
U08644	R5	CTRPNNNTRKRIHIGPGRAFYTTGDIIGDIRQAHC
AJ418521	R5	CTRPSNNTRKSIPIGPGRAFYTTGEIIGDIRQAHC
AY619744	X4	CTRPYNNTRRSTHIGLGRVYYITKIIGDTRQAHC
AF180910	R5	CTRPNNNTRKSISIGPGRAFYATGDIIGDIRQAHC
AY010826	R5	CTRPNNNTRKGIHIGPGSAIYATGDIIGDIRQAHC
U08767	X4	CTRPNNNISRRRIHIGRGQAFYATGGMTGNIRQAYC
AY010795	R5	CIRPNNNTRKSIHMGPGKAFYATGDIIGDIRQAYC
AF199041	R5	CTRPNNNTRKSINMGQGRAWYTTGQIIGDIRQAHC
DQ061743	R5	CTRPNNNTRRSISLGPGRAYYATGDIIGDIRQAHC
U08703	R5	CTRPNNNTRKGIHMGWGRAFYATGEIIGNIRQAHC
M17449	X4	CTRPNYNKRKRIHIGPGRAFYTTKNIIGTIRQAHC
DQ061818	R5	CTRPNNNTRKGIHMGPGKVFYATGQIIGDIRQAHC
DQ516099	X4	CTRPNNNIIKRIPIGPGGRAFYTTGQIIGNIRQAHC
AY736829	R5	CTRPSNNTRRSVHIGPGQAIYSTGQIIGDIRKAHC
DQ061700	R5	CIRPNNNTRKGVHLGPGGALYATGAIIGDIRQAYC
DQ516182	R5	CTRPNNNTRKGIHIGPGRAFYTTGAIIGNIRQAHC
DQ061705	R5	CIRPNNNTRKGIHLGPGGALYATGAIIGDIRQAYC
DQ002121	R5	CTRPNNNTRKSITIGPGRAFYATGDIIGDIRQAHC
U08684	R5X4	CIRPNNNTRRSIPIGPGRAFYATGDIIGDIRQAYC
DQ516336	R5X4	CTRPNNNTRKRIHMGPGRYVHTTKAIIGDIRQAHC
AY619915	X4	CTRPFKKMRTSVRIGPGRVFYKTGSITGDIRRAYC
DQ002148	R5	CTRPGNNTRRGIHIGPGRAFYTTGEIIGNIRQAHC
DQ002090	R5	CTRLNNNTRRSINIGPGRAWYTTGEVIGDIRKANC
DQ061812	R5	CTRPNNNTRKGIHMGPGKVFYATGQIIGDIRQAHC
AY994508	R5	CIRPNNNTRRSVRIGPGQSFYTTDIIGDIRQAHC
U69663	R5	CTRPNNNTRKSIRIGPGQAFYATGEIIGDIRKAYC
DQ061687	R5	CIRPNNNTRKGVHLGPGGALYATGAIIGDIRQAYC
DQ061511	R5	CTRPNNNTRRSIHIAPGSAFYATGEIIGDIRQAHC
AF022273	R5X4	CTRPNNNTRKRISLSPGRVFYTTGEIIGDIRRAHC
AY833059	R5	CARPNNNTRKSMRIGPGQTFYATGDIIGDIRQAHC
AY010790	R5	CIRPNNNTRKSIHMGPGKAFYATGDIIGDIRQAYC
U88823	R5X4	CSRPNNNTRKSVHIGPGQAFYATGDVIGDIRQAYC
DQ061829	R5	CTRPDNNTRKGIHMGPGKVFYATGQIIGDIRQAHC
AF021477	R5	CTRPNNNTRKSIHIGPGRAFYTTGQIIGDIRQAYC
AJ810479	R5X4	CTRPNNNTRKRITMGPGRVYYTTGEIIGDIRKAHC
AY887879	R5	CMRPNNNTRKSVRIGPGQTFYATGDIIGNIRQAHC
AF541086	R5	CVRPNNNTRRGIHIGLGRRFYTTEIVGDIRKAYC
DQ002145	R5	CTRPGNNTRRGIHIGPGRAFYTTGEIIGDIRQAHC
AF082354	R5	CTRPNNNTRRSINIGPGRAFYTTGDIIGDIRQAHC
AY619840	X4	CSRPYTTIRRSTGIGPGRASYIAKITGDIRQARC
DQ516179	R5	CTRPNNNTRKGIHIGPGRAFYTTGAIIGNIRQAHC
AY010783	R5	CIRPNNNTRKSIHMGPGKAFYATGDIIGDIRQAYC
AF391246	R5	CTRPNNNTRRSIRIGPGQAFYTNDIIGDIRQAHC
AY669739	R5	CTRPNNNTRRSIRIGPGQVFYANNDIIGDIRQAHC
DQ061808	R5	CIRPNNNTRKGIHIGPGRAFYATGEIIGNIRQAHC
DQ516140	R5X4	CTRPNNYTRKGIRTGPGRAFYVTKTIGDPRQAHC
DQ002134	R5	CTRPNNNTRKSIHIGPGRAFYATGDIIGDIRQAHC
DQ645380	R5	CTRPNNNTRRSIHLGLGRRWHATDIIGNIRQAHC
DQ516171	R5X4	CIRPNNNTRRDIHIGPGRAFYAAGDIIGDIRQAHC
DQ061739	R5	CTRPNNNTRRSISLGPGRAYYATGDIIGDIRQAHC
DQ002218	R5	CTRPSNNTRKSITIGPGRAFYATGEIIGDIRKAHC
U08733	R5	CIRPYNNTREGTHIGPGRALFTTDIIGDIRQAHC
DQ061814	R5	CTRPNNNTRKGIHMGPGKVFYATGQIIGDIRQAHC
DQ061657	R5X4	CTRPGTKTMRHMHIGPGRAFCTTDRIDIRQAHC
DQ061745	R5	CTRPNNNTRRSISLGPGRAYYATGDIIGDIRQAHC
DQ516143	R5X4	CTRPNNYTRKGIRTGPGRAFYVTKRIGDVKQAHC
DQ002053	R5	CIRPFENTRTSVRIGPGQVFYKTGDIIGDIRSAYC
AF355742	X4	CTRPGNKTIKSISLGPGRAFSATRQIIGDIRKAYC
AY619828	X4	CSRPYTTIRKSTGIGPGRASYIEKIGTIKQAYC
DQ002152	R5	CTRPNNNTRRNIHIGPGKAIYTTGEIIGDIRQAHC
DQ904348	R5	CIRPNNNTRKSIRIGPGQTFYATNAIIGDIRQAHC
DQ110001	R5	CTRPNNNTRRSIHIAPGRAFYATGKIIGNIRQAHC
AF259023	R5	CTRPGNNTRKSIHIGPGRAFYTTGEIIGKIRQAHC
DQ061516	R5	CTRPNNNTRKSIHIGPGRAFYATGEIIGDIRQAHC
AY736816	R5	CTRPSNNTRKSVRIGPGQVFYATDIIGNIRQAHC
DQ516235	R5	CTRPNNNTRKGIHIGPGRAFYTTGAIIGDIRQAHC
DQ002312	R5	CTRPNNNTRKSINIGPGRAWYTTGDIIGDIRKAHC
AB014796	X4	CTRPSNTTRTRITMGPGRVWYRTGEITGNIRKAYC
AF355638	R5	CTRPSNNTRKSINIGPGRAWYATGEIIGDIRKAHC
AF259955	R5	CTRPSNNTRTSIRIGPGQAFYRTGDIIGDIRKAYC
U88825	R5	CTRPNNNTRKSIRIGPGQAFYATGEIIGQE
AF541052	R5	CTRPNNNTRKSIPIGPGRAFYATGDIIGDIRQAHC
AF258961	R5	CIRPSNNTRTSIHLGPGQAVYATGEIIGNIRQAHC
U52953	R5	CTRPNNNTRKSIRIGPGQAFYATGEIIGDIRQAHC
AY010860	R5	CTRPNNNTGTSIHMGPGRAVYATGDIIGNIRQAYC
AF022258	R5	CTRPNNNTRKSISIGPGRAFYTTGEIIGDIRQAHC
AB014791	X4	CTRPSNPTRTRITMGPGRVWYRTGEITGSIKKAYC
AJ418534	R5	CARPHNNTRKSIHIGPGRAFYATGQITGDIRQAYC
DQ002098	R5	CTRPSNNTRKSITIGPGRAFYTAEVIGNIRAAYC
DQ002172	R5	CTRPNNNTRRSITIGPGRAFYATDIIGDIRQAHC
AF355635	R5X4	CTRPSNNTRKSINIGPGRAWYATGEIIGDIRKAHC
DQ425072	R5	CTRPNNNTRRSIHLGPGKTLYATDIIGDIRQAHC
U08638	R5	CIRPNNNTRKSIHIGPGQAFYATGGIIGDIRQAHC
L22087	R5X4	CTRPNNKARRRIRIGPGRTFYTGKIVGDIRQAYC
AF355692	R5X4	CTRPSNKIRTSFRIGPGQVFYKTGDITGDIRKAYC
DQ002256	R5	CTRPNNNTRKSIPIGPGRAFYTTGEIIGDIRQAHC
AY010825	R5	CTRPNNNTRKGIHIGPGSAIYATGDIIGDIRQAHC
DQ061661	R5X4	CTRPGTKTMRHMHIGPGRAFYTTDRIGDIRQAHC
DQ061753	R5	CTRPNNNTRRSISLGPGRAYYATGDIVGDIRQAHC
AB014840	R5	CTRPSNNTRTSITIGPGQVWYRTGDIIGNIRKAYC
AY010885	R5	CTRPNNNTRTSIHMGPGRAMYATGDIIGNIRQAYC
AJ418503	R5	CTRLNNNTRKSIHMGPGRAFFATGEIIGDIRQAHC
U08721	R5X4	CTRPYYNQIRQRTSIGQGQALYTTRVTGDIRKAYC
DQ061401	R5	CTRPNNNTRKSIHIGPGRAFYTTGEIIGDIRQAHC
DQ516224	R5	CTRPNNNTRKGIHIGPGRAFYTTGAIIGNIRQAHC
AM156917	R5	CTRPSNNTRKGIHIGPGRAFYATGEIIGDIRQAHC
AY619851	X4	CSRPYTTIRKSTGIGPGRASYIAKIGDIRQAYC
DQ002120	R5	CTRPNNNTRKSITIGPGRAFYATGDIIGDIRQAHC
DQ516267	R5X4	CTRPNNNTRKSIHMGPGKAFYTTGQIIGDIRQAHC
AY619797	X4	CTRPYTTTRRSTGIGPGRASYIAKIGNIRQAYC
AY887865	R5	CIRPGINKRKRIRIGLRYAFFATDNRIGKAHC
AY173955	R5	CIRPNNNTRKSIHIGPGRAFYATGDIIGDIRQAHC
AF153144	R5	CTRPNNNTRKSIRIGPGQTFYANNAIIGNIRQAHC
AF541029	R5	CTRPNNNTRKSIHIGPGRAFYTTGEIIGDIRQAHC
AB014776	R5	CTRPSNNTRTSITIGPGQVWYRTGDIIGDIRQAYC
DQ002271	R5	CTRPNNNTKRSVNIVPGRAIYTTDIIGDIRQAHC
AY010764	R5	CIRPNNNTRKSIHMGPGKAFYATGDIIGDIRQAYC
DQ061439	R5	CTRPSNNTRKSIHIGPGRAFYTTGEVIGDIRQAHC
U08672	R5X4	CTRPNNNIQRRIIHIGPGRAFHATGGIKGNIKPYC
DQ516138	R5X4	CTRPNNYTRKGIRTGPGRAFYVTKTIGDPRQAHC
DQ235637	R5	CTRPNNNTRKSIRIGPGQTFYATGEIIGDIRQAHC
DQ002296	R5	CIRPNNNTRKSINIGPGRAFYATGDIIGDIRQAHC
U08704	R5	CTRPNNNTRKSIHMGWGRAFYATGDIIGDIRQAHC
DQ516297	R5	CTRPNNNTRKSIHIGPGRAFYTTGGIIGDIRQAHC
U36883	R5	CIRPYNNTREGTHIGPGRALFTTDIIGDIRQAHC
AY585270	R5	CTRPNNNTRKSIRIGPGQTFYATDAIIGNIREAHC
AY842814	R5	CTRPNNNTRKSIPIGPGRAMYATGDIIGDIRQAHC
DQ061450	R5	CTRPNNNTRKSIHIGPGRAFYTTGEIIGDIRKAYC
AF180898	R5	CTRPNNNTRKSIHIGPGRAFYTTGQIIGDIRQAYC
AF034375	X4	CTRPNNYKRKRITTGPGKVLYTTGQIIGDIRRAHC
AF310132	X4	CTRPNNYTRKHIHLGARKAFYTGEIVGDIRQAHC
DQ177192	R5	CTRPNNNTRKSITIGPGRAFYTTGEIIGDIRQAHC
AY842841	R5	CIRPNNNTRKSINIGPGRAMYATEQIIGDIRQAHC
DQ061755	R5	CTRPNNNTRRSISLGPGRAYYATGDIIGDIRQAHC
U08669	R5	CIRPNNNTRKSVRIGPGQAFYATGDIIGNIRQAHC
AY713406	R5X4	CTRPYNNTFRRVRIGPGQSFHASDNIVGDIRKAHC
AF033819	X4	CTRPNNNTRKRIRIQRGPGRAFVTIGKIGNMRQAHC
DQ061754	R5	CTRPNNNTRRSITLGPGRAYYATGDIIGDIRQAHC
DQ002146	R5	CTRPGNNTRRGIHIGPGRAFYTTGEIIGDIRQAHC
AF355662	X4	CTRPNNNTRKSINVGPGRAWYVTRVIGDIRQAHC
U27434	R5	CTRPGNNTRKSIPIGPGRAFYATGDIIGDIRQAHC
AF541011	R5	CTRPNNNTGKSIPIGPGRAFYATGEIIGDIRQAHC
DQ002071	R5	CIRPNNNTRKSIHIGPGRAFYTTGDIIGDIRQAHC
DQ002093	R5	CTRLNNNTRRSINIGPGRAWYTTGEVIGDIRKANC
DQ516193	R5X4	CIRPNNNTRKGIRIGPGRAIYTTGRIIGDIRQAHC
AY010796	R5	CIRPNNNTRKSIHMGPGKAFYATGDIIGDIRQAYC
DQ061527	R5	CTRPNNNTRKSIHIAPGRAFYATGEIVGDIRQAHC
AF021499	R5	CTRPNNNTRKSIHIGPGGAFYTTGQIIGDIRQAYC
DQ002301	R5	CTRPSNNTRKGIHIGPGRAFYATGDIIGDIRKAHC
U08797	R5	CTRPNNNTRKSIHIGPGRAFYATGDIIGDIRQAHC
U08709	R5	CTRPNNNTRKSIHIGPGKAFYATGEIIGNIRQAYC
DQ061737	R5	CTRPNNNTRRSINLGPGRAYYATGDIIGDIRQAHC
AY842830	R5	CIRPNNNTRKSINIGPGRAMYATEQITGDIRQAHC
DQ061761	R5	CTRPSNNTRKGIHIGPGRAFYATGEIIGNIRQAHC
AF259045	R5	CTRPGNNTRKGIHIGPGRAFYTTGQIIGNIRQAHC
AF107771	R5X4	CTRPNNNTRKSIRIGPGQAFYGMGDIIGDIRKAHC
AF355734	X4	CTRPGNKTIKSISLGPGRAFSATRQIIGDIRKAYC
AY619862	X4	CTRPFNNTRTSVRIGPGQVFYKTGDITGDIRRAYC
AF259038	R5	CTRPGNNTRKGIHIGPGRAFYTTGQIIGNIRQAHC
DQ516323	R5X4	CTRPNNNTRRRIHMGPGRYVHTTKAIIGDIRQAHC
AF259026	R5X4	CTRPGNNTRKRIHIGPGRAFYTTEQIIGNIRQAHC
AF541084	R5	CVRPNNNTRRGIHIGLGRRFYTTEIVGDIRRAYC
AY887890	R5	CTRPNNNTRKSVRIGPGQTFYATGDIIGDIRQAHC
AF259006	R5	CTRPNNNTRKGIHLGPGRAFYATGEIVGDIRKAHC
DQ825465	R5	CTRPNNNTRRSINIGPGRAFYATGIIGNIRQAHC
AB014804	R5X4	CTRPSNNTRTRVTLGPGRVWYRTGEIIGDIRKAYC
AY123267	R5	CTRPNNNTRRSVHIGPGQAFYATGDIIGDIRQAYC
DQ002244	R5	CTRPNNNTRKSIHIAPGRAFYATGEIIGDIRQAHC
AJ888824	X4	CTRHHEIIKRRKLHIGPGRPFYTAEIGDRRKAYC
DQ061541	R5	CTRPNNNTRRSIHIAPGSAFYATGEIIGDIRQAHC
AY842831	X4	CARPNNNTRKRIYMGTGRYMSATEKITGDIRQAHC
K03454	X4	CARPYQNTRQRTPIGLGQSLYTTRSRSIIGQAHC
AF286365	R5X4	CTRPGNKIRRRIHIGPGRAFYTDRVGDIRQAYC
AF153147	R5	CTRPGNNTRKSVRIGPGQTFYATGDIIGDIRQAHC
AY842819	X4	CTRPYNLKKSITRGPGRVIYSTGDIMGDIRKAHC
AF355708	X4	CTRPSNKIRTSFRIGPGQVFYRTGDITGDIRKAYC
DQ516097	X4	CTRPNNNIIKRIPIGPGGRAFYTTGQIIGNIRQAHC
AY010770	R5	CIRPNNNTRKSIHMGPGKAFYATGDIIGDIRQAYC
AF153165	R5	CIRPGNNTRKGMRIGPGQTFYATGDIIGDIRQAHC
AY619798	X4	CTRPYTTIRQSTGIGPGRASYIAKIGNIRQAHC
DQ061402	R5	CTRPNNNTRKSITIGPGRAFYTTGEIIGDIRQAHC
AF180908	R5	CTRPNNNTRKSISIGPGRAFYATGDIIGDIRQAHC
AF021533	R5	CTRPNNNTRKSIHIGPGRAFYTTGQIIGDIRQAYC
AY010857	R5	CTRPNNNTGTSIPMGPGRAVYATGDIIGNIRHAYC
AF153149	R5	CTRPINNTRWSVRIGPGQTFYATGDIIGDIRQAHC
AM262115	R5	CVRPGSNSVQEIKIGPMAWYSMQLEQDGKRANARTAFC
AF254775	R5	CTRPNNNTRKSVRIGPGQTFYATGEIIGNIREAHC
U08834	R5	CTRPSNNTRTSITIGPGQVFYRTGDIIGDIRRAYC
DQ002192	R5	CTRPGNNTRKSIHIGPGRAFYATDIIGDIRQAYC
AY010829	R5	CTRPNNNTRKGIHIGPGSAIYATGDIIGDIRQAHC
AF153175	R5	CTRPNNNTRKSVRIGPGQAFYATNEIIGDIRQAHC
AF075720	X4	CTRPNYNKRKRIHIGPGRAFYTTKNIKGTIRQAHC
AF259037	R5	CTRPGNNTRKGIHIGPGRAFYTTGQIIGNIRQAHC
AF258962	R5	CTRPNNNTRKSIHLGPGRAFFTTGEIIGNIRQAYC
AJ418483	R5	CTRPNNNTRKSIHVGPGRALYATGDIIGEIRQAFC
U08708	R5	CTRPNNNTRKSIHMGWGRAFYATGEIIGNIRQAHC
AF541001	R5	CTRPSNNTRKSIPMGPGKAFYATGDIIGDIRKAHC
DQ061680	R5	CIRPNNNTRKGIHLGPGGALYATGAIIGDIRQAYC
U08678	R5X4	CTRPNNNIQRRIIHIGPGRAFHATGGIKGNIRPYC
DQ002248	R5	CTRPNNNTRKSIHIAPGRAFYATGEIIGDIRQAHC
DQ061553	R5	CMRPNNNTRKSITIGPGRAFYTTGEIIGDIRQAHC
AF355334	R5X4	CTRPGNNTRRRMRIGPGYFYTKRIIGDIRQAHC
AF355632	R5X4	CTRPSNNTRKSINIGPGRAWYATGEIIGDIRKAHC
DQ516285	R5	CTRPNNNTRKSIHMGPGRAFYATGEIIGNIRQAHC
AF153171	R5	CTRPGNNTRKSVRIGPGQTFYATGDIIGDIRQAHC
AY842803	R5	CTRPNNNTRRSIHMGPGSVLYATGEIIGDIRQAHC
DQ177193	R5	CTRPNNNTRRDIGIGPGQTFFAAGAIIGDIRQASC
DQ061822	R5	CTRPNNNTRKGIHMGPGKVFYATGQIIGDIRQAHC
AY619856	X4	CTRPYNNTRTSVRIGPGQAFYKTGEIVGDIRRAYC
DQ061529	R5	CTRPNNNTRRSIHIAPGSTFFATGDIIGDIRQAHC
DQ061751	R5	CTKPNNNTRRSISLGPGRAYYATGDIIGDIRQAHC
DQ061732	R5	CTRPNNNTRRSINLGPGRAYYATGDIIGDIRQAHC
AF391231	R5	CTRPNNNTRKSVRIGPGQAFYATNDVIGNIRQAHC
DQ061590	R5	CMRPNNNTRKSITIGPGRAFYTTGEIIGDIRQAHC
AY529666	X4	CIRPGNNTRKRVRLGIGPGQTFYATGRVIRDIRQAHC
AF355333	R5	CTRPNNYTRKSIPIGPGRAVFKTGDIIGDIRQAYC
DQ516199	R5X4	CTRPNNYTRKGIRIGPGRAIYTTGRIIGDIRQAHC
DQ061817	R5	CTRPNNNTRKGIHMGSGKVFYATGQIIGDIGQAHC
DQ002302	R5	CTRPNNNTRKGIHIGPGKAFYATGDIIGDIRKAHC
U08706	R5	CTRPNNNTRKSIHMGWGRAFYATGEIIGNIRQAHC
AY619770	X4	CTRPYNNTRQSTHIGPGRAYYTTRIIGDIRQAHC
AY010791	R5	CIRPNNNTRKSIHMGPGKAFYATGDIIGDIRQAYC
DQ002131	R5	CTRPNNNTRKSIHIGPGRAFYATGDIIGDIRQAHC
AY123264	R5	CIRPSNNTRKSVHIGPGQAFYATDTITGNIRQAHC
AF541006	R5	CTRPSNNTRKSIPIGPGRAFYATGDIIGDIRKAHC
DQ222217	R5	CTRPNNNTRKSIHVGPGKAIYTTEIIGNIRQAHC
AF258968	R5	CTRPNNNTRKGIHLGPGRAFYATGGIVGNIRQAHC
AF541112	R5	CVRPNNNTRRGIHIGLGRRFYTTEIVGDIRKAYC
DQ358770	R5	CTRPNNNTRKSIRIGPGQTFYATRGIIGDIREAHC
AF153155	R5	CTRPGNNTRKSIRIGPGQAFYATGDIIGDIRQAHC
AF062013	R5	CTRPSNNTRTSITMGPGQVFYRTGDIIGDIRKAYC
AF541105	R5	CIRPNNNTKRSIHLGLGRRFYTTEIVGDIRKAYC
DQ177211	R5X4	CIRPNNNTRKRIYIGPGRAVYTTRAIIGDIRQAHC
AJ418511	R5	CTRLNNNTRKSIHMGPGRAFYATGEIIGDIRQAHC
U08785	R5	CTRPNNNTRKSIRIGPGQAFYATGEIIGDIRQAHC
AY043173	R5	CTRPNNNTRKSIRIGPGQTFYATGEIIGNIREAHC
AY288084	R5	CIRPNNNTRRSVRIGPGQAFYATGDIIGDIRQAHC
DQ002233	R5	CTRPSNNTRKSIPIGPGRAFYATGDIIGDIRKAHC
AF153180	R5	CTRPNNNTRRSYGIGPGQAFRATTNIIGDIRKAHC
U56869	X4	CTRPNYNETKRIRIHRGYGRSFVTVRKLGDRKQAHC
DQ516190	R5X4	CIRPNNNTRKGIRIGPGRAIYTTGRIIGDIRQAHC
AF022281	R5	CTRPNNNTRKSISIGPGRAFYATGDIIGDIRQAHC
AY619760	X4	CTRPYNNTRQSTHIGPGRAYYTTRIIGDIRQAHC
DQ235621	R5	CVRPNNNTRKSIRIGPGQTFYATGDIIGNIRQAHC
AF355630	R5X4	CTRPSNNTRKSINIGPGRAWYATGEIIGDIRKAHC
AJ418500	R5	CTRLNNNTRKSIHMGPGRAFFATGEIIGDIRQAHC
DQ516262	R5	CTRPNNNTRKGIHMGPGRAFFTTGAIIGDIRQAHC
AF153189	R5	CTRPSNNTRKSVRIGPGQTFYATGDIIGDIRQAHC
DQ109998	R5	CTRPNNNTRRSIHIAPGRAFYATGKIIGNIRQAHC
AY736835	R5	CTRPSNNTRQSIRIGPGQAFYTTEVIGNIRLAFC
AY010882	R5	CTRPNNNTRTSIPMGLGRAMYATGDIMGNIRQAYC
AF063223	R5	CPRPNNNTRKSVRIGPGQTFYATGDIIGDIRQAHC
DQ061646	R5X4	CTRPGNNTRRSIHIGPGRAFYTTDIIGDIRKAHC
U08458	R5	CTRPSTNTRTSIRIGPGQVFYRTGDITGDIRKAYC
DQ516306	R5	CTRPNNNTRKSIHIGPGRAFYTTGGIIGDIRQAHC
AF310112	R5	CTRPNNNTRKSIHIGPGKALYTGEIIGDIRQAHC
AY669713	R5	CTRPNNNTRRSIHIGPGRAFYATGDIIGDIRQAHC
DQ002070	R5	CIRPNNNTRKSIHIGPGRAFYTTGDIIGDIRQAHC
AY253322	R5	CTRPGNNTRKSIRIGPGQAFFATGEVIGDIRQAHC
AY842815	R5	CTRPNNNTRKSIHMGPGRAMYATGDIIGDIRQAHC
U56878	X4	CTRPNYNETKRIRIHRGYGRSFVTVRKLGGRKQAHC
DQ516315	R5X4	CTRPNNNTRKSIHMGPGRFFHTTKAIIGDIRQAHC
AF541018	R5	CIRPNNNTRKSIHIGPGRAFYTTGEIIGDIRQAHC
