# Supplementary material for: HIV-1 coreceptor usage prediction without multiple alignments: an application of string kernels
Source: Retrovirology. 2008 Dec 4;5:110. doi: 10.1186/1742-4690-5-110 (PMC2637298; doi:10.1186/1742-4690-5-110)
Supplement: Additional file 1 — Source code and data. Web server, classifiers, discriminant vectors and data sets. [file 1742-4690-5-110-S1.zip › supplements/perfectClassifier]

#!/usr/bin/ruby

if ARGV[0].nil?
  puts "Usage: classifier dataset"
  exit
end

puts "classifier starting"
puts "run in O(|S|)"
negative_knowledge={}
positive_knowledge={}

f=File.open ARGV[0]

puts "Learning from examples"
while example=f.gets
  tokens=example.split " "
  y=tokens.first.strip.to_i
  x=tokens.last.strip
  if negative_knowledge[x].nil?
    negative_knowledge[x]=0
  end
  if positive_knowledge[x].nil?
    positive_knowledge[x]=0
  end
  if y<0
    negative_knowledge[x]+=1
  else
    positive_knowledge[x]+=1
  end
end
f.rewind

puts "Knowledge acquisition is done"
misclassified_negative_examples=0
correctly_classified_negative_examples=0
misclassified_positive_examples=0
correctly_classified_positive_examples=0
puts "Evaluation examples"
while example=f.gets
  tokens=example.split " "
  y=tokens.first.strip.to_i
  x=tokens.last.strip
  prediction=-1
  if negative_knowledge[x]<positive_knowledge[x]
    prediction=+1
  end
  if y<0
    if y==prediction
      correctly_classified_negative_examples+=1
    else
      misclassified_negative_examples+=1
      puts x
    end
  else
    if y==prediction
      correctly_classified_positive_examples+=1
    else
      misclassified_positive_examples+=1
    end
  end
end
f.close
puts "Done evaluating examples"

puts "miss. neg. ex. #{misclassified_negative_examples}"
puts "cor. neg. ex. #{correctly_classified_negative_examples}"
puts "miss. pos. ex. #{misclassified_positive_examples}"
puts "cor. neg. ex. #{correctly_classified_positive_examples}"

tp=correctly_classified_positive_examples
fp=misclassified_negative_examples
tn=correctly_classified_negative_examples
fn=misclassified_positive_examples

puts "Accuracy: #{(tp+0.0+tn)/(tp+fp+tn+fn)}"
puts "Specificity: #{(tn+0.0)/(tn+fp)}"
puts "Sensitivity: #{(tp+0.0)/(tp+fn)}"

pos=misclassified_negative_examples+correctly_classified_negative_examples
neg=misclassified_positive_examples+correctly_classified_positive_examples
acc=(correctly_classified_negative_examples+correctly_classified_positive_examples)/(pos+neg.to_f)*100
puts sprintf("%2.2f",acc)
puts (correctly_classified_negative_examples+correctly_classified_positive_examples)
