# Supplementary material for: HIV-1 coreceptor usage prediction without multiple alignments: an application of string kernels
Source: Retrovirology. 2008 Dec 4;5:110. doi: 10.1186/1742-4690-5-110 (PMC2637298; doi:10.1186/1742-4690-5-110)
Supplement: Additional file 1 — Source code and data. Web server, classifiers, discriminant vectors and data sets. [file 1742-4690-5-110-S1.zip › supplements/run.sh]

bash compile.sh
bash dump_files.sh
bash bskernel.sh
bash lakernel.sh
bash dskernel.sh
bash dskernel_test.sh
bash perfectClassifier.sh
