# Supplementary material for: HIV-1 coreceptor usage prediction without multiple alignments: an application of string kernels
Source: Retrovirology. 2008 Dec 4;5:110. doi: 10.1186/1742-4690-5-110 (PMC2637298; doi:10.1186/1742-4690-5-110)
Supplement: Additional file 1 — Source code and data. Web server, classifiers, discriminant vectors and data sets. [file 1742-4690-5-110-S1.zip › supplements/CCR5-SV-discriminant-sorted]

R	5	G -0.000626617
R	6	Q -0.000579612
T	8	R -0.000565175
R	9	Y -0.000528294
R	1	Y -0.000507663
R	3	G -0.000507634
R	18	I -0.000495738
R	4	I -0.000425665
R	7	R -0.000397027
R	12	G -0.000388449
T	9	T -0.000387224
R	9	G -0.000383767
Y	3	R -0.000383674
C	9	R -0.000372709
R	16	G -0.000372247
I	1	R -0.00036744
T	5	R -0.000364849
T	11	K -0.00035779
G	0	R -0.000357423
Y	15	Y -0.000356131
R	1	R -0.000348618
P	6	R -0.000346071
T	4	G -0.000339654
R	2	Y -0.000335319
R	8	T -0.000328807
R	19	R -0.000328771
T	8	Y -0.000328743
T	1	I -0.00031601
K	8	G -0.000313306
K	9	R -0.000311274
Y	9	G -0.00030746
Y	11	G -0.000304669
R	13	K -0.000304331
R	11	T -0.000298699
Y	4	R -0.00029631
I	14	T -0.000296026
P	7	T -0.000294659
Y	2	T -0.000293336
T	12	I -0.00028591
T	17	R -0.000285654
R	14	I -0.000283152
R	10	T -0.000280452
K	17	I -0.000280406
C	10	T -0.00027493
R	7	A -0.00027255
N	25	R -0.000270855
P	15	R -0.00026889
T	13	I -0.000268743
R	21	A -0.00026831
R	22	Y -0.000266157
K	0	R -0.000265629
R	15	G -0.000264455
Y	12	R -0.000263577
Y	2	K -0.000263019
C	6	I -0.000262595
P	0	Y -0.000258171
R	8	R -0.00025722
R	20	K -0.000255783
R	9	V -0.000254782
R	2	T -0.000254547
R	20	A -0.000251734
C	3	Y -0.000249878
G	1	G -0.000246149
PY	8	IG -0.000244462
P	27	R -0.000241475
R	28	R -0.000241475
G	16	R -0.000240811
K	0	I -0.000240203
Y	0	I -0.000239527
K	2	R -0.000238414
I	19	G -0.000237075
G	6	K -0.000233502
G	8	K -0.000232516
Y	16	I -0.00023217
I	8	G -0.000231974
Y	6	T -0.00023189
K	3	I -0.000231299
Y	19	I -0.000231237
T	7	G -0.000231047
T	15	I -0.000230128
V	3	T -0.000229099
Y	5	S -0.000228966
R	22	R -0.000228434
V	1	Y -0.000227865
T	10	Y -0.000227626
R	6	I -0.000225504
K	15	G -0.000223953
PY	11	GR -0.000223951
K	1	G -0.000222716
K	12	Y -0.00022203
Y	0	N -0.000220418
Y	8	I -0.000219475
R	12	R -0.000219116
T	17	G -0.000218558
I	9	K -0.00021839
R	11	I -0.000218015
RI	17	IR -0.000216665
R	0	I -0.000212696
Y	5	T -0.000211863
G	10	G -0.000210588
R	5	K -0.000210307
R	18	R -0.00020967
T	14	G -0.000209584
I	22	R -0.000209165
Y	17	T -0.000209094
Y	13	A -0.000208676
RI	4	GR -0.000206855
G	16	Y -0.000206019
CT	8	RI -0.000203054
ST	4	GR -0.000202975
R	22	K -0.000202305
K	5	R -0.000200694
G	3	V -0.000200689
R	5	R -0.000200583
RP	5	KR -0.000200367
Y	18	K -0.000200363
T	2	K -0.000200054
N	0	K -0.000199865
R	3	T -0.000198432
I	8	A -0.000198236
G	9	T -0.000197767
TR	4	IR -0.00019709
I	7	I -0.000196929
R	4	R -0.000196025
V	14	Y -0.000193207
R	20	Q -0.000192828
TR	7	RI -0.000192587
R	8	V -0.000192318
N	21	T -0.000191766
P	17	I -0.000191163
R	0	V -0.000190705
T	9	G -0.000190681
PY	5	ST -0.00018968
CT	7	KR -0.000188943
RI	20	AY -0.000188322
IG	1	GR -0.000187954
N	8	Q -0.00018789
GP	14	RR -0.000187038
GP	15	RA -0.000187038
GPG	12	IRR -0.000187038
GPG	13	RRA -0.000187038
T	3	K -0.000185096
T	21	K -0.000183628
Y	24	R -0.00018338
R	1	T -0.000183347
S	20	Y -0.00018269
Y	10	P -0.000181871
S	14	G -0.000181317
R	6	R -0.000180778
I	24	A -0.00018039
K	13	T -0.000179738
G	5	A -0.000179387
Y	25	Q -0.00017916
T	4	T -0.000178931
K	5	G -0.000178629
TR	6	KR -0.000178476
CT	15	RV -0.000178018
CTR	13	GRV -0.000178018
TRP	12	GRV -0.000178018
I	21	I -0.000177723
I	6	G -0.000177701
K	7	P -0.000177668
T	10	G -0.000177461
N	2	I -0.000176523
C	26	I -0.000176486
V	8	G -0.000176267
T	11	R -0.000176042
RP	6	ST -0.000175397
ST	1	IG -0.000175397
G	5	Y -0.000175313
R	3	I -0.000174989
G	2	R -0.000174905
R	17	T -0.00017437
T	4	Y -0.000172745
DI	0	RR -0.000171926
DI	1	RA -0.000171926
T	13	Y -0.000171032
T	5	G -0.000170086
P	3	I -0.000170037
Y	3	K -0.000169765
RP	12	GR -0.000169692
PY	12	RA -0.000169649
RPY	11	GRA -0.000169649
P	5	I -0.000169511
RP	13	RV -0.000169407
K	11	Y -0.000169399
R	3	Y -0.000169265
R	15	K -0.000169018
D	2	R -0.000168674
R	14	R -0.000167756
R	8	F -0.000167307
P	0	F -0.000166693
PG	13	RR -0.000166678
PG	14	RA -0.000166678
TG	6	RR -0.000166678
TG	7	RA -0.000166678
Y	26	A -0.000166644
T	2	Y -0.0001661
R	10	A -0.000166095
P	23	I -0.000166019
I	7	P -0.000165839
T	16	V -0.000165498
G	2	G -0.000165358
RP	3	IR -0.000165327
R	24	I -0.000165111
R	15	Y -0.000165023
T	12	S -0.00016474
ST	5	RA -0.000163967
PY	2	TR -0.000163766
CTR	6	KRI -0.000163646
TRP	5	KRI -0.000163646
T	23	R -0.00016347
P	1	R -0.000163382
TR	14	RV -0.000163036
Y	1	N -0.000163017
R	8	H -0.000162532
PY	10	PG -0.000162431
PY	9	GP -0.000162431
RPY	9	GPG -0.000162431
R	4	P -0.000161878
RP	6	RI -0.000161726
PN	4	KR -0.000161699
P	0	I -0.000161608
S	1	G -0.000161257
T	20	H -0.000161208
RPY	10	PGR -0.000161164
I	3	G -0.00016094
K	5	I -0.000160788
A	0	Y -0.000160731
C	20	I -0.000160639
T	15	R -0.000160336
R	1	P -0.000160043
T	18	Q -0.000159948
R	2	V -0.000158608
N	27	Q -0.000158166
Y	27	H -0.000158162
Y	22	I -0.000157595
S	16	I -0.000157365
IR	0	RA -0.000157096
C	22	K -0.000156603
P	19	K -0.000156603
N	12	G -0.000155964
R	14	K -0.000155913
R	12	K -0.000155911
T	6	Y -0.00015545
K	10	A -0.000154966
G	18	Y -0.00015414
T	2	Q -0.000153402
RPN	4	KRI -0.000152605
Y	21	G -0.000152585
P	2	T -0.000152574
GD	1	RR -0.000152481
GD	2	RA -0.000152481
GDI	0	RRA -0.000152481
GR	5	KI -0.000152407
Y	23	I -0.000152351
IR	6	PG -0.000152152
R	23	R -0.000152108
K	22	R -0.000151202
T	7	Y -0.000151179
I	1	K -0.000151001
N	4	T -0.00015071
C	17	V -0.000150388
V	9	K -0.000150129
T	13	G -0.000149836
N	5	R -0.000149655
C	16	G -0.000149599
P	14	V -0.00014948
K	21	I -0.000149269
G	12	I -0.000149261
C	4	Y -0.00014906
I	16	G -0.000149033
T	1	Q -0.000149012
RV	13	AY -0.00014883
Y	10	R -0.000148829
RP	26	RR -0.000148806
KR	7	GR -0.000148474
K	18	G -0.000148462
N	1	K -0.000148296
ST	2	GP -0.00014799
ST	3	PG -0.00014799
Y	13	V -0.000147946
P	1	G -0.00014717
Y	16	T -0.000146941
C	3	F -0.000146899
K	6	A -0.000146638
I	9	R -0.000146539
K	5	Q -0.0001463
PN	5	RI -0.00014584
P	13	G -0.000145705
Y	20	I -0.000145395
T	3	R -0.000145212
C	5	T -0.000145126
G	14	K -0.000144828
CT	5	IR -0.000144813
R	1	F -0.000144469
TR	5	RQ -0.00014437
S	8	S -0.000144333
G	14	R -0.000144319
P	8	G -0.000144176
G	2	P -0.000144134
IGPG	11	DIRR -0.000144094
CTRP	11	PGRV -0.000143978
R	10	S -0.000143323
K	21	G -0.000143219
T	3	P -0.000143191
Y	14	S -0.000143053
K	16	R -0.000142602
R	12	Q -0.000141976
TR	19	TR -0.000141924
P	18	A -0.000141665
RPY	8	IGP -0.000141335
Y	0	K -0.000141
CT	1	PY -0.000140921
TR	0	PY -0.000140921
G	5	V -0.000140867
S	10	K -0.00014082
I	7	G -0.000140774
R	13	A -0.00014045
T	5	A -0.000139669
A	2	G -0.000138952
ST	11	KI -0.000138901
R	8	G -0.000138469
T	20	G -0.000138369
A	0	R -0.000138253
K	8	R -0.000138079
RI	1	IG -0.000138017
RP	19	KI -0.000137978
T	8	P -0.000137971
R	0	T -0.000137845
I	2	S -0.000137685
P	1	Y -0.000137579
G	4	I -0.000137475
GI	0	GP -0.000137418
T	17	K -0.00013694
IGP	13	IRR -0.000136916
IGP	14	RRA -0.000136916
IGPG	12	IRRA -0.000136916
I	11	F -0.00013667
R	17	D -0.000136479
P	8	T -0.000136462
Y	12	Y -0.000136269
R	4	K -0.000136181
F	6	V -0.000135988
S	15	N -0.000135973
GR	2	YI -0.000135866
IG	5	YI -0.000135866
PY	15	YI -0.000135866
RP	16	YI -0.000135866
ST	8	YI -0.000135866
Q	5	R -0.000135409
K	6	G -0.000135338
R	1	K -0.000135289
K	4	T -0.000135249
RV	3	TG -0.000135242
Y	6	R -0.000134904
T	0	H -0.000134468
IG	15	RR -0.000134338
IG	16	RA -0.000134338
K	24	R -0.000134263
P	9	G -0.000134169
S	0	T -0.000133937
G	0	G -0.000133916
Q	1	T -0.000133722
P	8	Y -0.000133383
R	11	Y -0.000133304
V	13	A -0.00013323
T	2	R -0.000133207
Y	20	G -0.00013317
Y	25	A -0.00013317
T	6	V -0.000133089
IR	20	IR -0.000133031
P	15	Y -0.000132722
G	7	Y -0.000132511
KT	7	RR -0.000132263
KT	8	RA -0.000132263
KTG	5	IRR -0.000132263
KTG	6	RRA -0.000132263
KTG	7	RAY -0.000132263
RPY	1	NTR -0.000132033
R	18	K -0.000131761
R	17	N -0.000131732
Y	7	Y -0.000131381
T	10	R -0.000131221
N	7	R -0.000131169
CT	1	PF -0.000131116
T	2	F -0.000131116
TR	0	PF -0.000131116
PY	3	RR -0.00013071
K	23	I -0.000130665
T	16	K -0.000130593
I	12	T -0.000130525
N	26	R -0.000130383
N	21	V -0.000130335
RI	3	PG -0.000130071
CT	8	ST -0.000129748
Y	14	Y -0.000129326
Q	7	R -0.000128943
V	6	I -0.000128476
P	2	V -0.000128448
N	27	A -0.000128126
R	9	S -0.000127811
R	7	V -0.000127803
Q	6	G -0.000127786
R	0	A -0.000127749
A	4	R -0.000127695
T	8	K -0.00012768
I	7	Y -0.000127363
GPG	14	RAY -0.000127139
R	19	G -0.000126863
K	2	G -0.000126853
T	15	A -0.000126839
I	9	G -0.000126691
R	7	K -0.000126557
I	5	I -0.00012653
A	5	I -0.000126463
K	1	T -0.000126374
KI	4	QA -0.000125885
F	1	K -0.000125796
R	8	L -0.000125639
G	1	V -0.000125377
CTR	1	YNN -0.000124943
TRP	0	YNN -0.000124943
I	12	Y -0.000124919
Q	10	Y -0.000124396
CTR	5	RKR -0.000124135
TRP	4	RKR -0.000124135
R	2	G -0.000124079
Y	8	G -0.000123944
PY	18	KI -0.00012364
T	6	A -0.000123172
K	26	A -0.000123035
S	0	Y -0.000122909
T	23	Y -0.000122589
Y	3	G -0.00012256
T	19	I -0.000122203
Q	9	I -0.000122108
IG	7	TK -0.000122099
C	24	G -0.000121999
P	21	G -0.000121999
V	12	R -0.00012189
YN	10	GR -0.000121729
N	23	G -0.000121675
N	0	Y -0.000121558
R	17	V -0.00012151
Y	1	G -0.00012117
Y	7	T -0.000121148
I	0	T -0.000121092
R	22	G -0.00012109
I	20	D -0.000121054
I	13	Y -0.000121044
GI	1	PG -0.000120672
Y	20	K -0.000120664
GR	12	QA -0.000120613
KR	5	GP -0.000120594
GP	4	YI -0.000120537
PG	3	YI -0.000120537
Q	6	R -0.000120317
RT	20	RR -0.000120267
RT	21	RA -0.000120267
RTS	18	IRR -0.000120267
RTS	19	RRA -0.000120267
RTS	20	RAY -0.000120267
TS	19	RR -0.000120267
TS	20	RA -0.000120267
P	11	I -0.00012024
CT	10	PI -0.000120004
PY	25	QA -0.000120001
R	1	Q -0.00011957
S	19	A -0.000119403
F	11	G -0.000119374
AFYATG	4	DIRQAH -0.000119352
Q	6	T -0.00011935
TRPY	0	NNTR -0.000119306
T	19	Y -0.000119128
RP	0	YN -0.000119067
C	11	G -0.000118672
PY	0	NN -0.000118341
PG	0	RV -0.000118245
PY	1	NT -0.000118225
FYK	7	IRR -0.00011814
FYK	8	RRA -0.00011814
FYK	9	RAY -0.00011814
FYKT	5	DIRR -0.00011814
FYKT	6	IRRA -0.00011814
FYKT	7	RRAY -0.00011814
FYKTG	3	GDIRR -0.00011814
FYKTG	4	DIRRA -0.00011814
FYKTG	5	IRRAY -0.00011814
YK	8	RR -0.00011814
YK	9	RA -0.00011814
YKT	6	IRR -0.00011814
YKT	7	RRA -0.00011814
YKT	8	RAY -0.00011814
YKTG	4	DIRR -0.00011814
YKTG	5	IRRA -0.00011814
YKTG	6	RRAY -0.00011814
K	10	G -0.000118107
G	19	A -0.000118092
PY	15	YT -0.000118067
RPY	15	YTT -0.000118067
F	17	T -0.000117945
F	22	G -0.000117945
F	24	I -0.000117945
RQ	6	GR -0.000117597
IR	18	GD -0.000117472
IR	19	DI -0.000117472
GR	6	QI -0.000117452
V	0	G -0.000117224
TR	13	GR -0.00011721
G	15	H -0.000116975
GP	0	GR -0.000116665
CTRPY	8	IGPGR -0.000116624
TRPY	9	GPGR -0.000116624
IR	5	GP -0.000116622
V	4	K -0.000116596
CTRPNNNTR	10	FYATGDIIG -0.000116471
T	11	Q -0.000116148
G	10	K -0.000116125
T	7	S -0.000116024
N	28	A -0.000115817
NN	13	YK -0.000115638
NN	14	KT -0.000115638
NNT	11	FYK -0.000115638
NNT	12	YKT -0.000115638
NNTR	10	FYKT -0.000115638
KR	4	PG -0.000115588
KR	4	IG -0.000115488
R	18	Y -0.000115384
N	28	H -0.000115278
V	4	G -0.000115165
K	2	Y -0.000114732
RT	11	KT -0.000114568
Y	5	V -0.000114563
RI	5	QA -0.000114444
CT	14	GR -0.000114373
P	28	Q -0.000114314
TR	1	ST -0.000114261
Y	1	R -0.000114172
T	12	T -0.000114034
V	9	D -0.000113885
G	6	R -0.000113807
G	17	R -0.000113806
C	16	R -0.000113578
RV	8	GD -0.000113537
DIR	0	RAY -0.000113528
GDI	1	RAY -0.000113528
R	19	Y -0.000113313
T	0	T -0.000113225
RTSV	16	DIRR -0.000113225
RTSV	17	IRRA -0.000113225
RTSV	18	RRAY -0.000113225
TSV	17	IRR -0.000113225
TSV	18	RRA -0.000113225
TSV	19	RAY -0.000113225
A	5	T -0.000113166
CTRPNNN	12	FYATGDI -0.000113157
CTRPNNNT	11	FYATGDII -0.000113157
TRPNNN	12	FYATGD -0.000113157
TRPNNNT	11	FYATGDI -0.000113157
TRPNNNTR	10	FYATGDII -0.000113157
K	24	A -0.000112781
PYN	0	NTR -0.000112705
YN	1	TR -0.000112705
TR	7	ST -0.000112627
GPGQ	10	DIRR -0.000112381
CT	9	TH -0.000112033
CTR	7	STH -0.000112033
CTR	8	THI -0.000112033
CTRP	6	STHI -0.000112033
CTRP	7	THIG -0.000112033
CTRPY	5	STHIG -0.000112033
NNT	2	STH -0.000112033
NNTR	1	STHI -0.000112033
NTR	1	STH -0.000112033
PYN	4	STH -0.000112033
PYNN	3	STHI -0.000112033
PYNNT	2	STHIG -0.000112033
RPY	5	STH -0.000112033
RPYN	4	STHI -0.000112033
RPYNN	3	STHIG -0.000112033
ST	0	HI -0.000112033
STH	12	IGD -0.000112033
TR	8	TH -0.000112033
TRP	6	STH -0.000112033
TRP	7	THI -0.000112033
TRPY	5	STHI -0.000112033
TRPY	6	THIG -0.000112033
TRPYN	4	STHIG -0.000112033
YNN	3	STH -0.000112033
YNNT	2	STHI -0.000112033
YNNTR	1	STHIG -0.000112033
T	8	V -0.000111958
IG	3	RA -0.000111508
I	10	A -0.000111468
RI	3	RG -0.000111349
PY	4	RS -0.00011127
RPY	3	RRS -0.00011127
T	0	G -0.000111236
Q	13	R -0.000111064
PY	13	AS -0.000111027
PY	14	SY -0.000111027
RPY	12	RAS -0.000111027
RPY	13	ASY -0.000111027
CTRPNN	13	FYATGD -0.000110994
F	4	T -0.000110913
C	18	S -0.000110784
GR	0	AS -0.000110784
GR	1	SY -0.000110784
IG	3	AS -0.000110784
IG	4	SY -0.000110784
R	16	S -0.000110784
RA	0	SY -0.000110784
RP	14	AS -0.000110784
RP	15	SY -0.000110784
IGP	15	RAY -0.000110672
IGPG	13	RRAY -0.000110672
K	23	Q -0.000110603
RI	16	DI -0.000110521
TRPN	22	GDIR -0.000110288
ST	14	GD -0.000110253
ST	18	QA -0.000110253
T	3	T -0.00011021
Y	0	T -0.00011016
K	7	G -0.000110103
TRPY	8	IGPG -0.000110089
T	9	P -0.000110062
RR	0	AY -0.000109941
IG	8	KI -0.000109933
N	12	V -0.000109816
Y	7	G -0.000109721
YT	0	TK -0.000109674
K	0	K -0.000109658
P	8	P -0.000109561
CTR	9	PIG -0.000109537
S	9	R -0.000109525
CTRP	4	RKRI -0.000109305
T	7	T -0.000109226
C	22	A -0.000108991
RA	1	YI -0.000108936
Y	10	Y -0.000108908
G	13	G -0.000108878
GPGQ	11	IRRA -0.000108789
RP	18	TR -0.000108563
Y	10	K -0.000108475
T	11	Y -0.000108391
C	27	G -0.00010836
P	16	G -0.00010805
GR	13	AH -0.000107889
Y	26	Y -0.000107824
CT	2	YN -0.000107822
CTR	0	PYN -0.000107822
TR	1	YN -0.000107822
GP	5	KT -0.000107654
PG	4	KT -0.000107654
RP	17	KT -0.000107654
F	11	R -0.000107627
RQ	3	IG -0.000107576
T	13	K -0.000107509
TG	1	IR -0.000107505
T	5	V -0.000107378
C	20	Y -0.000107055
S	9	Q -0.000106921
GR	14	AY -0.000106908
NN	4	RI -0.000106884
N	14	K -0.000106581
F	28	Y -0.000106244
R	3	P -0.000106233
C	28	N -0.000106159
GP	7	KI -0.000105792
PG	6	KI -0.000105792
N	3	T -0.000105567
S	18	Y -0.000105567
CTRP	0	YNNT -0.000105498
CT	4	NI -0.000105293
IR	7	GR -0.000105234
R	15	T -0.000105212
Q	2	G -0.000105084
Y	23	R -0.000105066
CTRPY	9	GPGRA -0.000105023
TRPY	10	PGRA -0.000105023
Y	4	Q -0.000104995
G	13	R -0.000104924
Y	2	I -0.000104813
K	7	I -0.000104777
RI	2	GP -0.000104738
I	4	R -0.000104725
Q	3	I -0.000104714
K	3	R -0.000104662
R	10	Y -0.00010464
RT	1	IG -0.000104582
S	11	A -0.000104533
KR	2	IG -0.00010449
K	15	T -0.000104435
TR	21	DI -0.000104205
V	2	R -0.000104014
KR	6	PG -0.000103848
C	17	G -0.000103829
I	5	L -0.000103743
T	4	S -0.000103695
RP	1	YN -0.000103685
RI	2	GR -0.000103667
N	25	I -0.000103589
Y	10	G -0.000103543
YN	24	QA -0.000103496
K	21	R -0.000103485
Q	4	I -0.000103474
N	26	K -0.000103221
P	2	K -0.000103203
NN	20	TG -0.000103041
PI	17	AH -0.000103032
PI	7	TT -0.000103032
PIG	5	YTT -0.000103032
TP	0	IG -0.000103032
TP	18	AH -0.000103032
TP	7	YT -0.000103032
TP	8	TT -0.000103032
TPI	6	YTT -0.000103032
TR	9	PI -0.000103016
TRP	8	PIG -0.000103016
RP	6	RT -0.000103013
RP	15	YY -0.000102957
CT	20	TR -0.000102917
K	12	V -0.000102854
G	17	H -0.000102499
R	21	H -0.000102479
R	24	Y -0.000102452
I	10	G -0.000102423
N	16	K -0.00010241
Y	9	R -0.000102258
GR	11	RQ -0.000102199
GI	15	IR -0.000102111
G	9	K -0.00010196
RP	8	GI -0.00010195
I	11	R -0.00010191
K	5	A -0.00010182
R	14	A -0.000101789
Y	21	I -0.000101703
K	4	S -0.000101701
T	0	P -0.000101689
G	2	Y -0.000101687
KR	18	IR -0.000101635
IG	4	YY -0.000101575
STH	16	RQA -0.000101504
PGQ	11	IRR -0.000101499
PGQ	12	RRA -0.000101499
V	11	G -0.000101496
I	7	Q -0.000101467
K	10	V -0.000101374
G	3	Y -0.000101356
RA	4	KI -0.000101185
T	3	Y -0.000101171
R	15	N -0.00010108
CTRP	5	RSIP -0.00010096
CTRPN	3	RRSIP -0.00010096
CTRPN	4	RSIPI -0.00010096
CTRPNN	1	TRRSIP -0.00010096
CTRPNN	2	RRSIPI -0.00010096
CTRPNN	3	RSIPIG -0.00010096
CTRPNNN	0	TRRSIPI -0.00010096
CTRPNNN	1	RRSIPIG -0.00010096
CTRPNNN	2	RSIPIGP -0.00010096
CTRPNNNT	0	RRSIPIGP -0.00010096
CTRPNNNT	1	RSIPIGPG -0.00010096
CTRPNNNTR	0	RSIPIGPGR -0.00010096
CTRPNNNTRR	0	SIPIGPGRAF -0.00010096
CTRPNNNTRR	1	IPIGPGRAFY -0.00010096
CTRPNNNTRR	2	PIGPGRAFYA -0.00010096
CTRPNNNTRRS	0	IPIGPGRAFYA -0.00010096
CTRPNNNTRRS	1	PIGPGRAFYAT -0.00010096
CTRPNNNTRRSI	0	PIGPGRAFYATG -0.00010096
CTRPNNNTRRSIP	0	IGPGRAFYATGDI -0.00010096
CTRPNNNTRRSIP	1	GPGRAFYATGDII -0.00010096
CTRPNNNTRRSIP	2	PGRAFYATGDIIG -0.00010096
CTRPNNNTRRSIP	3	GRAFYATGDIIGD -0.00010096
CTRPNNNTRRSIP	4	RAFYATGDIIGDI -0.00010096
CTRPNNNTRRSIPI	0	GPGRAFYATGDIIG -0.00010096
CTRPNNNTRRSIPI	1	PGRAFYATGDIIGD -0.00010096
CTRPNNNTRRSIPI	2	GRAFYATGDIIGDI -0.00010096
CTRPNNNTRRSIPIG	0	PGRAFYATGDIIGDI -0.00010096
NNNTRRSIP	12	IIGDIRQAH -0.00010096
NNNTRRSIPI	10	DIIGDIRQAH -0.00010096
NNNTRRSIPIG	8	GDIIGDIRQAH -0.00010096
NNNTRRSIPIGP	6	TGDIIGDIRQAH -0.00010096
NNNTRRSIPIGPG	4	ATGDIIGDIRQAH -0.00010096
NNNTRRSIPIGPGR	2	YATGDIIGDIRQAH -0.00010096
NNNTRRSIPIGPGRA	0	FYATGDIIGDIRQAH -0.00010096
NNTRRSIP	13	IGDIRQAH -0.00010096
NNTRRSIPI	11	IIGDIRQAH -0.00010096
NNTRRSIPIG	9	DIIGDIRQAH -0.00010096
NNTRRSIPIGP	7	GDIIGDIRQAH -0.00010096
NNTRRSIPIGPG	5	TGDIIGDIRQAH -0.00010096
NNTRRSIPIGPGR	3	ATGDIIGDIRQAH -0.00010096
NNTRRSIPIGPGRA	1	YATGDIIGDIRQAH -0.00010096
NTRRSIP	14	GDIRQAH -0.00010096
NTRRSIPI	12	IGDIRQAH -0.00010096
NTRRSIPIG	10	IIGDIRQAH -0.00010096
NTRRSIPIGP	8	DIIGDIRQAH -0.00010096
NTRRSIPIGPG	6	GDIIGDIRQAH -0.00010096
NTRRSIPIGPGR	4	TGDIIGDIRQAH -0.00010096
NTRRSIPIGPGRA	2	ATGDIIGDIRQAH -0.00010096
NTRRSIPIGPGRAF	0	YATGDIIGDIRQAH -0.00010096
RRSIP	16	IRQAH -0.00010096
RRSIPI	14	DIRQAH -0.00010096
RRSIPIG	12	GDIRQAH -0.00010096
RRSIPIGP	10	IGDIRQAH -0.00010096
RRSIPIGPG	8	IIGDIRQAH -0.00010096
RRSIPIGPGR	6	DIIGDIRQAH -0.00010096
RRSIPIGPGRA	4	GDIIGDIRQAH -0.00010096
RRSIPIGPGRAF	2	TGDIIGDIRQAH -0.00010096
RRSIPIGPGRAFY	0	ATGDIIGDIRQAH -0.00010096
RSIP	17	RQAH -0.00010096
RSIPI	15	IRQAH -0.00010096
RSIPIG	13	DIRQAH -0.00010096
RSIPIGP	11	GDIRQAH -0.00010096
RSIPIGPG	9	IGDIRQAH -0.00010096
RSIPIGPGR	7	IIGDIRQAH -0.00010096
RSIPIGPGRA	5	DIIGDIRQAH -0.00010096
RSIPIGPGRAF	3	GDIIGDIRQAH -0.00010096
RSIPIGPGRAFY	1	TGDIIGDIRQAH -0.00010096
TRPN	4	RSIP -0.00010096
TRPNN	2	RRSIP -0.00010096
TRPNN	3	RSIPI -0.00010096
TRPNNN	0	TRRSIP -0.00010096
TRPNNN	1	RRSIPI -0.00010096
TRPNNN	2	RSIPIG -0.00010096
TRPNNNT	0	RRSIPIG -0.00010096
TRPNNNT	1	RSIPIGP -0.00010096
TRPNNNTR	0	RSIPIGPG -0.00010096
TRPNNNTRR	0	SIPIGPGRA -0.00010096
TRPNNNTRR	1	IPIGPGRAF -0.00010096
TRPNNNTRR	2	PIGPGRAFY -0.00010096
TRPNNNTRRS	0	IPIGPGRAFY -0.00010096
TRPNNNTRRS	1	PIGPGRAFYA -0.00010096
TRPNNNTRRSI	0	PIGPGRAFYAT -0.00010096
TRPNNNTRRSIP	0	IGPGRAFYATGD -0.00010096
TRPNNNTRRSIP	1	GPGRAFYATGDI -0.00010096
TRPNNNTRRSIP	2	PGRAFYATGDII -0.00010096
TRPNNNTRRSIP	3	GRAFYATGDIIG -0.00010096
TRPNNNTRRSIP	4	RAFYATGDIIGD -0.00010096
TRPNNNTRRSIP	5	AFYATGDIIGDI -0.00010096
TRPNNNTRRSIP	6	FYATGDIIGDIR -0.00010096
TRPNNNTRRSIPI	0	GPGRAFYATGDII -0.00010096
TRPNNNTRRSIPI	1	PGRAFYATGDIIG -0.00010096
TRPNNNTRRSIPI	2	GRAFYATGDIIGD -0.00010096
TRPNNNTRRSIPI	3	RAFYATGDIIGDI -0.00010096
TRPNNNTRRSIPI	4	AFYATGDIIGDIR -0.00010096
TRPNNNTRRSIPIG	0	PGRAFYATGDIIGD -0.00010096
TRPNNNTRRSIPIG	1	GRAFYATGDIIGDI -0.00010096
TRPNNNTRRSIPIG	2	RAFYATGDIIGDIR -0.00010096
TRPNNNTRRSIPIGP	0	GRAFYATGDIIGDIR -0.00010096
TRRSIP	15	DIRQAH -0.00010096
TRRSIPI	13	GDIRQAH -0.00010096
TRRSIPIG	11	IGDIRQAH -0.00010096
TRRSIPIGP	9	IIGDIRQAH -0.00010096
TRRSIPIGPG	7	DIIGDIRQAH -0.00010096
TRRSIPIGPGR	5	GDIIGDIRQAH -0.00010096
TRRSIPIGPGRA	3	TGDIIGDIRQAH -0.00010096
TRRSIPIGPGRAF	1	ATGDIIGDIRQAH -0.00010096
I	8	V -0.00010096
K	0	T -0.000100708
I	3	T -0.000100526
CT	3	YN -0.00010052
FY	0	KT -0.000100445
GP	4	YK -0.000100445
GPG	2	FYK -0.000100445
GPG	3	YKT -0.000100445
PG	3	YK -0.000100445
RP	16	YK -0.000100445
RT	10	YK -0.000100445
S	4	I -0.000100424
K	23	R -0.000100407
S	10	G -0.000100344
S	6	R -0.00010034
K	24	H -0.000100219
S	2	R -0.000100208
N	12	Q -0.000100182
GR	6	IG -0.000100129
V	11	R -0.000100077
ST	12	II -0.000100032
STH	11	IIG -0.000100032
STHI	10	IIGD -0.000100032
QI	3	IR -9.99386e-05
TG	11	IG -9.99354e-05
Y	8	A -9.99046e-05
TR	16	IV -9.98788e-05
C	6	K -9.98713e-05
P	3	K -9.98713e-05
TT	1	QI -9.97481e-05
ST	17	RQ -9.9725e-05
F	26	R -9.97229e-05
PF	25	RR -9.97229e-05
PF	26	RA -9.97229e-05
RPF	24	IRR -9.97229e-05
P	19	H -9.9703e-05
G	9	N -9.96897e-05
KT	9	AY -9.95901e-05
G	4	K -9.95862e-05
TRPNN	13	FYATG -9.95811e-05
PY	17	TR -9.95491e-05
RT	7	RV -9.95342e-05
K	7	H -9.95259e-05
SY	3	IG -9.95114e-05
CT	21	KI -9.93618e-05
TR	20	KI -9.93618e-05
R	3	K -9.92462e-05
RPNN	22	DIRK -9.90723e-05
PY	26	AH -9.90041e-05
RP	20	IG -9.89661e-05
GQ	12	RR -9.8921e-05
GQ	13	RA -9.8921e-05
RPY	0	NNT -9.88962e-05
YN	0	NT -9.88962e-05
K	7	V -9.8755e-05
NT	2	ST -9.87377e-05
ST	13	IG -9.87377e-05
YN	4	ST -9.87377e-05
P	6	M -9.86242e-05
K	8	Y -9.85545e-05
T	4	K -9.85444e-05
YN	6	IG -9.85325e-05
I	20	R -9.84954e-05
NN	25	RQ -9.84405e-05
NN	26	QA -9.84405e-05
GR	1	YY -9.83648e-05
R	4	V -9.83332e-05
Y	2	R -9.82186e-05
RP	0	FY -9.81967e-05
G	4	Y -9.80391e-05
SV	9	KT -9.7908e-05
TSV	9	KTG -9.7908e-05
P	24	G -9.78927e-05
R	25	G -9.78927e-05
R	13	Y -9.78122e-05
NN	4	TH -9.76294e-05
NNT	3	THI -9.76294e-05
NNTR	2	THIG -9.76294e-05
NT	3	TH -9.76294e-05
NTR	2	THI -9.76294e-05
PY	6	TH -9.76294e-05
PYN	5	THI -9.76294e-05
PYNN	4	THIG -9.76294e-05
RP	7	TH -9.76294e-05
RPY	6	THI -9.76294e-05
RPYN	5	THIG -9.76294e-05
TH	0	IG -9.76294e-05
TH	12	IG -9.76294e-05
TH	13	GD -9.76294e-05
TH	17	QA -9.76294e-05
TH	3	GR -9.76294e-05
THI	11	IGD -9.76294e-05
TR	2	TH -9.76294e-05
YN	5	TH -9.76294e-05
YNN	4	THI -9.76294e-05
YNNT	3	THIG -9.76294e-05
RK	0	RI -9.75778e-05
RT	4	GQ -9.73762e-05
T	13	R -9.73189e-05
N	23	M -9.7232e-05
IY	3	GR -9.71495e-05
GR	5	RQ -9.71179e-05
PY	3	RQ -9.70978e-05
S	6	G -9.70915e-05
S	18	Q -9.69246e-05
S	20	R -9.6768e-05
GR	13	KA -9.67215e-05
RP	8	PI -9.65708e-05
P	10	R -9.65169e-05
GR	12	RK -9.65112e-05
S	3	K -9.64959e-05
CT	19	KT -9.64175e-05
CTR	18	KTG -9.64175e-05
TR	18	KT -9.64175e-05
TRP	17	KTG -9.64175e-05
RQ	7	RA -9.63918e-05
C	11	Y -9.63039e-05
IY	14	GD -9.63039e-05
IY	15	DI -9.63039e-05
IY	16	IR -9.63039e-05
NN	4	IY -9.63039e-05
NN	5	IY -9.63039e-05
NT	3	IY -9.63039e-05
PN	6	IY -9.63039e-05
RP	7	IY -9.63039e-05
TR	2	IY -9.63039e-05
Y	14	G -9.63039e-05
Y	15	D -9.63039e-05
Y	9	T -9.63039e-05
CTRPN	14	FYATG -9.62804e-05
YT	2	QI -9.62497e-05
KR	21	AY -9.60844e-05
RPY	4	RST -9.5976e-05
RR	0	ST -9.5976e-05
PN	7	RI -9.58991e-05
Y	7	P -9.58908e-05
KI	1	GD -9.5861e-05
P	25	N -9.56921e-05
R	26	N -9.56921e-05
IGPGQ	10	DIRRA -9.56585e-05
IGPGQ	9	GDIRR -9.56585e-05
K	1	V -9.56425e-05
KR	5	GR -9.56157e-05
TG	2	TG -9.54731e-05
KRI	8	YTT -9.54153e-05
HIG	10	IGD -9.50753e-05
KR	11	YT -9.50749e-05
GQ	5	RR -9.50647e-05
I	18	I -9.50396e-05
R	7	T -9.50297e-05
C	20	K -9.49957e-05
P	6	A -9.47325e-05
RI	14	TG -9.4694e-05
TRPN	17	TGDI -9.45961e-05
K	1	R -9.45802e-05
NNT	13	KTG -9.45413e-05
NNTR	11	YKTG -9.45413e-05
NNTRT	9	FYKTG -9.45413e-05
YI	1	KI -9.44892e-05
K	0	N -9.44551e-05
RI	10	TG -9.44214e-05
C	20	F -9.43894e-05
P	17	K -9.40873e-05
N	18	T -9.3973e-05
R	17	R -9.39442e-05
Q	15	I -9.38594e-05
V	15	I -9.38296e-05
RI	15	GD -9.3775e-05
N	11	G -9.37445e-05
RPN	3	RKR -9.37258e-05
PN	2	IR -9.37052e-05
TRPNNNTR	11	YATGDIIG -9.36679e-05
NT	12	YK -9.36534e-05
NT	13	KT -9.36534e-05
NTR	10	FYK -9.36534e-05
NTR	11	YKT -9.36534e-05
NTRT	9	FYKT -9.36534e-05
TR	11	YK -9.36534e-05
TRT	10	YKT -9.36534e-05
TRT	9	FYK -9.36534e-05
PI	6	YT -9.3642e-05
Y	17	A -9.35764e-05
K	25	H -9.35301e-05
RA	3	TR -9.34874e-05
R	18	F -9.3481e-05
RTS	10	KTG -9.34721e-05
TS	10	KT -9.34721e-05
L	19	Y -9.3336e-05
T	19	K -9.32829e-05
P	28	R -9.32461e-05
F	27	A -9.32309e-05
PF	17	TG -9.32109e-05
PF	3	RT -9.32109e-05
S	10	I -9.31424e-05
CTR	7	RIT -9.31018e-05
TRP	6	RIT -9.31018e-05
Q	0	G -9.30446e-05
GRA	2	TTK -9.30201e-05
A	14	G -9.30077e-05
I	2	T -9.29712e-05
YN	23	RQ -9.2968e-05
Y	6	G -9.29152e-05
A	1	P -9.2873e-05
K	1	K -9.28652e-05
N	24	I -9.28019e-05
G	0	Y -9.27761e-05
R	6	N -9.27383e-05
K	14	Y -9.25221e-05
R	10	R -9.25094e-05
G	15	Q -9.24804e-05
YK	10	AY -9.23817e-05
TR	7	RT -9.22896e-05
V	19	R -9.22321e-05
TG	4	AY -9.2105e-05
P	3	R -9.20318e-05
IR	4	IG -9.20218e-05
G	16	I -9.19779e-05
R	7	M -9.19769e-05
P	20	G -9.19305e-05
I	10	I -9.18344e-05
YT	10	AY -9.18184e-05
RT	8	YT -9.16402e-05
I	4	V -9.15784e-05
RP	4	RT -9.13533e-05
RT	15	IT -9.13045e-05
RT	16	TG -9.13045e-05
RI	12	QI -9.12135e-05
RIGP	12	DIRR -9.11856e-05
RIGP	14	RRAY -9.11856e-05
RIGPG	10	GDIRR -9.11856e-05
RIGPG	11	DIRRA -9.11856e-05
RIGPG	12	IRRAY -9.11856e-05
T	3	L -9.11402e-05
AS	0	YI -9.09421e-05
GI	3	RA -9.09421e-05
GI	4	AS -9.09421e-05
GI	5	SY -9.09421e-05
GI	6	YI -9.09421e-05
GIG	1	GRA -9.09421e-05
GIG	2	RAS -9.09421e-05
GIG	3	ASY -9.09421e-05
GIG	4	SYI -9.09421e-05
GIGP	0	GRAS -9.09421e-05
GIGP	1	RASY -9.09421e-05
GIGP	2	ASYI -9.09421e-05
GIGPG	0	RASYI -9.09421e-05
GPG	2	SYI -9.09421e-05
GPGR	0	ASYI -9.09421e-05
GRA	0	SYI -9.09421e-05
IGP	3	SYI -9.09421e-05
IGPG	1	ASYI -9.09421e-05
PGR	1	SYI -9.09421e-05
PY	0	TT -9.09421e-05
PY	6	TG -9.09421e-05
PY	7	GI -9.09421e-05
PYT	10	GRA -9.09421e-05
PYT	11	RAS -9.09421e-05
PYT	12	ASY -9.09421e-05
PYT	13	SYI -9.09421e-05
PYT	4	STG -9.09421e-05
PYT	5	TGI -9.09421e-05
PYT	6	GIG -9.09421e-05
PYT	7	IGP -9.09421e-05
PYT	8	GPG -9.09421e-05
PYT	9	PGR -9.09421e-05
PYTT	10	RASY -9.09421e-05
PYTT	11	ASYI -9.09421e-05
PYTT	3	STGI -9.09421e-05
PYTT	4	TGIG -9.09421e-05
PYTT	5	GIGP -9.09421e-05
PYTT	6	IGPG -9.09421e-05
PYTT	7	GPGR -9.09421e-05
PYTT	8	PGRA -9.09421e-05
PYTT	9	GRAS -9.09421e-05
RP	0	YT -9.09421e-05
RP	1	TT -9.09421e-05
RP	7	TG -9.09421e-05
RPY	14	SYI -9.09421e-05
RPY	5	STG -9.09421e-05
RPY	6	TGI -9.09421e-05
RPY	7	GIG -9.09421e-05
RPYT	10	GRAS -9.09421e-05
RPYT	11	RASY -9.09421e-05
RPYT	12	ASYI -9.09421e-05
RPYT	4	STGI -9.09421e-05
RPYT	5	TGIG -9.09421e-05
RPYT	6	GIGP -9.09421e-05
RPYT	7	IGPG -9.09421e-05
RPYT	8	GPGR -9.09421e-05
RPYT	9	PGRA -9.09421e-05
RPYTT	10	RASYI -9.09421e-05
RPYTT	3	STGIG -9.09421e-05
RPYTT	4	TGIGP -9.09421e-05
RPYTT	5	GIGPG -9.09421e-05
RPYTT	6	IGPGR -9.09421e-05
RPYTT	7	GPGRA -9.09421e-05
RPYTT	8	PGRAS -9.09421e-05
RPYTT	9	GRASY -9.09421e-05
ST	0	GI -9.09421e-05
ST	6	AS -9.09421e-05
ST	7	SY -9.09421e-05
STG	0	IGP -9.09421e-05
STG	1	GPG -9.09421e-05
STG	2	PGR -9.09421e-05
STG	3	GRA -9.09421e-05
STG	4	RAS -9.09421e-05
STG	5	ASY -9.09421e-05
STG	6	SYI -9.09421e-05
STGI	0	GPGR -9.09421e-05
STGI	1	PGRA -9.09421e-05
STGI	2	GRAS -9.09421e-05
STGI	3	RASY -9.09421e-05
STGI	4	ASYI -9.09421e-05
STGIG	0	PGRAS -9.09421e-05
STGIG	1	GRASY -9.09421e-05
STGIG	2	RASYI -9.09421e-05
STGIGP	0	GRASYI -9.09421e-05
TG	1	GP -9.09421e-05
TG	2	PG -9.09421e-05
TG	4	RA -9.09421e-05
TG	5	AS -9.09421e-05
TG	6	SY -9.09421e-05
TG	7	YI -9.09421e-05
TGI	0	GPG -9.09421e-05
TGI	1	PGR -9.09421e-05
TGI	2	GRA -9.09421e-05
TGI	3	RAS -9.09421e-05
TGI	4	ASY -9.09421e-05
TGI	5	SYI -9.09421e-05
TGIG	0	PGRA -9.09421e-05
TGIG	1	GRAS -9.09421e-05
TGIG	2	RASY -9.09421e-05
TGIG	3	ASYI -9.09421e-05
TGIGP	0	GRASY -9.09421e-05
TGIGP	1	RASYI -9.09421e-05
TT	10	RA -9.09421e-05
TT	11	AS -9.09421e-05
TT	12	SY -9.09421e-05
TT	13	YI -9.09421e-05
TT	3	ST -9.09421e-05
TT	4	TG -9.09421e-05
TT	5	GI -9.09421e-05
TT	6	IG -9.09421e-05
TT	7	GP -9.09421e-05
TT	8	PG -9.09421e-05
TT	9	GR -9.09421e-05
YT	10	GR -9.09421e-05
YT	11	RA -9.09421e-05
YT	12	AS -9.09421e-05
YT	13	SY -9.09421e-05
YT	14	YI -9.09421e-05
YT	4	ST -9.09421e-05
YT	6	GI -9.09421e-05
YT	7	IG -9.09421e-05
YT	8	GP -9.09421e-05
YT	9	PG -9.09421e-05
YTT	10	RAS -9.09421e-05
YTT	11	ASY -9.09421e-05
YTT	12	SYI -9.09421e-05
YTT	3	STG -9.09421e-05
YTT	4	TGI -9.09421e-05
YTT	5	GIG -9.09421e-05
YTT	6	IGP -9.09421e-05
YTT	7	GPG -9.09421e-05
YTT	8	PGR -9.09421e-05
YTT	9	GRA -9.09421e-05
YT	24	AY -9.08979e-05
K	4	I -9.08963e-05
KR	9	YT -9.08769e-05
V	10	A -9.08707e-05
CTRPNNNTR	2	IPIGPGRAF -9.08667e-05
CTRPNNNTR	3	PIGPGRAFY -9.08667e-05
TRPNNNTR	3	PIGPGRAF -9.08667e-05
P	17	F -9.07298e-05
GP	2	AS -9.06988e-05
GP	3	SY -9.06988e-05
GPG	0	RAS -9.06988e-05
GPG	1	ASY -9.06988e-05
IGP	1	RAS -9.06988e-05
IGP	2	ASY -9.06988e-05
IGPG	0	RASY -9.06988e-05
PG	1	AS -9.06988e-05
PG	2	SY -9.06988e-05
PGR	0	ASY -9.06988e-05
Q	11	G -9.06208e-05
K	3	G -9.06207e-05
TRPN	3	RKRI -9.05914e-05
NY	3	KR -9.05498e-05
TR	17	VG -9.05013e-05
CA	0	RP -9.03901e-05
V	2	K -9.03885e-05
PY	16	TT -9.03689e-05
GR	7	IT -9.03411e-05
GR	8	TG -9.03411e-05
I	0	V -9.03163e-05
RT	0	PI -9.01992e-05
RT	19	AH -9.01992e-05
RTP	7	YTT -9.01992e-05
PY	24	RQ -9.01447e-05
RPY	24	RQA -9.01447e-05
F	3	G -9.00991e-05
R	15	R -9.00892e-05
TR	2	YN -9.00528e-05
Y	1	K -9.00277e-05
PY	23	IR -9.0022e-05
RP	1	NK -9.00068e-05
K	3	T -8.98989e-05
C	4	K -8.98932e-05
PG	10	IG -8.98606e-05
T	18	S -8.98586e-05
T	18	A -8.97641e-05
S	7	D -8.97265e-05
I	5	G -8.97223e-05
IG	16	AH -8.96136e-05
HIGPGRA	5	IIGDIRQ -8.96062e-05
G	10	I -8.95423e-05
TRPNNN	11	AFYATG -8.94574e-05
T	10	T -8.94453e-05
N	16	Y -8.9434e-05
IG	0	QG -8.93962e-05
GR	4	TK -8.93727e-05
CTRPNNN	11	AFYATGD -8.93195e-05
CTRPNNNT	10	AFYATGDI -8.93195e-05
CTRPNNNTR	9	AFYATGDII -8.93195e-05
TRPNNNT	10	AFYATGD -8.93195e-05
TRPNNNTR	9	AFYATGDI -8.93195e-05
F	7	R -8.93135e-05
K	19	G -8.931e-05
R	14	H -8.92778e-05
P	16	R -8.92728e-05
PGRV	8	GDIR -8.92423e-05
CT	18	YK -8.92091e-05
CTR	16	FYK -8.92091e-05
CTR	17	YKT -8.92091e-05
CTRP	15	FYKT -8.92091e-05
CTRP	16	YKTG -8.92091e-05
TR	17	YK -8.92091e-05
TRP	15	FYK -8.92091e-05
TRP	16	YKT -8.92091e-05
PNNNTR	1	SIHIGP -8.91809e-05
RPNNNTR	1	SIHIGPG -8.91809e-05
NN	15	YA -8.91662e-05
R	15	V -8.90191e-05
F	9	G -8.89745e-05
C	22	T -8.89736e-05
I	11	S -8.89554e-05
CTRPNNNT	4	PIGPGRAF -8.88726e-05
I	9	Y -8.88181e-05
P	15	S -8.87994e-05
C	27	T -8.87257e-05
P	24	T -8.87257e-05
R	25	T -8.87257e-05
RP	24	GN -8.86384e-05
Y	12	I -8.83625e-05
N	5	Y -8.8344e-05
Y	13	Y -8.8301e-05
C	22	R -8.81599e-05
P	19	R -8.81599e-05
TR	16	YY -8.80555e-05
Y	1	T -8.80184e-05
I	0	S -8.79748e-05
R	16	Q -8.79229e-05
NN	24	IR -8.79173e-05
NNTRTSV	15	GDIRRAY -8.78742e-05
NTRTSV	15	GDIRRA -8.78742e-05
NTRTSV	16	DIRRAY -8.78742e-05
TRTSV	15	GDIRR -8.78742e-05
TRTSV	16	DIRRA -8.78742e-05
TRTSV	17	IRRAY -8.78742e-05
SI	13	GN -8.78046e-05
SI	14	NI -8.78046e-05
SIG	12	GNI -8.78046e-05
RIGP	13	IRRA -8.7594e-05
F	3	R -8.75607e-05
I	15	T -8.75537e-05
HIGP	8	IIGD -8.75282e-05
A	8	Y -8.75088e-05
RV	10	IR -8.74577e-05
K	14	G -8.74555e-05
P	11	R -8.74421e-05
P	7	K -8.74147e-05
RP	2	NI -8.73867e-05
GD	3	AY -8.73464e-05
PY	14	YY -8.73093e-05
CTRPNN	12	AFYATG -8.72935e-05
GR	4	TR -8.72709e-05
RP	4	RQ -8.71941e-05
K	21	D -8.71284e-05
K	22	I -8.71284e-05
GP	1	RV -8.71106e-05
TH	16	RQ -8.71011e-05
THI	15	RQA -8.71011e-05
N	6	Y -8.70461e-05
TG	3	GR -8.70432e-05
IPIGPGRAFY	3	DIIGDIRQAH -8.69171e-05
IPIGPGRAFYA	1	GDIIGDIRQAH -8.69171e-05
PIGPGRAFYA	2	DIIGDIRQAH -8.69171e-05
PIGPGRAFYAT	0	GDIIGDIRQAH -8.69171e-05
SIPIGPGRAF	4	DIIGDIRQAH -8.69171e-05
SIPIGPGRAFY	2	GDIIGDIRQAH -8.69171e-05
SIPIGPGRAFYA	0	TGDIIGDIRQAH -8.69171e-05
KR	23	AH -8.69052e-05
S	1	I -8.69014e-05
PNN	23	IRK -8.68454e-05
PNN	24	RKA -8.68454e-05
S	13	I -8.68399e-05
C	23	N -8.677e-05
P	20	N -8.677e-05
TR	12	KT -8.67388e-05
TRQ	5	PGR -8.67329e-05
TRQ	6	GRA -8.67329e-05
R	7	G -8.6605e-05
RI	8	YT -8.6595e-05
GRAFY	8	IRQAH -8.65896e-05
GP	8	IG -8.65627e-05
IG	9	IG -8.65627e-05
PG	7	IG -8.65627e-05
GPG	4	KTG -8.65575e-05
KT	4	GD -8.65575e-05
KT	5	DI -8.65575e-05
KT	6	IR -8.65575e-05
KTG	3	GDI -8.65575e-05
KTG	4	DIR -8.65575e-05
RPNNNT	2	SIHIGP -8.64766e-05
GR	2	YT -8.64659e-05
T	18	R -8.64421e-05
G	8	H -8.6325e-05
Y	19	A -8.62994e-05
F	0	V -8.62038e-05
FV	10	AH -8.62038e-05
GR	1	FV -8.62038e-05
RI	7	FV -8.62038e-05
PNN	3	KRI -8.61552e-05
P	17	Q -8.61225e-05
K	10	T -8.6121e-05
G	4	Q -8.59412e-05
TG	1	IV -8.59057e-05
IG	11	TG -8.58644e-05
AFYATGDI	0	IGDIRQAH -8.57243e-05
R	2	K -8.56621e-05
F	6	T -8.5648e-05
TH	11	II -8.56285e-05
THI	10	IIG -8.56285e-05
THIG	9	IIGD -8.56285e-05
CT	6	RQ -8.55798e-05
C	14	G -8.55497e-05
G	5	M -8.55474e-05
IV	0	GD -8.55403e-05
I	12	F -8.553e-05
KR	10	TT -8.55254e-05
G	2	V -8.55175e-05
K	24	K -8.55174e-05
NK	20	GD -8.55174e-05
NK	21	DI -8.55174e-05
NK	22	IR -8.55174e-05
NK	23	RK -8.55174e-05
NK	24	KA -8.55174e-05
Y	11	K -8.54424e-05
PG	8	IV -8.53936e-05
CT	17	YY -8.52186e-05
P	12	G -8.5161e-05
K	4	P -8.51601e-05
VRIGPGQT	6	IIGNIRQA -8.50677e-05
VRIGPGQT	7	IGNIRQAH -8.50677e-05
VRIGPGQTF	5	IIGNIRQAH -8.50677e-05
R	21	N -8.5025e-05
Y	0	R -8.4992e-05
YY	10	AH -8.49652e-05
Y	4	G -8.49506e-05
IPIGPGR	9	GDIRQAH -8.4923e-05
IPIGPGRA	7	IGDIRQAH -8.4923e-05
IPIGPGRAF	5	IIGDIRQAH -8.4923e-05
PIGPGRAF	6	IGDIRQAH -8.4923e-05
PIGPGRAFY	4	IIGDIRQAH -8.4923e-05
SIPI	16	RQAH -8.4923e-05
SIPIG	14	IRQAH -8.4923e-05
SIPIGP	12	DIRQAH -8.4923e-05
SIPIGPG	10	GDIRQAH -8.4923e-05
SIPIGPGR	8	IGDIRQAH -8.4923e-05
SIPIGPGRA	6	IIGDIRQAH -8.4923e-05
CTRPNNNTRR	5	PGRAFYATGD -8.48302e-05
CTRPNNNTRR	6	GRAFYATGDI -8.48302e-05
CTRPNNNTRR	7	RAFYATGDII -8.48302e-05
CTRPNNNTRRS	3	GPGRAFYATGD -8.48302e-05
CTRPNNNTRRS	4	PGRAFYATGDI -8.48302e-05
CTRPNNNTRRS	5	GRAFYATGDII -8.48302e-05
CTRPNNNTRRS	6	RAFYATGDIIG -8.48302e-05
CTRPNNNTRRSI	1	IGPGRAFYATGD -8.48302e-05
CTRPNNNTRRSI	2	GPGRAFYATGDI -8.48302e-05
CTRPNNNTRRSI	3	PGRAFYATGDII -8.48302e-05
CTRPNNNTRRSI	4	GRAFYATGDIIG -8.48302e-05
CTRPNNNTRRSI	5	RAFYATGDIIGD -8.48302e-05
TRPNNNTRR	6	GRAFYATGD -8.48302e-05
TRPNNNTRR	7	RAFYATGDI -8.48302e-05
TRPNNNTRRS	4	PGRAFYATGD -8.48302e-05
TRPNNNTRRS	5	GRAFYATGDI -8.48302e-05
TRPNNNTRRS	6	RAFYATGDII -8.48302e-05
TRPNNNTRRSI	2	GPGRAFYATGD -8.48302e-05
TRPNNNTRRSI	3	PGRAFYATGDI -8.48302e-05
TRPNNNTRRSI	4	GRAFYATGDII -8.48302e-05
TRPNNNTRRSI	5	RAFYATGDIIG -8.48302e-05
G	7	R -8.47759e-05
E	3	R -8.4749e-05
I	23	Q -8.47337e-05
CTRPY	6	THIGP -8.46256e-05
CTRPYN	4	STHIGP -8.46256e-05
CTRPYN	5	THIGPG -8.46256e-05
CTRPYN	6	HIGPGR -8.46256e-05
CTRPYNN	3	STHIGPG -8.46256e-05
CTRPYNN	4	THIGPGR -8.46256e-05
CTRPYNNT	2	STHIGPGR -8.46256e-05
PYNNTR	1	STHIGP -8.46256e-05
RPYNNT	2	STHIGP -8.46256e-05
RPYNNTR	1	STHIGPG -8.46256e-05
STH	0	IGP -8.46256e-05
STH	1	GPG -8.46256e-05
STH	2	PGR -8.46256e-05
STHI	0	GPGR -8.46256e-05
TRPYN	5	THIGP -8.46256e-05
TRPYN	7	IGPGR -8.46256e-05
TRPYNN	3	STHIGP -8.46256e-05
TRPYNN	4	THIGPG -8.46256e-05
TRPYNN	5	HIGPGR -8.46256e-05
TRPYNNT	2	STHIGPG -8.46256e-05
TRPYNNT	3	THIGPGR -8.46256e-05
TRPYNNTR	1	STHIGPGR -8.46256e-05
T	16	N -8.44723e-05
SV	18	RR -8.44708e-05
SV	19	RA -8.44708e-05
PGR	13	KAY -8.44648e-05
NN	3	ST -8.44551e-05
PN	25	RK -8.44287e-05
TRPNNN	4	IPIGPG -8.43724e-05
V	7	T -8.43367e-05
S	17	R -8.41652e-05
TR	22	IR -8.41581e-05
Y	24	G -8.40719e-05
Q	20	R -8.40539e-05
GRV	9	DIR -8.40401e-05
RT	17	GD -8.40004e-05
RI	4	GQ -8.39984e-05
RR	10	YI -8.38984e-05
RS	9	YI -8.38984e-05
T	26	T -8.38204e-05
RTSV	7	FYKT -8.3785e-05
RTSV	8	YKTG -8.3785e-05
SV	8	YK -8.3785e-05
TSV	7	FYK -8.3785e-05
TSV	8	YKT -8.3785e-05
I	19	I -8.3694e-05
CTRPNNNT	12	YATGDIIG -8.3691e-05
P	13	P -8.36368e-05
T	0	I -8.36072e-05
R	28	K -8.35711e-05
PY	21	GD -8.35516e-05
RI	4	RQ -8.34013e-05
G	18	A -8.33409e-05
L	17	K -8.3319e-05
KR	10	FY -8.32746e-05
YTT	8	KAY -8.32642e-05
F	13	V -8.31955e-05
M	2	A -8.31824e-05
ST	7	YY -8.31317e-05
TH	6	YY -8.31317e-05
K	11	L -8.31164e-05
TP	3	GQ -8.29476e-05
TRPN	14	FYAT -8.29208e-05
G	15	D -8.2853e-05
PN	26	RQ -8.28161e-05
TR	21	AY -8.28038e-05
CTRPNNNTR	1	SIPIGPGRA -8.27775e-05
TRPNNNTR	1	SIPIGPGR -8.27775e-05
TRPNNNTR	2	IPIGPGRA -8.27775e-05
Y	6	M -8.27757e-05
YN	11	RA -8.27217e-05
K	1	Y -8.27209e-05
VF	12	AY -8.27002e-05
RQ	10	YT -8.25889e-05
C	0	A -8.25821e-05
T	17	Y -8.25755e-05
Q	4	G -8.25751e-05
GPGQ	12	RRAY -8.25452e-05
NNTRT	17	GDIRR -8.25452e-05
NNTRT	18	DIRRA -8.25452e-05
NNTRT	19	IRRAY -8.25452e-05
NNTRTS	16	GDIRRA -8.25452e-05
NNTRTS	17	DIRRAY -8.25452e-05
NTRT	18	DIRR -8.25452e-05
NTRT	19	IRRA -8.25452e-05
NTRT	20	RRAY -8.25452e-05
NTRTS	16	GDIRR -8.25452e-05
NTRTS	17	DIRRA -8.25452e-05
NTRTS	18	IRRAY -8.25452e-05
TRT	19	IRR -8.25452e-05
TRT	20	RRA -8.25452e-05
TRT	21	RAY -8.25452e-05
TRTS	17	DIRR -8.25452e-05
TRTS	18	IRRA -8.25452e-05
TRTS	19	RRAY -8.25452e-05
AFYATGD	2	GDIRQAH -8.25248e-05
R	10	K -8.24332e-05
RP	21	IT -8.24249e-05
RTSV	15	GDIR -8.24239e-05
TSV	15	GDI -8.24239e-05
TSV	16	DIR -8.24239e-05
TRPNN	12	AFYAT -8.24072e-05
N	22	G -8.23789e-05
PY	7	HI -8.23675e-05
PYN	6	HIG -8.23675e-05
RPY	7	HIG -8.23675e-05
YN	6	HI -8.23675e-05
YNN	5	HIG -8.23675e-05
RI	18	RK -8.2212e-05
FY	10	RA -8.21925e-05
FY	9	RR -8.21925e-05
A	4	K -8.20481e-05
N	15	F -8.20004e-05
P	3	A -8.1998e-05
CT	6	RT -8.19044e-05
TR	5	RT -8.19044e-05
CTRPNNNTRR	9	FYATGDIIGD -8.18862e-05
CTRPNNNTRRS	7	AFYATGDIIGD -8.18862e-05
CTRPNNNTRRS	8	FYATGDIIGDI -8.18862e-05
CTRPNNNTRRSI	6	AFYATGDIIGDI -8.18862e-05
TRPNNNTRRS	8	FYATGDIIGD -8.18862e-05
TRPNNNTRRSI	6	AFYATGDIIGD -8.18862e-05
TRPNNNTRRSI	7	FYATGDIIGDI -8.18862e-05
PIGPGR	10	DIRQAH -8.17235e-05
PIGPGRA	8	GDIRQAH -8.17235e-05
Y	8	T -8.16963e-05
IG	2	RV -8.16634e-05
RPN	24	IRK -8.1658e-05
NN	3	KR -8.16168e-05
IGD	0	IRR -8.16071e-05
IGD	1	RRA -8.16071e-05
IIGD	0	IRRA -8.16071e-05
RPY	16	TTR -8.15549e-05
HI	8	TK -8.14416e-05
QAFY	6	GDIR -8.1384e-05
K	16	K -8.13502e-05
S	15	R -8.12846e-05
I	17	I -8.12794e-05
K	4	K -8.12012e-05
Y	0	Y -8.11355e-05
T	14	I -8.1106e-05
CTR	10	IGQ -8.1068e-05
CTRP	9	IGQG -8.1068e-05
Q	17	Y -8.1068e-05
TRP	9	IGQ -8.1068e-05
Y	5	K -8.10325e-05
HIGPGR	6	IIGDIR -8.10069e-05
FYATG	5	IRQAH -8.10038e-05
K	20	G -8.09839e-05
Y	2	Q -8.08726e-05
YN	7	IG -8.08387e-05
STH	17	QAH -8.07876e-05
STHI	15	RQAH -8.07876e-05
CTRPNNN	3	SIPIGPG -8.07834e-05
CTRPNNN	4	IPIGPGR -8.07834e-05
CTRPNNN	5	PIGPGRA -8.07834e-05
CTRPNNNT	2	SIPIGPGR -8.07834e-05
CTRPNNNT	3	IPIGPGRA -8.07834e-05
TRPNNN	3	SIPIGP -8.07834e-05
TRPNNN	5	PIGPGR -8.07834e-05
TRPNNNT	2	SIPIGPG -8.07834e-05
TRPNNNT	3	IPIGPGR -8.07834e-05
TRPNNNT	4	PIGPGRA -8.07834e-05
VRIGPG	11	NIRQAH -8.07803e-05
VRIGPGQ	9	GNIRQAH -8.07803e-05
P	3	G -8.07758e-05
K	11	F -8.07224e-05
G	15	A -8.05285e-05
T	16	G -8.05106e-05
T	7	I -8.04399e-05
I	23	K -8.04145e-05
CTRPNNN	13	YATGDII -8.03776e-05
TRPNNNT	12	YATGDII -8.03776e-05
RI	18	RQ -8.0292e-05
RI	19	QA -8.0292e-05
R	16	Y -8.02351e-05
PN	0	YN -8.00825e-05
RP	0	NY -8.00825e-05
F	21	T -8.00116e-05
PF	20	IT -8.00116e-05
PF	21	TG -8.00116e-05
RPF	20	ITG -8.00116e-05
CTR	6	TSV -7.997e-05
CTRP	4	RTSV -7.997e-05
TRP	5	TSV -7.997e-05
N	3	I -7.99679e-05
I	12	Q -7.99037e-05
PN	26	KA -7.98526e-05
IT	5	AY -7.9846e-05
M	1	R -7.98392e-05
RP	3	KR -7.98256e-05
NTRQ	4	GPGR -7.98036e-05
NTRQ	5	PGRA -7.98036e-05
CT	5	KR -7.9786e-05
TR	4	KR -7.9786e-05
RT	6	GR -7.96062e-05
AS	3	KI -7.95603e-05
GI	9	KI -7.95603e-05
SY	2	KI -7.95603e-05
TG	10	KI -7.95603e-05
TT	16	KI -7.95603e-05
YT	17	KI -7.95603e-05
GR	7	IV -7.94995e-05
GR	8	VG -7.94995e-05
IR	3	GI -7.94649e-05
AS	4	IG -7.94265e-05
AS	9	QA -7.94265e-05
GI	10	IG -7.94265e-05
GI	15	QA -7.94265e-05
PY	19	IG -7.94265e-05
PY	24	QA -7.94265e-05
RA	5	IG -7.94265e-05
ST	12	IG -7.94265e-05
ST	17	QA -7.94265e-05
SY	8	QA -7.94265e-05
TT	17	IG -7.94265e-05
TT	22	QA -7.94265e-05
YI	2	IG -7.94265e-05
YI	7	QA -7.94265e-05
CTRPNNNTRR	8	AFYATGDIIG -7.94263e-05
TRPNNNTRR	8	AFYATGDII -7.94263e-05
TRPNNNTRR	9	FYATGDIIG -7.94263e-05
TRPNNNTRRS	7	AFYATGDIIG -7.94263e-05
CTRPNNNTRR	10	YATGDIIGDI -7.94172e-05
TRPNNNTRR	10	YATGDIIGD -7.94172e-05
TRPNNNTRRS	9	YATGDIIGDI -7.94172e-05
TRPNNNTRRSI	8	YATGDIIGDIR -7.94172e-05
F	18	G -7.94025e-05
F	20	I -7.94025e-05
CTRPNNNTRR	3	IGPGRAFYAT -7.93925e-05
CTRPNNNTRR	4	GPGRAFYATG -7.93925e-05
CTRPNNNTRRS	2	IGPGRAFYATG -7.93925e-05
TRPNNNTRR	4	GPGRAFYAT -7.93925e-05
TRPNNNTRRS	2	IGPGRAFYAT -7.93925e-05
TRPNNNTRRS	3	GPGRAFYATG -7.93925e-05
TRPNNNTRRSI	1	IGPGRAFYATG -7.93925e-05
CTR	1	NNK -7.93744e-05
NNK	5	RIG -7.93744e-05
NNK	6	IGP -7.93744e-05
NNK	7	GPG -7.93744e-05
PN	0	NK -7.93744e-05
PNNK	5	RIGP -7.93744e-05
PNNK	6	IGPG -7.93744e-05
RPNNK	5	RIGPG -7.93744e-05
TRP	0	NNK -7.93744e-05
FYK	5	GDI -7.93491e-05
FYK	6	DIR -7.93491e-05
FYKT	4	GDIR -7.93491e-05
RTS	8	FYK -7.93491e-05
RTS	9	YKT -7.93491e-05
TS	9	YK -7.93491e-05
YK	0	TG -7.93491e-05
YK	5	GD -7.93491e-05
YK	6	DI -7.93491e-05
YK	7	IR -7.93491e-05
YKT	4	GDI -7.93491e-05
YKT	5	DIR -7.93491e-05
YKTG	3	GDIR -7.93491e-05
N	4	K -7.93335e-05
RTR	10	RTG -7.93213e-05
RTR	9	YRT -7.93213e-05
TR	10	RT -7.93213e-05
TR	9	YR -7.93213e-05
K	9	P -7.92891e-05
Y	17	R -7.9276e-05
R	8	P -7.92708e-05
PGR	11	RQA -7.92699e-05
G	8	R -7.92491e-05
CTRP	18	TGDI -7.92089e-05
TRP	18	TGD -7.92089e-05
G	28	Q -7.91933e-05
TG	0	IG -7.91689e-05
C	24	K -7.91466e-05
P	21	K -7.91466e-05
CTRPN	13	AFYAT -7.91064e-05
K	6	R -7.91006e-05
F	15	Y -7.90879e-05
GI	14	DI -7.90836e-05
GIG	13	DIR -7.90836e-05
HIG	9	IIG -7.89915e-05
K	12	A -7.89158e-05
I	23	R -7.8908e-05
IG	1	MR -7.88563e-05
RR	13	KI -7.8815e-05
RTSVR	14	GDIRR -7.88148e-05
RTSVR	15	DIRRA -7.88148e-05
RTSVR	16	IRRAY -7.88148e-05
RTSVRI	13	GDIRRA -7.88148e-05
RTSVRI	14	DIRRAY -7.88148e-05
RTSVRIG	12	GDIRRAY -7.88148e-05
SVRIGP	11	GDIRRA -7.88148e-05
SVRIGP	12	DIRRAY -7.88148e-05
SVRIGPG	10	GDIRRAY -7.88148e-05
TSVR	15	DIRR -7.88148e-05
TSVR	16	IRRA -7.88148e-05
TSVR	17	RRAY -7.88148e-05
TSVRI	13	GDIRR -7.88148e-05
TSVRI	14	DIRRA -7.88148e-05
TSVRI	15	IRRAY -7.88148e-05
TSVRIG	12	GDIRRA -7.88148e-05
TSVRIG	13	DIRRAY -7.88148e-05
TSVRIGP	11	GDIRRAY -7.88148e-05
VRIGP	11	GDIRR -7.88148e-05
VRIGP	12	DIRRA -7.88148e-05
VRIGP	13	IRRAY -7.88148e-05
VRIGPG	10	GDIRRA -7.88148e-05
VRIGPG	11	DIRRAY -7.88148e-05
KR	13	QI -7.87601e-05
IGPGR	9	DIRQA -7.87385e-05
GR	8	GD -7.87259e-05
I	15	K -7.85881e-05
P	4	I -7.85608e-05
I	10	V -7.85524e-05
H	8	G -7.84228e-05
I	5	Y -7.84172e-05
IPI	17	QAH -7.84014e-05
IPIG	15	RQAH -7.84014e-05
IPIGP	13	IRQAH -7.84014e-05
IPIGPG	11	DIRQAH -7.84014e-05
CS	1	PY -7.83835e-05
SR	0	PY -7.83835e-05
TRPF	22	GDIR -7.83564e-05
P	17	Y -7.83475e-05
PY	5	RT -7.8298e-05
PY	6	TP -7.8298e-05
PY	7	PI -7.8298e-05
RP	7	TP -7.8298e-05
RPY	5	RTP -7.8298e-05
RPY	6	TPI -7.8298e-05
RPY	7	PIG -7.8298e-05
A	12	Y -7.82763e-05
CTR	18	TTR -7.82228e-05
CTRP	16	YTTR -7.82228e-05
TRP	17	TTR -7.82228e-05
CT	16	VY -7.81795e-05
CTR	14	RVY -7.81795e-05
CTR	15	VYY -7.81795e-05
CTRP	12	GRVY -7.81795e-05
CTRP	13	RVYY -7.81795e-05
TR	15	VY -7.81795e-05
TRP	13	RVY -7.81795e-05
TRP	14	VYY -7.81795e-05
GRAF	10	RQAH -7.8113e-05
IT	2	IR -7.80686e-05
R	13	Q -7.80404e-05
CTRPNNN	14	ATGDIIG -7.79987e-05
TRPNNNT	13	ATGDIIG -7.79987e-05
C	25	T -7.79519e-05
P	22	T -7.79519e-05
R	23	T -7.79519e-05
K	20	T -7.79105e-05
GI	2	GQ -7.78833e-05
KR	13	TG -7.78307e-05
GI	2	GR -7.7804e-05
GIG	0	PGR -7.7804e-05
PN	20	IV -7.77625e-05
PN	21	VG -7.77625e-05
RPN	20	IVG -7.77625e-05
PF	16	KT -7.77387e-05
RPF	16	KTG -7.77387e-05
FATGA	4	IRQAH -7.76862e-05
GPGQT	1	FATGA -7.76862e-05
GPGQTF	0	FATGAI -7.76862e-05
GPGQTFF	0	ATGAIIG -7.76862e-05
GQTFF	0	ATGAI -7.76862e-05
GQTFF	1	TGAII -7.76862e-05
GQTFFA	0	TGAIIG -7.76862e-05
IGPGQT	0	FFATGA -7.76862e-05
IGPGQT	1	FATGAI -7.76862e-05
IGPGQTF	0	FATGAII -7.76862e-05
PGQTF	0	FATGA -7.76862e-05
PGQTFF	0	ATGAII -7.76862e-05
PGQTFF	1	TGAIIG -7.76862e-05
QTFF	0	ATGA -7.76862e-05
QTFF	1	TGAI -7.76862e-05
QTFFA	0	TGAII -7.76862e-05
RIGPGQT	0	FFATGAI -7.76862e-05
RIGPGQT	1	FATGAII -7.76862e-05
RIGPGQTF	0	FATGAIIG -7.76862e-05
TFF	1	TGA -7.76862e-05
TFFA	0	TGAI -7.76862e-05
TFFAT	0	GAIIG -7.76862e-05
CT	23	IT -7.75515e-05
CTR	22	ITG -7.75515e-05
TR	22	IT -7.75515e-05
TRP	21	ITG -7.75515e-05
CTRPN	6	IPIGP -7.74578e-05
CTRPN	7	PIGPG -7.74578e-05
CTRPNN	5	IPIGPG -7.74578e-05
TRPN	6	IPIG -7.74578e-05
TRPN	7	PIGP -7.74578e-05
TRPNN	5	IPIGP -7.74578e-05
TRPNN	6	PIGPG -7.74578e-05
N	13	Q -7.7393e-05
RT	3	LG -7.73476e-05
K	19	N -7.72391e-05
S	5	K -7.72286e-05
K	23	A -7.71902e-05
V	8	T -7.71784e-05
RI	6	TF -7.71722e-05
ISL	15	IRK -7.71507e-05
ISL	16	RKA -7.71507e-05
ISL	17	KAY -7.71507e-05
SL	16	RK -7.71507e-05
SL	17	KA -7.71507e-05
SL	18	AY -7.71507e-05
S	8	Y -7.71481e-05
I	25	Y -7.71177e-05
K	4	Q -7.70675e-05
PGRAF	9	IRQAH -7.70418e-05
TR	19	GK -7.69755e-05
RP	18	YA -7.69664e-05
T	6	T -7.69515e-05
R	20	T -7.6945e-05
CT	18	YI -7.69221e-05
TR	17	YI -7.69221e-05
CT	2	NY -7.69173e-05
NY	4	RI -7.69173e-05
NYN	2	KRI -7.69173e-05
NN	25	KA -7.68867e-05
T	26	G -7.68802e-05
RP	26	DI -7.6873e-05
RT	7	LY -7.68304e-05
GPGQAF	3	GEIIGD -7.67522e-05
GPGQAFY	1	TGEIIGD -7.67522e-05
GPGQAFY	2	GEIIGDI -7.67522e-05
GPGQAFY	3	EIIGDIR -7.67522e-05
GQAFY	3	EIIGD -7.67522e-05
IGPGQAF	2	TGEIIGD -7.67522e-05
IGPGQAF	3	GEIIGDI -7.67522e-05
IGPGQAFY	1	TGEIIGDI -7.67522e-05
IGPGQAFY	2	GEIIGDIR -7.67522e-05
PGQAFY	2	GEIIGD -7.67522e-05
PGQAFY	3	EIIGDI -7.67522e-05
K	4	H -7.6688e-05
TR	11	YI -7.66572e-05
R	4	A -7.66301e-05
QTF	11	QAH -7.66034e-05
ARP	2	NTR -7.65997e-05
RI	5	RV -7.65189e-05
TR	5	GQ -7.64995e-05
PF	8	IG -7.64886e-05
A	3	N -7.64791e-05
P	2	P -7.64477e-05
AF	4	NI -7.63767e-05
P	14	I -7.63654e-05
N	4	R -7.63625e-05
GRV	6	ITG -7.62827e-05
RV	6	IT -7.62827e-05
RV	7	TG -7.62827e-05
RT	22	AY -7.61186e-05
T	6	M -7.60982e-05
QTF	9	IRQ -7.60655e-05
RT	2	GL -7.60604e-05
TG	17	AY -7.59798e-05
TRPNNNTRR	11	ATGDIIGDI -7.59679e-05
TRPNNNTRR	12	TGDIIGDIR -7.59679e-05
TRPNNNTRRS	10	ATGDIIGDIR -7.59679e-05
Q	3	K -7.59398e-05
HIGPG	7	IIGDI -7.59278e-05
F	16	K -7.59241e-05
Q	11	T -7.58678e-05
K	19	I -7.58488e-05
TR	9	SL -7.58385e-05
S	18	K -7.58315e-05
N	20	R -7.58e-05
TT	5	IG -7.57959e-05
CT	7	TR -7.57853e-05
CTR	5	RTR -7.57853e-05
RP	5	TR -7.57853e-05
TR	11	TG -7.57853e-05
TR	6	TR -7.57853e-05
TRP	4	RTR -7.57853e-05
IGPGQA	6	IIGDIR -7.57641e-05
C	8	Q -7.57485e-05
V	0	Y -7.56532e-05
RI	12	TG -7.56465e-05
CTRPNN	13	LYTTGQ -7.56195e-05
GQ	6	RA -7.56195e-05
GQI	3	IRR -7.56195e-05
GQI	4	RRA -7.56195e-05
GQII	1	DIRR -7.56195e-05
GQII	2	IRRA -7.56195e-05
GQIIG	0	DIRRA -7.56195e-05
IT	10	GQ -7.56195e-05
IT	11	QI -7.56195e-05
KRIT	10	GQII -7.56195e-05
KRIT	11	QIIG -7.56195e-05
KRIT	8	TTGQ -7.56195e-05
KRIT	9	TGQI -7.56195e-05
LY	2	GQ -7.56195e-05
LY	3	QI -7.56195e-05
LYT	0	TGQ -7.56195e-05
LYT	1	GQI -7.56195e-05
LYT	2	QII -7.56195e-05
LYTT	0	GQII -7.56195e-05
LYTT	1	QIIG -7.56195e-05
LYTTG	0	QIIGD -7.56195e-05
LYTTGQ	0	IIGDIR -7.56195e-05
LYTTGQ	1	IGDIRR -7.56195e-05
LYTTGQ	2	GDIRRA -7.56195e-05
LYTTGQI	0	IGDIRRA -7.56195e-05
QI	4	RR -7.56195e-05
QI	5	RA -7.56195e-05
QII	2	IRR -7.56195e-05
QII	3	RRA -7.56195e-05
QIIG	0	DIRR -7.56195e-05
QIIG	1	IRRA -7.56195e-05
RIT	10	GQI -7.56195e-05
RIT	11	QII -7.56195e-05
RIT	9	TGQ -7.56195e-05
TGQ	4	IRR -7.56195e-05
TGQ	5	RRA -7.56195e-05
TGQI	2	DIRR -7.56195e-05
TGQI	3	IRRA -7.56195e-05
TGQII	0	GDIRR -7.56195e-05
TGQII	1	DIRRA -7.56195e-05
TTGQ	3	DIRR -7.56195e-05
TTGQ	4	IRRA -7.56195e-05
TTGQI	1	GDIRR -7.56195e-05
TTGQI	2	DIRRA -7.56195e-05
TTGQII	0	GDIRRA -7.56195e-05
VL	3	GQ -7.56195e-05
VL	4	QI -7.56195e-05
VLY	1	TGQ -7.56195e-05
VLY	2	GQI -7.56195e-05
VLY	3	QII -7.56195e-05
VLYT	0	TGQI -7.56195e-05
VLYT	1	GQII -7.56195e-05
VLYT	2	QIIG -7.56195e-05
VLYTT	0	GQIIG -7.56195e-05
VLYTT	1	QIIGD -7.56195e-05
VLYTTG	0	QIIGDI -7.56195e-05
VLYTTGQ	0	IIGDIRR -7.56195e-05
VLYTTGQ	1	IGDIRRA -7.56195e-05
YTTGQ	2	GDIRR -7.56195e-05
YTTGQ	3	DIRRA -7.56195e-05
[truncated: 614,935 more rows]
