# Supplementary material for: HIV-1 coreceptor usage prediction without multiple alignments: an application of string kernels
Source: Retrovirology. 2008 Dec 4;5:110. doi: 10.1186/1742-4690-5-110 (PMC2637298; doi:10.1186/1742-4690-5-110)
Supplement: Additional file 1 — Source code and data. Web server, classifiers, discriminant vectors and data sets. [file 1742-4690-5-110-S1.zip › supplements/discriminant/extract-pool.sh]

# usage extract-pool x-file id-file

# x-file: a file with lines
# id-file: a file with line number, starting at 0

file=$1
idfile=$2

for id in $(cat $idfile)
do
	head -n$(($id+1)) $file|tail -n1
done
