# Supplementary material for: HIV-1 coreceptor usage prediction without multiple alignments: an application of string kernels
Source: Retrovirology. 2008 Dec 4;5:110. doi: 10.1186/1742-4690-5-110 (PMC2637298; doi:10.1186/1742-4690-5-110)
Supplement: Additional file 1 — Source code and data. Web server, classifiers, discriminant vectors and data sets. [file 1742-4690-5-110-S1.zip › supplements/LA/LAkernel-0.3.2/pam250.dat]

   2
  -2   6
   0   0   2
   0  -1   2   4
  -2  -4  -4  -5  12
   0   1   1   2  -5   4
   0  -1   1   3  -5   2   4
   1  -3   0   1  -3  -1   0   5
  -1   2   2   1  -3   3   1  -2   6
  -1  -2  -2  -2  -2  -2  -2  -3  -2   5
  -2  -3  -3  -4  -6  -2  -3  -4  -2   2   6
  -1   3   1   0  -5   1   0  -2   0  -2  -3   5
  -1   0  -2  -3  -5  -1  -2  -3  -2   2   4   0   6
  -4  -4  -4  -6  -4  -5  -5  -5  -2   1   2  -5   0   9
   1   0  -1  -1  -3   0  -1  -1   0  -2  -3  -1  -2  -5   6
   1   0   1   0   0  -1   0   1  -1  -1  -3   0  -2  -3   1   2
   1  -1   0   0  -2  -1   0   0  -1   0  -2   0  -1  -3   0   1   3
  -6   2  -4  -7  -8  -5  -7  -7  -3  -5  -2  -3  -4   0  -6  -2  -5  17
  -3  -4  -2  -4   0  -4  -4  -5   0  -1  -1  -4  -2   7  -5  -3  -3  0  10
   0  -2  -2  -2  -2  -2  -2  -1  -2   4   2  -2   2  -1  -1  -1   0  -6  -2   4
  1   12   2
