# Supplementary material for: HIV-1 coreceptor usage prediction without multiple alignments: an application of string kernels
Source: Retrovirology. 2008 Dec 4;5:110. doi: 10.1186/1742-4690-5-110 (PMC2637298; doi:10.1186/1742-4690-5-110)
Supplement: Additional file 1 — Source code and data. Web server, classifiers, discriminant vectors and data sets. [file 1742-4690-5-110-S1.zip › supplements/LA/LAkernel-0.3.2/protein.dat]

>Cow
MAYPIQLGFQDATSPIIEELLHFHDHTLIIVFLISSLVLYIISLILTTKLTHTSTIDAQEVETI
>Carp
MAHPTQLGFKDAAIPVIEELLHFHDHALIIVLLISTLVLYIITAMVSTKLTNKYILDSQEIEIV
>Chicken
MANHSQLGFQDASSPIIEELVEFHDHALIVALAICSLVLYLLTLILIEKLS-SNTVDAQEVELI
>Human
MAHAAQVGLQDATSPIIEELITFHDHALIIIFLICFLVLYALFLTLTTKLTNTNISDAQEIETV
>Loach
MAHPTQLGFQDAASPVIEELLHFHDHALIIVFLISALVLYVIITTVSTKLTNIYILDSQEIEIV
>Mouse
MAYPFQLGLQDATSPIIEELINFHDHTLIIVFLISSLVLYIISLILTTKLTHTSTIDAQEVETI
>Rat
MAYPFQLGLQDATSPIIEELTNFHDHTLIIVFLISSLVLYIISLILTTKLTHTSTIDAQEVETI
>Seal
MAYPLQIGLQDATSPIIEELLHFHDHTLIIVFLISSLVLYIISLILTTKLTHTSTIDAQEVETV
>Whale
MAYPFQLGFQDAASPIIEELLHFHDHTLIIVFLISSLVLYIITLMLTTKLTHTSTIDAQEVETV
>Toad
MAHPSQLGFQDAASPIIEELLHFHDHTLIAVFLISTLVLYIITIIITTKLTNTNLMDAQEIEIV
