# Supplementary material for: HIV-1 coreceptor usage prediction without multiple alignments: an application of string kernels
Source: Retrovirology. 2008 Dec 4;5:110. doi: 10.1186/1742-4690-5-110 (PMC2637298; doi:10.1186/1742-4690-5-110)
Supplement: Additional file 1 — Source code and data. Web server, classifiers, discriminant vectors and data sets. [file 1742-4690-5-110-S1.zip › supplements/LA/LAkernel-0.3.2/compute_matrix.c]

// Compute the K matrix with 
// the empirical kernel map of
// the LAkernel
//
// Sébastien Boisvert
//
// gcc -O4 compute_matrix.c LAkernel.c -l m

#include <stdio.h>
#include <string.h>
#include "LAkernel.h"
#include <math.h>
#include <stdlib.h>

double*K_eq8=NULL;
double*K_em=NULL;
char*S=NULL;
int SIZE=100;
int m=1425;
int m_k=1425+1425;

double*params=NULL;
double beta;

double LAKernel(char * a, char *b){
  FILE *inp;
  int i;
  double kernel;
  if(params==NULL){
  double c;
  params=malloc(213*sizeof(double));
  inp=fopen("parameters.txt","r");
  i=0;
  while (fscanf(inp,"%lf", &c)!=EOF){
    params[i++]=c;
  }
  fclose(inp);
  params[210]=beta;

  }
  LAkernel(a,b,params,&kernel);

  return kernel ;
}

void compute_em(){
	K_em=malloc(m_k*m_k*sizeof(double));
	int i;
	int j;
	for(i=0;i<m_k;i++)
		for(j=0;j<=i;j++){
			K_em[i*m_k+j]=0;
			int l;
			for(l=0;l<m;l++)//empirical mapping on training
				K_em[i*m_k+j]+=K_eq8[i*m_k+l]*K_eq8[j*m_k+l];
			K_em[j*m_k+i]=K_em[i*m_k+j];
		}
}

void write_em(char*outputFile){
	FILE*f=fopen(outputFile,"w+");
	int i;
	fprintf(f,"x");
	for(i=0;i<m_k;i++){
		fprintf(f,"\t%i",i);
	}
	fprintf(f,"\n");
	int j;
	for(i=0;i<m_k;i++){
		fprintf(f,"%i",i);
		for(j=0;j<m_k;j++){
			fprintf(f,"\t%f",K_em[i*m_k+j]);
		}
		fprintf(f,"\n");
	}
	fclose(f);
}

void load_S(char*file,int n){
	S=malloc(m_k*SIZE);
	FILE*f=fopen(file,"r");
	int i;
	for(i=0;i<n;i++){
		fscanf(f,"%s",S+i*SIZE);
	}
	fclose(f);
}

double k(char*a,char*b){
    return LAKernel(a,b);
}

double ln_la_kn(char*x,char*y){
    return 1/beta*log(k(x,y));
}


void compute_eq_8(){
	K_eq8=malloc(m_k*m_k*sizeof(double));
	int i;
	int j;
	for(i=0;i<m_k;i++)
		for(j=0;j<=i;j++){
			K_eq8[i*m_k+j]=ln_la_kn((S+i*SIZE),(S+j*SIZE));
			K_eq8[j*m_k+i]=K_eq8[i*m_k+j];
		}
}
int main(int argc, char*argv[]){
	if(argc!=5){
		printf("Usage:\n");
		printf("./a.out <n> <sequences> <beta> <outputFile>\n");
		return 0;
	}
	int n=atoi(argv[1]);
	char*file=argv[2];
	char*outputFile=argv[4];
	beta=atof(argv[3]);
	load_S(file,n);
	compute_eq_8();
	compute_em();
	write_em(outputFile);
	free(S);
	free(K_eq8);
	free(K_em);
	free(params);
	return 0;
}
