# Supplementary material for: HIV-1 coreceptor usage prediction without multiple alignments: an application of string kernels
Source: Retrovirology. 2008 Dec 4;5:110. doi: 10.1186/1742-4690-5-110 (PMC2637298; doi:10.1186/1742-4690-5-110)
Supplement: Additional file 1 — Source code and data. Web server, classifiers, discriminant vectors and data sets. [file 1742-4690-5-110-S1.zip › supplements/LA/LAkernel-0.3.2/0.05-parameters.txt]

  4
 -1  5
 -2  0  6
 -2 -2  1  6
  0 -3 -3 -3  9
 -1  1  0  0 -3  5
 -1  0  0  2 -4  2  5
  0 -2  0 -1 -3 -2 -2  6
 -2  0  1 -1 -3  0  0 -2  8
 -1 -3 -3 -3 -1 -3 -3 -4 -3  4
 -1 -2 -3 -4 -1 -2 -3 -4 -3  2  4
 -1  2  0 -1 -3  1  1 -2 -1 -3 -2  5
 -1 -1 -2 -3 -1  0 -2 -3 -2  1  2 -1  5
 -2 -3 -3 -3 -2 -3 -3 -3 -1  0  0 -3  0  6
 -1 -2 -2 -1 -3 -1 -1 -2 -2 -3 -3 -1 -2 -4  7
  1 -1  1  0 -1  0  0  0 -1 -2 -2  0 -1 -2 -1  4
  0 -1  0 -1 -1 -1 -1 -2 -2 -1 -1 -1 -1 -2 -1  1  5
 -3 -3 -4 -4 -2 -2 -3 -2 -2 -3 -2 -3 -1  1 -4 -3 -2  11
 -2 -2 -2 -3 -2 -1 -2 -3  2 -1 -1 -2 -1  3 -3 -2 -2  2  7
  0 -3 -3 -3 -1 -2 -2 -3 -3  3  1 -2  1 -1 -2 -2  0 -3 -1  4
  0.05 11 1
