# Supplementary material for: HIV-1 coreceptor usage prediction without multiple alignments: an application of string kernels
Source: Retrovirology. 2008 Dec 4;5:110. doi: 10.1186/1742-4690-5-110 (PMC2637298; doi:10.1186/1742-4690-5-110)
Supplement: Additional file 1 — Source code and data. Web server, classifiers, discriminant vectors and data sets. [file 1742-4690-5-110-S1.zip › supplements/lanl/coreceptor_usages.txt]

Number of records retrieved: 2896 of 2896 total
#	Patient Code	Patient Id	Accession	Name	Subtype	Country	Sampling Year	Coreceptor	HXB2 Start	HXB2 Stop	Sequence Length	Organism	Sequence
LAI	5262	A04321	IIIB LAI	B	FR	1983	CXCR4	455	9636	9193	HIV-1
NH2	57551	AB014775	NH2_II_a1	01_AE	JP	1996	CCR5	6985	7314	324	HIV-1
NH2	57551	AB014776	NH2_II_a2	01_AE	JP	1996	CCR5	6985	7314	321	HIV-1
NH2	57551	AB014777	NH2_II_a3	01_AE	JP	1996	CCR5	6985	7314	324	HIV-1
NH2	57551	AB014778	NH2_II_a6	01_AE	JP	1996	CCR5	6985	7314	324	HIV-1
NH2	57551	AB014779	NH2_II_B14	01_AE	JP	1996	CCR5	6985	7314	321	HIV-1
NH2	57551	AB014780	NH2_II_B15	01_AE	JP	1996	CCR5	6985	7314	321	HIV-1
NH2	57551	AB014781	NH2_II_B16	01_AE	JP	1996	CCR5	6985	7314	321	HIV-1
NH2	57551	AB014782	NH2_II_B3	01_AE	JP	1996	CCR5	6985	7314	324	HIV-1
NH2	57551	AB014783	NH2_II_B6	01_AE	JP	1996	CCR5	6985	7314	321	HIV-1
NH2	57551	AB014784	NH2_II_B7	01_AE	JP	1996	CCR5	6985	7314	324	HIV-1
NH2	57551	AB014785	NH2_II_C19	01_AE	JP	1996	CXCR4	6985	7317	324	HIV-1
NH2	57551	AB014786	NH2_II_C2	01_AE	JP	1996	CXCR4	6985	7317	324	HIV-1
NH2	57551	AB014787	NH2_II_C25	01_AE	JP	1996	CCR5	6985	7314	321	HIV-1
NH2	57551	AB014788	NH2_II_C26	01_AE	JP	1996	CCR5	6985	7314	321	HIV-1
NH2	57551	AB014789	NH2_II_C27	01_AE	JP	1996	CCR5	6985	7314	321	HIV-1
NH2	57551	AB014790	NH2_II_C28	01_AE	JP	1996	CCR5	6985	7314	321	HIV-1
NH2	57551	AB014791	NH2_II_C3	01_AE	JP	1996	CXCR4	6985	7317	324	HIV-1
NH2	57551	AB014792	NH2_II_C30	01_AE	JP	1996	CCR5	6985	7314	321	HIV-1
NH2	57551	AB014793	NH2_II_C31	01_AE	JP	1996	CXCR4	6985	7314	321	HIV-1
NH2	57551	AB014794	NH2_II_C4	01_AE	JP	1996	CCR5	6985	7314	321	HIV-1
NH2	57551	AB014795	NH2_III_1	01_AE	JP	1997	CCR5 CXCR4	6985	7317	324	HIV-1
NH2	57551	AB014796	NH2_III_12A	01_AE	JP	1997	CXCR4	6985	7317	324	HIV-1
NH2	57551	AB014797	NH2_III_13	01_AE	JP	1997	CCR5	6985	7314	324	HIV-1
NH2	57551	AB014798	NH2_III_13A	01_AE	JP	1997	CCR5 CXCR4	6985	7317	324	HIV-1
NH2	57551	AB014799	NH2_III_14A	01_AE	JP	1997	CXCR4	6985	7317	324	HIV-1
NH2	57551	AB014800	NH2_III_1A	01_AE	JP	1997	CCR5 CXCR4	6985	7314	321	HIV-1
NH2	57551	AB014801	NH2_III_2	01_AE	JP	1997	CXCR4	6985	7317	324	HIV-1
NH2	57551	AB014802	NH2_III_3A	01_AE	JP	1997	CCR5 CXCR4	6985	7317	324	HIV-1
NH2	57551	AB014803	NH2_III_5	01_AE	JP	1997	CCR5	6985	7314	324	HIV-1
NH2	57551	AB014804	NH2_III_5A	01_AE	JP	1997	CCR5 CXCR4	6985	7317	324	HIV-1
NH2	57551	AB014805	NH2_III_7	01_AE	JP	1997	CXCR4	6985	7317	324	HIV-1
NH2	57551	AB014806	NH2_III_7A	01_AE	JP	1997	CXCR4	6985	7317	324	HIV-1
NH2	57551	AB014807	NH2_III_8	01_AE	JP	1997	CCR5	6985	7314	324	HIV-1
NH2	57551	AB014808	NH2_III_8A	01_AE	JP	1997	CCR5 CXCR4	6985	7317	324	HIV-1
NH2	57551	AB014809	NH2_III_9	01_AE	JP	1997	CCR5	6985	7314	324	HIV-1
NH2	57551	AB014810	NH2_III_K1	01_AE	JP	1997	CXCR4	6985	7317	324	HIV-1
NH2	57551	AB014811	NH2_III_K2	01_AE	JP	1997	CXCR4	6985	7317	324	HIV-1
NH2	57551	AB014812	NH2_III_K3	01_AE	JP	1997	CXCR4	6985	7317	324	HIV-1
NH2	57551	AB014813	NH2_III_K4	01_AE	JP	1997	CCR5 CXCR4	6985	7317	324	HIV-1
NH2	57551	AB014814	NH2_III_K5	01_AE	JP	1997	CCR5 CXCR4	6985	7317	324	HIV-1
NH2	57551	AB014815	NH2_III_K7	01_AE	JP	1997	CCR5 CXCR4	6985	7314	321	HIV-1
NH2	57551	AB014816	NH2_III_K8	01_AE	JP	1997	CCR5 CXCR4	6985	7314	321	HIV-1
NH2	57551	AB014834	NH2V_14	01_AE	JP	1993	CCR5	6985	7314	324	HIV-1
NH2	57551	AB014835	NH2V_15	01_AE	JP	1993	CCR5	6985	7314	324	HIV-1
NH2	57551	AB014836	NH2V_17	01_AE	JP	1993	CCR5	6985	7314	324	HIV-1
NH2	57551	AB014840	NH2V_26	01_AE	JP	1993	CCR5	6985	7314	324	HIV-1
NH2	57551	AB014841	NH2V_27	01_AE	JP	1993	CCR5	6985	7314	324	HIV-1
NH2	57551	AB014845	NH2V_31	01_AE	JP	1993	CCR5	6985	7314	324	HIV-1
NH2	57551	AB014849	NH2V_36	01_AE	JP	1993	CCR5	6985	7314	324	HIV-1
NH2	57551	AB014853	NH2V_7	01_AE	JP	1993	CCR5	6985	7314	324	HIV-1
NH3	57552	AB014855	NH3V_1	01_AE	JP	1993	CCR5	6985	7314	324	HIV-1
NH3	57552	AB014856	NH3V_10	01_AE	JP	1993	CCR5	6985	7314	324	HIV-1
NH3	57552	AB014857	NH3V_11	01_AE	JP	1993	CCR5	6985	7314	324	HIV-1
NH3	57552	AB014858	NH3V_17A	01_AE	JP	1993	CCR5	7110	7217	105	HIV-1
NH3	57552	AB014859	NH3V_19	01_AE	JP	1993	CCR5	6985	7314	324	HIV-1
NH3	57552	AB014860	NH3V_1A	01_AE	JP	1993	CCR5	7110	7217	105	HIV-1
NH3	57552	AB014861	NH3V_2	01_AE	JP	1993	CCR5	7110	7217	105	HIV-1
NH3	57552	AB014862	NH3V_20	01_AE	JP	1993	CCR5	6985	7314	324	HIV-1
NH3	57552	AB014863	NH3V_21	01_AE	JP	1993	CCR5	6985	7314	324	HIV-1
NH3	57552	AB014864	NH3V_22	01_AE	JP	1993	CCR5	6985	7314	324	HIV-1
NH3	57552	AB014867	NH3V_37	01_AE	JP	1993	CCR5	6985	7314	324	HIV-1
NH3	57552	AB014869	NH3V_4A	01_AE	JP	1993	CCR5	7110	7217	105	HIV-1
NH3	57552	AB014870	NH3V_5	01_AE	JP	1993	CCR5	6985	7314	324	HIV-1
NH3	57552	AB014871	NH3V_6	01_AE	JP	1993	CCR5	6985	7314	324	HIV-1
NH3	57552	AB014872	NH3V_7	01_AE	JP	1993	CCR5	6985	7314	324	HIV-1
NH3	57552	AB014873	NH3V_8	01_AE	JP	1993	CCR5	6985	7314	324	HIV-1
IN101	10141154	AB023804	93IN101	C	IN	1993	CCR5	1	9702	9680	HIV-1
ADA	5254	AF004394	AD87 ADA	B	US	1986	CCR5 CCR3 GPR15 STRL33 CCR8	1	9719	9715	HIV-1
BR020	5092	AF005494	93BR020_1	F1	BR	1993	CCR5 CXCR4 CCR3	654	9635	8968	HIV-1
BR029	5218	AF005495	93BR029_4	BF1	BR	1993	CCR5	654	9635	8954	HIV-1
208	17504	AF021477	dp10_c8	B	NL	1990	CCR5	7110	7304	189	HIV-1
208	17504	AF021494	dp12_b3	B	NL	1990	CCR5	7110	7304	189	HIV-1
208	17504	AF021499	dp12_h8	B	NL	1990	CCR5	7110	7302	187	HIV-1
208	17504	AF021500	dp13_a4	B	NL	1990	CCR5	7110	7304	189	HIV-1
208	17504	AF021502	dp13_f6	B	NL	1990	CCR5	7110	7304	189	HIV-1
208	17504	AF021503	dp14_a1	B	NL	1990	CCR5	7110	7304	189	HIV-1
208	17504	AF021505	dp14_a6	B	NL	1990	CCR5	7110	7304	189	HIV-1
208	17504	AF021510	dp14_e9	B	NL	1990	CCR5	7110	7304	189	HIV-1
208	17504	AF021514	dp18_e4b	B	NL	1990	CCR5	7110	7304	189	HIV-1
208	17504	AF021518	dp18_g6	B	NL	1990	CCR5	7110	7304	189	HIV-1
208	17504	AF021523	dp22_a9	B	NL	1990	CCR5	7110	7304	189	HIV-1
208	17504	AF021524	dp22_b2	B	NL	1990	CCR5	7110	7304	189	HIV-1
208	17504	AF021532	dp9_b1	B	NL	1990	CCR5	7110	7304	189	HIV-1
208	17504	AF021533	dp9_b6	B	NL	1990	CCR5	7110	7304	189	HIV-1
208	17504	AF021536	dp9_c6	B	NL	1990	CCR5	7110	7304	189	HIV-1
208	17504	AF021607	dp12_a4	B	NL	1990	CCR5 CXCR4	7110	7304	189	HIV-1
208	17504	AF021608	dp12_f4	B	NL	1990	CCR5 CXCR4	7110	7304	189	HIV-1
208	17504	AF021612	dp13_b1	B	NL	1990	CCR5 CXCR4	7110	7304	189	HIV-1
208	17504	AF021613	dp13_c2	B	NL	1990	CCR5 CXCR4	7110	7304	189	HIV-1
208	17504	AF021614	dp13_c3	B	NL	1990	CXCR4	7110	7304	189	HIV-1
208	17504	AF021616	dp14_g6	B	NL	1990	CCR5 CXCR4	7110	7304	189	HIV-1
208	17504	AF021617	dp13_h1	B	NL	1990	CXCR4	7110	7304	189	HIV-1
208	17504	AF021618	dp18_a2	B	NL	1990	CXCR4	7110	7304	189	HIV-1
208	17504	AF021620	dp18_c5	B	NL	1990	CCR5 CXCR4	7110	7304	189	HIV-1
208	17504	AF021622	dp18_d2	B	NL	1990	CXCR4	7110	7304	189	HIV-1
208	17504	AF021627	dpx1_a1	B	NL	1990	CXCR4	7110	7272	160	HIV-1
208	17504	AF021628	dpx1_a3	B	NL	1990	CXCR4	7110	7282	170	HIV-1
208	17504	AF021629	dpx1_a5	B	NL	1990	CXCR4	7110	7272	160	HIV-1
208	17504	AF021630	dpx1_a6	B	NL	1990	CXCR4	7110	7274	162	HIV-1
208	17504	AF021639	dpx1_g12	B	NL	1990	CXCR4	7110	7274	162	HIV-1
208	17504	AF021647	dp22_d7s	B	NL	1990	CXCR4	7110	7304	189	HIV-1
208	17504	AF021650	dp22_f1	B	NL	1990	CXCR4	7110	7304	189	HIV-1
208	17504	AF021651	dp22_g1	B	NL	1990	CXCR4	7110	7304	189	HIV-1
208	17504	AF021668	dp4x_c2	B	NL	1990	CXCR4	7110	7274	162	HIV-1
208	17504	AF021669	dp4x_c8	B	NL	1990	CXCR4	7110	7274	162	HIV-1
208	17504	AF021670	dp4x_d8	B	NL	1990	CXCR4	7110	7274	162	HIV-1
39	6063	AF022257	ACH0039_18c6	B	NL	1985	CCR5	7026	7431	388	HIV-1
39	6063	AF022258	ACH0039_18d6	B	NL	1985	CCR5	7026	7431	388	HIV-1
39	6063	AF022259	ACH0039_18e11	B	NL	1985	CCR5	7026	7431	388	HIV-1
39	6063	AF022260	ACH0039_18f8	B	NL	1985	CCR5	7026	7431	388	HIV-1
39	6063	AF022261	ACH0039_18C2	B	NL	1985	CCR5	7026	7431	388	HIV-1
39	6063	AF022262	ACH0039_18a9	B	NL	1985	CCR5	7026	7431	388	HIV-1
39	6063	AF022263	ACH0039_18g4	B	NL	1985	CCR5	7026	7431	388	HIV-1
39	6063	AF022264	ACH0039_18d10	B	NL	1985	CCR5	7026	7431	388	HIV-1
39	6063	AF022265	ACH0039_18h2	B	NL	1985	CCR5	7026	7431	388	HIV-1
39	6063	AF022266	ACH0039_18b7	B	NL	1985	CCR5	7026	7431	388	HIV-1
39	6063	AF022267	ACH0039_20g1	B	NL	1985	CXCR4 CCR3	7026	7431	388	HIV-1
39	6063	AF022271	ACH0039_20c6	B	NL	1985	CCR5 CXCR4 CCR3	7026	7431	388	HIV-1
39	6063	AF022273	ACH0039_20b10	B	NL	1985	CCR5 CXCR4 CCR3	7026	7431	388	HIV-1
39	6063	AF022274	ACH0039_21a7	B	NL	1986	CCR5	7026	7431	388	HIV-1
39	6063	AF022277	ACH0039_21d5	B	NL	1986	CCR5	7026	7431	388	HIV-1
39	6063	AF022278	ACH0039_21h10	B	NL	1986	CCR5 CXCR4 CCR3	7026	7431	388	HIV-1
39	6063	AF022280	ACH0039_21fl2	B	NL	1986	CCR5 CXCR4 CCR3	7026	7425	388	HIV-1
39	6063	AF022281	ACH0039_23e4	B	NL	1986	CCR5	7026	7431	388	HIV-1
39	6063	AF022282	ACH0039_23b7	B	NL	1986	CXCR4 CCR3	7026	7431	388	HIV-1
39	6063	AF022283	ACH0039_23g10	B	NL	1986	CXCR4 CCR3	7026	7431	388	HIV-1
39	6063	AF022287	ACH0039_23e12	B	NL	1986	CXCR4 CCR3	7026	7431	388	HIV-1
39	6063	AF022288	ACH0039_23b9	B	NL	1986	CXCR4 CCR3	7026	7431	388	HIV-1
39	6063	AF022289	ACH0039_24c12	B	NL	1986	CXCR4 CCR3	7026	7431	388	HIV-1
39	6063	AF022290	ACH0039_24a11	B	NL	1986	CXCR4 CCR3	7026	7431	388	HIV-1
39	6063	AF022291	ACH0039_24e6	B	NL	1986	CXCR4 CCR3	7026	7431	388	HIV-1
39	6063	AF022293	ACH0039_24f8	B	NL	1986	CCR5	7026	7431	388	HIV-1
39	6063	AF022294	ACH0039_24a7	B	NL	1986	CCR5	7026	7431	388	HIV-1
39	6063	AF022299	ACH0039_28a9	B	NL	1987	CXCR4 CCR3	7026	7431	388	HIV-1
39	6063	AF022300	ACH0039_28g3	B	NL	1987	CXCR4 CCR3	7026	7431	388	HIV-1
39	6063	AF022301	ACH0039_28b10	B	NL	1987	CXCR4 CCR3	7026	7431	388	HIV-1
LAI	5262	AF033819	HXB2_copy LAI	B	FR	1983	CXCR4	455	9635	9181	HIV-1
UNC116	7002	AF034375	UNC116_1 AF034375	B	US		CXCR4	6584	7318	762	HIV-1
UNC116	7002	AF034376	UNC116 AF034376	B	US		CXCR4	6584	7318	762	HIV-1
UNC116	7002	AF034377	UNC116 AF034377	B	US		CXCR4	6584	7318	786	HIV-1
UNC116	7002	AF034378	UNC116 AF034378	B	US		CXCR4	6584	7318	774	HIV-1
UNC116	7002	AF034379	UNC116 AF034379	B	US		CXCR4	6584	7318	765	HIV-1
UNC116	7002	AF034380	UNC116 AF034380	B	US		CXCR4	6584	7318	759	HIV-1
UNC116	7002	AF034381	UNC116 AF034381	B	US		CXCR4	6584	7318	765	HIV-1
UNC116	7002	AF034382	UNC116 AF034382	B	US		CXCR4	6584	7318	762	HIV-1
UNC116	7002	AF034383	UNC116 AF034383	B	US		CXCR4	7041	7626	562	HIV-1
UNC116	7002	AF034384	UNC116_6 AF034384	B	US		CXCR4	7041	7626	595	HIV-1
UNC116	7002	AF034385	UNC116 AF034385	B	US		CXCR4	7030	7310	272	HIV-1
ACH168	7250	AF035532	ACH16810_P23	B	NL		CCR5 CXCR4	6225	8795	2574	HIV-1
ACH168	7250	AF035533	ACH168_10P5	B	NL		CCR5 CXCR4	6225	8795	2574	HIV-1
ACH168	7250	AF035534	ACH168_C23	B	NL		CXCR4	6225	8795	2574	HIV-1
		AF062011	KH_001	01_AE	KH		CCR5	6849	7318	464	HIV-1
		AF062012	KH002	01_AE	KH		CCR5 CXCR4	6885	7244	357	HIV-1
		AF062013	KH_003	01_AE	KH		CCR5	6849	7256	405	HIV-1
		AF062014	KH004	01_AE	KH		CCR5	6864	7283	417	HIV-1
		AF062015	KH006	01_AE	KH		CCR5	6888	7259	369	HIV-1
		AF062016	KH007	01_AE	KH		CCR5	6861	7255	392	HIV-1
		AF062017	KH008	01_AE	KH		CCR5	7056	7669	566	HIV-1
		AF062019	KH010	01_AE	KH		CCR5 CXCR4	6867	7259	390	HIV-1
		AF062020	KH011	01_AE	KH		CCR5	6870	7325	447	HIV-1
		AF062021	KH012	01_AE	KH		CCR5	6849	7343	489	HIV-1
		AF062022	KH013	01_AE	KH		CCR5	6858	7376	510	HIV-1
		AF062023	KH014	01_AE	KH		CCR5	6858	7340	477	HIV-1
		AF062026	KH018	01_AE	KH		CCR5	6846	7337	486	HIV-1
		AF062027	KH019	01_AE	KH		CCR5 CXCR4	6846	7358	507	HIV-1
		AF062028	KH020	01_AE	KH		CCR5 CXCR4	6846	7334	480	HIV-1
		AF062029	KH021	01_AE	KH		CCR5 CXCR4	6849	7343	489	HIV-1
		AF062030	KH022	01_AE	KH		CCR5	6846	7293	442	HIV-1
		AF062031	KH023	01_AE	KH		CCR5 CXCR4	6849	7319	462	HIV-1
		AF062032	KH024	01_AE	KH		CCR5	6849	7343	486	HIV-1
		AF062033	KH025	01_AE	KH		CCR5 CXCR4	6845	7325	475	HIV-1
DJ263	5229	AF063223	DJ263	02_AG	FR	1991	CCR5	633	9605	9002	HIV-1
301999	5227	AF067154	93IN9999	C	IN	1993	CCR5	623	9636	9067	HIV-1
93IN904	3005	AF067157	93IN904	C	IN	1993	CCR5	623	9635	8991	HIV-1
93IN905	7243	AF067158	93IN905	C	IN	1993	CCR5	623	9637	8951	HIV-1
DH12	7512	AF069140	DH12_3	B	US	1991	CCR5 CXCR4 CCR3	1	9719	9704	HIV-1
SE8538	5242	AF069669	SE8538	A1	SE	1995	CCR5	796	9605	8816	HIV-1
SE7253	5238	AF069670	SE7253	A1	SE	1994	CCR5	794	9603	8813	HIV-1
SE7535	5240	AF069671	SE7535	A1	SE	1994	CCR5	769	9603	8859	HIV-1
	5239	AF069672	SE6594	A1U	SE	1993	CXCR4	796	9603	8791	HIV-1
SE8891	5241	AF069673	SE8891	A1	SE	1995	CCR5	796	9606	8785	HIV-1
SE9488	1002	AF071474	SE9488	A1C	SE	1996	CCR5	796	9605	8813	HIV-1
MN	1	AF075720	MN AF075720	B	US		CXCR4	6225	8807	2586	HIV-1
MN	1	AF075721	MN AF075721	B	US		CXCR4	6225	8795	2574	HIV-1
MN	1	AF075722	MN AF075722	B	US		CXCR4	6225	8795	2574	HIV-1
547	10150001	AF082353	547	B	ES		CCR5 CXCR4	7110	7217	105	HIV-1
602	10150002	AF082354	602	B	ES		CCR5	7110	7217	105	HIV-1
551	10150004	AF082360	551	B	ES		CCR5	7110	7217	105	HIV-1
603	10150005	AF082361	603	B	ES		CCR5	7110	7217	105	HIV-1
587	10150007	AF082371	587	B	ES		CCR5 CXCR4	7110	7217	105	HIV-1
625	10150008	AF082372	625	B	ES		CCR5	7110	7217	105	HIV-1
601	10150030	AF082379	601	B	ES		CCR5	7110	7217	105	HIV-1
588	10150026	AF082381	588	B	ES		CCR5	7110	7217	102	HIV-1
642	10150027	AF082382	642	B	ES		CCR5	7110	7217	105	HIV-1
644	10150031	AF082384	644	B	ES		CCR5	7110	7217	105	HIV-1
851	10150033	AF082390	851	B	ES		CXCR4	7110	7217	105	HIV-1
599	10150034	AF082837	599	B	ES		CCR5	7110	7217	105	HIV-1
600	10150035	AF082840	600	B	ES		CCR5	7110	7217	105	HIV-1
SE8131	7241	AF107771	UGSE8131	A1	SE	1995	CCR5 CXCR4	623	9638	9016	HIV-1
19242	57558	AF112542	19242V3_11	B	US	1994	CCR5	6260	8833	2553	HIV-1
22202	57550	AF112548	22202V3_1	B	US	1993	CCR5	7010	7864	844	HIV-1
22211	10141791	AF112563	22211v4	B	US	1994	CCR5	6260	8793	2519	HIV-1
22237	10141793	AF112565	22237V4	B	US	1995	CCR5	6541	7815	1281	HIV-1
VH	57691	AF146728	VH VHPCR	B	AU		CXCR4	675	9540	8887	HIV-1
C011	10143813	AF153129	C011	C	MW	1996	CCR5	7110	7217	105	HIV-1
S017	10144111	AF153130	S017	C	MW	1996	CCR5	7110	7217	105	HIV-1
S115	10144112	AF153131	S115	C	MW	1996	CCR5	7110	7217	105	HIV-1
S159	10144113	AF153132	S159	C	MW	1996	CCR5	7110	7217	105	HIV-1
S200	10144114	AF153133	S200	C	MW	1996	CCR5	7110	7217	105	HIV-1
C047	10144115	AF153134	C047	C	MW	1996	CCR5	7110	7217	105	HIV-1
C128	10143233	AF153135	C128	C	MW	1996	CCR5	7110	7217	105	HIV-1
C113	10144116	AF153136	C113	C	MW	1996	CCR5	7110	7217	105	HIV-1
S051	10144117	AF153137	S051	C	MW	1996	CCR5	7110	7217	102	HIV-1
C120	10143235	AF153138	C120	C	MW	1996	CCR5	7110	7217	105	HIV-1
S174	10144118	AF153139	S174	C	MW	1996	CCR5	7110	7217	105	HIV-1
S032	10144119	AF153140	S032	C	MW	1996	CCR5	7110	7217	105	HIV-1
S018	10144120	AF153141	S018	C	MW	1996	CCR5	7110	7217	102	HIV-1
C109	10144121	AF153142	C109	C	MW	1996	CCR5	7110	7217	105	HIV-1
C070	10144122	AF153143	C070	C	MW	1996	CCR5	7110	7217	105	HIV-1
2-S	10142837	AF153144	S002	C	MW	1996	CCR5	7110	7217	105	HIV-1
S005	10144123	AF153145	S005	C	MW	1996	CCR5	7110	7217	105	HIV-1
S048	10144124	AF153146	S048	C	MW	1996	CCR5	7110	7217	105	HIV-1
S047	10144125	AF153147	S047	C	MW	1996	CCR5	7110	7217	105	HIV-1
S036	10144126	AF153148	S036	C	MW	1996	CCR5	7110	7217	105	HIV-1
S148	10144127	AF153149	S148	C	MW	1996	CCR5	7110	7217	105	HIV-1
S171	10144128	AF153150	S171	C	MW	1996	CCR5	7110	7217	105	HIV-1
S059	10144129	AF153151	S059	C	MW	1996	CCR5	7110	7217	105	HIV-1
S103	10144130	AF153152	S103	C	MW	1996	CCR5	7110	7217	105	HIV-1
S021	10144131	AF153153	S021	C	MW	1996	CCR5	7110	7217	105	HIV-1
C040	10144132	AF153154	C040	C	MW	1996	CCR5	7110	7217	105	HIV-1
C054	10144133	AF153155	C054	C	MW	1996	CCR5	7110	7217	105	HIV-1
C087	10144134	AF153156	C087	C	MW	1996	CCR5	7110	7217	105	HIV-1
S053	10144135	AF153157	S053	C	MW	1996	CCR5	7110	7217	105	HIV-1
S100	10144136	AF153158	S100	C	MW	1996	CCR5	7110	7217	105	HIV-1
S166	10144137	AF153159	S166	C	MW	1996	CCR5	7110	7217	105	HIV-1
C044	10143234	AF153160	C044	C	MW	1996	CCR5	7110	7217	105	HIV-1
S007	10143236	AF153161	S007	C	MW	1996	CCR5	7110	7217	105	HIV-1
S071	10144138	AF153162	S071	C	MW	1996	CCR5	7110	7217	105	HIV-1
C012	10144139	AF153163	C012	C	MW	1996	CCR5	7110	7217	105	HIV-1
S194	10144140	AF153164	S194	C	MW	1996	CCR5	7110	7217	105	HIV-1
S116	10144141	AF153165	S116	C	MW	1996	CCR5	7110	7217	105	HIV-1
S070	10144142	AF153166	S070	C	MW	1996	CCR5	7110	7217	105	HIV-1
S080	10144143	AF153167	S080	C	MW	1996	CCR5	7110	7217	105	HIV-1
S045	10144144	AF153168	S045	C	MW	1996	CCR5	7110	7217	105	HIV-1
S147	10144145	AF153169	S147	C	MW	1996	CCR5	7110	7217	105	HIV-1
S172	10144146	AF153170	S172	C	MW	1996	CCR5	7110	7217	105	HIV-1
S173	10144147	AF153171	S173	C	MW	1996	CCR5	7110	7217	105	HIV-1
S191	10144148	AF153172	S191	C	MW	1996	CCR5	7110	7217	105	HIV-1
S031	10144149	AF153173	S031	C	MW	1996	CCR5	7110	7217	102	HIV-1
C018	10144150	AF153174	C018	C	MW	1996	CCR5	7110	7217	105	HIV-1
C034	10144151	AF153175	C034	C	MW	1996	CCR5	7110	7217	105	HIV-1
S123	10144152	AF153176	S123	C	MW	1996	CCR5	7110	7217	105	HIV-1
C111	10144153	AF153177	C111	C	MW	1996	CCR5	7110	7217	105	HIV-1
S073	10144154	AF153178	S073	C	MW	1996	CCR5	7110	7217	102	HIV-1
S158	10144155	AF153179	S158	C	MW	1996	CCR5	7110	7217	105	HIV-1
S134	10144156	AF153180	S134	C	MW	1996	CCR5	7110	7217	105	HIV-1
S119	10144157	AF153181	S119	C	MW	1996	CCR5	7110	7217	105	HIV-1
S081	10144158	AF153182	S081	C	MW	1996	CCR5	7110	7217	105	HIV-1
S009	10144159	AF153183	S009	C	MW	1996	CCR5	7110	7217	105	HIV-1
S040	10144160	AF153184	S040	C	MW	1996	CCR5	7110	7217	105	HIV-1
S206	10144161	AF153185	S206	C	MW	1996	CCR5	7110	7217	105	HIV-1
C022	10144162	AF153186	C022	C	MW	1996	CCR5	7110	7217	105	HIV-1
S077	10144163	AF153187	S077	C	MW	1996	CCR5	7110	7217	105	HIV-1
S180	10144164	AF153188	S180	C	MW	1996	CCR5	7110	7217	102	HIV-1
S083	10144165	AF153189	S083	C	MW	1996	CCR5	7110	7217	105	HIV-1
S141	10144166	AF153190	S141	C	MW	1996	CCR5	7110	7217	105	HIV-1
30	17505	AF158851	030	C	ET	1997	CCR3 CXCR4	7032	7302	265	HIV-1
208	17504	AF180898	ACH0208_09f1	B	NL	1983	CCR5	7110	7305	190	HIV-1
208	17504	AF180899	ACH0208_11b11b	B	NL	1984	CCR5	7110	7304	189	HIV-1
208	17504	AF180900	ACH0208_11c11b	B	NL	1984	CCR5	7110	7304	189	HIV-1
208	17504	AF180901	ACH0208_11c2b	B	NL	1984	CCR5	7110	7304	189	HIV-1
208	17504	AF180902	ACH0208_11g7b	B	NL	1984	CCR5	7110	7304	189	HIV-1
208	17504	AF180903	ACH0208_x1b1	B	NL	1988	CXCR4	7110	7304	189	HIV-1
208	17504	AF180904	ACH0208_x1b9	B	NL	1988	CCR5	7110	7305	190	HIV-1
208	17504	AF180905	ACH0208_x4a12	B	NL	1989	CXCR4	7110	7304	189	HIV-1
208	17504	AF180906	ACH0208_x4c12	B	NL	1989	CCR5	7110	7304	189	HIV-1
39	6063	AF180907	ACH0039_18F10	B	NL	1985	CCR5	7032	7385	348	HIV-1
39	6063	AF180908	ACH0039_28A4B	B	NL	1987	CCR5	7026	7427	384	HIV-1
39	6063	AF180909	ACH0039_28E2C	B	NL	1987	CCR5	7026	7431	388	HIV-1
39	6063	AF180910	ACH0039_28E5	B	NL	1987	CCR5	7026	7430	387	HIV-1
39	6063	AF180911	ACH0039_28H5C	B	NL	1987	CXCR4 CCR3	7026	7431	388	HIV-1
39	6063	AF180912	ACH0039_X1F12B	B	NL	1988	CXCR4 CCR3	7026	7431	388	HIV-1
39	6063	AF180913	ACH0039_X1G4B	B	NL	1988	CCR5	7026	7431	388	HIV-1
39	6063	AF180914	ACH0039_X1C4	B	NL	1988	CXCR4 CCR3	7026	7431	388	HIV-1
39	6063	AF180915	ACH0039_X1H4	B	NL	1988	CXCR4	7026	7431	388	HIV-1
39	6063	AF180916	ACH0039_X1H8	B	NL	1988	CXCR4 CCR3	7026	7431	388	HIV-1
829-GH	10146357	AF184155	G829	02A	GH	1997	CCR5	767	9530	8725	HIV-1
LAI	5262	AF189159	IIIBX LAI IIIB	B	FR	1983	CXCR4	6225	8858	2563	HIV-1
BW2117	7526	AF192135	BW2117	A1GJ	BW	1998	CCR5 CXCR4	609	9703	9103	HIV-1
F	57614	AF199032	J2234	B	SE		CCR5	7110	7217	105	HIV-1
F	57614	AF199033	J4996	B	SE		CCR5	7110	7217	105	HIV-1
Patient G	57615	AF199034	J1228	B	SE		CCR5	7110	7217	105	HIV-1
Patient G	57615	AF199035	J4481	B	SE		CCR5	7110	7217	105	HIV-1
H	57616	AF199036	J624	B	SE		CCR5	7110	7217	105	HIV-1
H	57616	AF199037	J3899	B	SE		CCR5	7110	7217	105	HIV-1
I	57617	AF199038	J5013	B	SE		CCR5	7110	7217	102	HIV-1
I	57617	AF199039	J8616	B	SE		CCR5	7110	7217	102	HIV-1
Q	57620	AF199040	J5404	B	SE		CCR5	7110	7217	105	HIV-1
Q	57620	AF199041	J10273	B	SE		CCR5	7110	7217	105	HIV-1
R	57619	AF199042	J6322	B	SE		CCR5 CCR3	7110	7217	105	HIV-1
R	57619	AF199043	J8004	B	SE		CCR5 CCR3	7110	7217	105	HIV-1
TV016	127658	AF214545	TV016P	B	ZA	1998	CCR5 CCR2b CCR3 CXCR4	7101	7338	232	HIV-1
RW008	17508	AF231042	92RW008_b	A1	RW	1992	CCR5	7110	7217	105	HIV-1
TH001	27562	AF231045	92TH001	01_AE	TH	1992	CCR5	7110	7217	105	HIV-1
TV001	67622	AF254766	TV001	C	ZA	1998	CCR5	7023	7657	626	HIV-1
TV002	67648	AF254767	TV002	C	ZA	1998	CCR5	7009	7647	633	HIV-1
TV003	67679	AF254768	TV003	C	ZA	1998	CCR5	7012	7647	618	HIV-1
TV004	67681	AF254769	TV004	C	ZA	1998	CCR5	7013	7647	620	HIV-1
TV005	67651	AF254770	TV005	C	ZA	1998	CCR5 CCR1 CCR2b CCR3 CCR4 CXCR4	7012	7657	623	HIV-1
TV006	67652	AF254771	TV006	C	ZA	1998	CCR5	7001	7576	561	HIV-1
TV007	67653	AF254772	TV007	C	ZA	1998	CCR5	7024	7658	623	HIV-1
TV008	67668	AF254773	TV008	C	ZA	1989	CCR5	7024	7644	618	HIV-1
TV009	67655	AF254774	TV009	C	ZA	1998	CCR5	7009	7456	429	HIV-1
TV010	67688	AF254775	TV010	C	ZA	1998	CCR5	7012	7657	625	HIV-1
TV012	67690	AF254776	TV012	C	ZA	1998	CCR5	7009	7600	565	HIV-1
TV013	67692	AF254777	TV013	C	ZA	1998	CCR5	7000	7643	613	HIV-1
TV016	127658	AF254778	TV016	B	ZA	1998	CCR5	7000	7648	637	HIV-1
TV015	127659	AF254779	TV015	B	ZA	1998	CCR5	7013	7647	626	HIV-1
TV016	127658	AF254780	TV016	B	ZA	1998	CCR5 CCR2b CCR3 CXCR4	7013	7647	623	HIV-1
TV017	127660	AF254781	TV017	B	ZA	1998	CCR5	7011	7651	635	HIV-1
TV018	67660	AF254782	TV018	C	ZA	1998	CCR5	7022	7608	563	HIV-1
TV019	57763	AF254783	TV019	C	ZA	1998	CCR5	7001	7425	415	HIV-1
490	7129	AF258957	ACH490_23roB2	B	NL	1984	CCR5	7017	7361	339	HIV-1
490	7129	AF258958	ACH490_23roA3	B	NL	1984	CCR5	7017	7361	339	HIV-1
490	7129	AF258959	ACH490_23roF3	B	NL	1984	CCR5	7017	7361	339	HIV-1
490	7129	AF258960	ACH490_23rob11	B	NL	1984	CCR5	7017	7361	339	HIV-1
490	7129	AF258961	ACH490_23roe11	B	NL	1984	CCR5	7017	7361	339	HIV-1
490	7129	AF258962	ACH490_23roe2	B	NL	1984	CCR5	7017	7361	339	HIV-1
490	7129	AF258963	ACH490_23rog10	B	NL	1984	CCR5	7017	7361	339	HIV-1
490	7129	AF258964	ACH490_28rab6	B	NL	1985	CCR5	7017	7361	339	HIV-1
490	7129	AF258965	ACH490_28roa1	B	NL	1985	CCR5	7017	7361	339	HIV-1
490	7129	AF258966	ACH490_28roa3	B	NL	1985	CCR5	7017	7361	339	HIV-1
490	7129	AF258967	ACH490_28roB6	B	NL	1985	CCR5	7017	7361	339	HIV-1
490	7129	AF258968	ACH490_28roc2	B	NL	1985	CCR5	7017	7361	339	HIV-1
490	7129	AF258969	ACH490_28roc5	B	NL	1985	CCR5	7017	7361	339	HIV-1
490	7129	AF258970	ACH490_28rod7	B	NL	1985	CCR5 CXCR4	7017	7361	339	HIV-1
490	7129	AF258971	ACH490_28rod8	B	NL	1985	CCR5	7017	7361	339	HIV-1
490	7129	AF258972	ACH490_28roe4	B	NL	1985	CCR5	7017	7361	339	HIV-1
490	7129	AF258973	ACH490_30rad9	B	NL	1985	CCR5	7017	7361	339	HIV-1
490	7129	AF258974	ACH490_30rob12	B	NL	1985	CCR5	7017	7361	339	HIV-1
490	7129	AF258975	ACH490_30rod1	B	NL	1985	CCR5	7017	7361	339	HIV-1
490	7129	AF258976	ACH490_30rod2	B	NL	1985	CCR5	7017	7361	339	HIV-1
490	7129	AF258977	ACH490_30rog10	B	NL	1985	CCR5	7017	7361	339	HIV-1
490	7129	AF258978	ACH490_30rog6	B	NL	1985	CCR5 CXCR4	7017	7361	339	HIV-1
490	7129	AF258979	ACH490_33a2	B	NL	1986	CCR5	7017	7361	339	HIV-1
490	7129	AF258980	ACH490_33a5	B	NL	1986	CCR5	7017	7361	339	HIV-1
490	7129	AF258981	ACH490_33a7	B	NL	1986	CXCR4	7017	7361	339	HIV-1
490	7129	AF258982	ACH490_33b3	B	NL	1986	CCR5	7017	7361	339	HIV-1
490	7129	AF258983	ACH490_33c6	B	NL	1986	CCR5	7017	7361	339	HIV-1
490	7129	AF258984	ACH490_33f4	B	NL	1986	CXCR4	7017	7361	339	HIV-1
490	7129	AF258985	ACH490_33h5	B	NL	1986	CXCR4	7017	7361	339	HIV-1
490	7129	AF258986	ACH490_33f3	B	NL	1986	CCR5	7017	7361	339	HIV-1
490	7129	AF258987	ACH490_35rac6	B	NL	1986	CXCR4 CCR3	7017	7361	339	HIV-1
490	7129	AF258988	ACH490_35rad2	B	NL	1986	CXCR4	7017	7361	339	HIV-1
490	7129	AF258989	ACH490_35rad8	B	NL	1986	CXCR4	7017	7361	339	HIV-1
490	7129	AF258990	ACH490_35rae5	B	NL	1986	CXCR4 CCR3	7017	7361	339	HIV-1
490	7129	AF258991	ACH490_35raf4	B	NL	1986	CXCR4	7017	7361	339	HIV-1
490	7129	AF258992	ACH490_35rag5	B	NL	1986	CCR5	7017	7361	339	HIV-1
490	7129	AF258993	ACH490_35rag9	B	NL	1986	CCR5	7017	7361	339	HIV-1
490	7129	AF258994	ACH490_35roa2	B	NL	1986	CCR5	7017	7361	339	HIV-1
490	7129	AF258995	ACH490_35roa4	B	NL	1986	CXCR4 CCR3	7017	7361	339	HIV-1
490	7129	AF258996	ACH490_35rob1	B	NL	1986	CCR5	7017	7361	339	HIV-1
490	7129	AF258997	ACH490_35roc3	B	NL	1986	CCR5	7017	7361	339	HIV-1
490	7129	AF258998	ACH490_35roe4	B	NL	1986	CXCR4 CCR3	7017	7361	339	HIV-1
490	7129	AF258999	ACH490_35roe5	B	NL	1986	CXCR4	7017	7361	339	HIV-1
490	7129	AF259000	ACH490_37rac11	B	NL	1987	CXCR4 CCR3	7017	7361	339	HIV-1
490	7129	AF259001	ACH490_37rad5	B	NL	1987	CXCR4 CCR3	7017	7361	339	HIV-1
490	7129	AF259002	ACH490_37rad8	B	NL	1987	CXCR4 CCR3	7017	7361	339	HIV-1
490	7129	AF259003	ACH490_37rah10	B	NL	1987	CXCR4	7017	7361	339	HIV-1
490	7129	AF259004	ACH490_37roa3	B	NL	1987	CXCR4 CCR3	7017	7361	339	HIV-1
490	7129	AF259005	ACH490_37roa9	B	NL	1987	CXCR4 CCR3	7017	7361	339	HIV-1
490	7129	AF259006	ACH490_37rob2	B	NL	1987	CCR5	7017	7361	339	HIV-1
490	7129	AF259007	ACH490_37rod4	B	NL	1987	CXCR4	7017	7361	339	HIV-1
490	7129	AF259008	ACH490_37rod7	B	NL	1987	CXCR4 CCR3	7017	7361	339	HIV-1
490	7129	AF259009	ACH490_37roe11	B	NL	1987	CXCR4	7017	7361	339	HIV-1
490	7129	AF259010	ACH490_37roe12	B	NL	1987	CCR5	7017	7361	339	HIV-1
171	57548	AF259011	ACH171_25rah6	B	NL	1987	CCR5	7039	7341	297	HIV-1
171	57548	AF259012	ACH171_25rad12	B	NL	1987	CCR5	7039	7341	297	HIV-1
171	57548	AF259013	ACH171_25roc3	B	NL	1987	CCR5	7039	7341	297	HIV-1
171	57548	AF259014	ACH171_25roa5	B	NL	1987	CCR5	7039	7341	297	HIV-1
171	57548	AF259015	ACH171_29rad12	B	NL	1988	CCR5	7039	7341	297	HIV-1
171	57548	AF259016	ACH171_29raf8	B	NL	1988	CCR5	7039	7341	297	HIV-1
171	57548	AF259017	ACH171_29rof7	B	NL	1988	CCR5	7039	7341	297	HIV-1
171	57548	AF259018	ACH171_29roH8	B	NL	1988	CCR5	7039	7341	297	HIV-1
171	57548	AF259019	ACH171_29roa10	B	NL	1988	CCR5 CXCR4 CCR3	7039	7341	297	HIV-1
171	57548	AF259020	ACH171_31roa2	B	NL	1988	CCR5	7039	7341	297	HIV-1
171	57548	AF259021	ACH171_31rod2	B	NL	1988	CCR5 CXCR4	7039	7341	297	HIV-1
171	57548	AF259022	ACH171_31roa5	B	NL	1988	CCR5	7039	7341	297	HIV-1
171	57548	AF259023	ACH171_31roe4	B	NL	1988	CCR5	7039	7341	297	HIV-1
171	57548	AF259024	ACH171_31rof6	B	NL	1988	CCR5	7039	7341	297	HIV-1
171	57548	AF259025	ACH171_31rob9	B	NL	1988	CCR5 CXCR4 CCR3	7039	7341	297	HIV-1
171	57548	AF259026	ACH171_31rog6	B	NL	1988	CCR5 CXCR4 CCR3	7039	7341	297	HIV-1
171	57548	AF259027	ACH171_33rab6A	B	NL	1989	CCR5	7039	7341	297	HIV-1
171	57548	AF259028	ACH171_33rae9	B	NL	1989	CCR5	7039	7341	297	HIV-1
171	57548	AF259029	ACH171_33roa1	B	NL	1989	CCR5	7039	7341	297	HIV-1
171	57548	AF259030	ACH171_33rab6B	B	NL	1989	CCR5	7039	7341	297	HIV-1
171	57548	AF259031	ACH171_33rah11	B	NL	1989	CCR5	7039	7341	297	HIV-1
171	57548	AF259032	ACH171_33rae1	B	NL	1989	CXCR4	7039	7341	297	HIV-1
171	57548	AF259033	ACH171_33rad3	B	NL	1989	CXCR4	7039	7341	297	HIV-1
171	57548	AF259034	ACH171_33roa2	B	NL	1989	CXCR4	7039	7341	297	HIV-1
171	57548	AF259035	ACH171_36rah7	B	NL	1989	CCR5	7039	7341	297	HIV-1
171	57548	AF259036	ACH171_36rah10	B	NL	1989	CCR5	7039	7341	297	HIV-1
171	57548	AF259037	ACH171_36roa4	B	NL	1989	CCR5	7039	7341	297	HIV-1
171	57548	AF259038	ACH171_36roh6	B	NL	1989	CCR5	7039	7341	297	HIV-1
171	57548	AF259039	ACH171_36rah1	B	NL	1989	CCR5 CXCR4 CCR4	7039	7341	297	HIV-1
171	57548	AF259040	ACH171_36rad10	B	NL	1989	CCR5 CXCR4 CCR3	7039	7341	297	HIV-1
171	57548	AF259041	ACH171_36rog4	B	NL	1989	CCR5 CXCR4 CCR3	7039	7341	297	HIV-1
171	57548	AF259042	ACH171_36rod11	B	NL	1989	CCR5 CXCR4 CCR3	7039	7341	297	HIV-1
171	57548	AF259043	ACH171_36roe11	B	NL	1989	CCR5 CXCR4	7039	7341	297	HIV-1
171	57548	AF259044	ACH171_41rob6	B	NL	1990	CCR5	7039	7341	297	HIV-1
171	57548	AF259045	ACH171_41roc3	B	NL	1990	CCR5	7039	7341	297	HIV-1
171	57548	AF259046	ACH171_41roc5	B	NL	1990	CCR5	7039	7341	297	HIV-1
171	57548	AF259047	ACH171_41roe2	B	NL	1990	CCR5	7039	7341	297	HIV-1
171	57548	AF259048	ACH171_41roe4	B	NL	1990	CCR5	7039	7341	297	HIV-1
171	57548	AF259049	ACH171_41d12	B	NL	1990	CXCR4	7039	7341	297	HIV-1
171	57548	AF259050	ACH171_17141e9	B	NL	1990	CXCR4	7039	7341	297	HIV-1
171	57548	AF259051	ACH171_41raf5	B	NL	1990	CCR5 CXCR4 CCR3	7039	7341	297	HIV-1
171	57548	AF259052	ACH171_41rac10	B	NL	1990	CXCR4	7039	7341	297	HIV-1
CM235	87615	AF259954	CM235	01_AE	TH	1990	CCR5	1	9719	9734	HIV-1
CM235	87615	AF259955	CM235	01_AE	TH	1990	CCR5	1	9719	9734	HIV-1
		AF268277	CHN19 CN19	BC	CN		CCR5	6225	8795	2541	HIV-1
WR27	7531	AF286365	WR27	B	US	1988	CCR5 CXCR4	1	9719	9719	HIV-1
		AF307749	TZ4	D	TZ		CXCR4	7044	7253	207	HIV-1
		AF307750	TZ5	C	TZ		CCR5	7044	7253	207	HIV-1
		AF307751	TZ7	A1	TZ		CCR5	7044	7253	207	HIV-1
		AF307752	TZ9	10_CD	TZ		CCR5	7044	7247	201	HIV-1
		AF307753	TZ11	A1	TZ		CCR5	7044	7253	207	HIV-1
		AF307754	TZ13	A1	TZ		CCR5	7071	7253	180	HIV-1
		AF307755	TZ14	C	TZ		CCR5	7044	7253	207	HIV-1
		AF307756	TZ19	C	TZ		CCR5	7062	7244	180	HIV-1
		AF307757	TZ21	D	TZ		CCR5	7044	7253	204	HIV-1
		AF307758	TZ23	D	TZ		CXCR4	7044	7235	195	HIV-1
SC24	57611	AF310108	SC24-QH0515c.1	B	TT		CCR5	6225	8795	2586	HIV-1
SC24	57611	AF310109	SC24-QH0648c.1	B	TT		CCR5	6225	8795	2586	HIV-1
SC24	57611	AF310110	SC24-QH0797c.3	B	TT		CCR5	6225	8795	2586	HIV-1
SC24	57611	AF310111	SC24-QH1246c.3	B	TT		CCR5	6225	8795	2586	HIV-1
SC24	57611	AF310112	SC24-QH1483c.3	B	TT		CCR5	6225	8795	2580	HIV-1
SC24	57611	AF310113	SC24-QH1503c.1	B	TT		CCR5	6225	8795	2562	HIV-1
SC24	57611	AF310114	SC24-QH1503c.12	B	TT		CCR5	6225	8795	2568	HIV-1
SC24	57611	AF310115	SC24-QH1503c.5	B	TT		CCR5	6225	8795	2562	HIV-1
SC24	57611	AF310116	SC24-QH1520c.2	B	TT		CCR5 CXCR4	6225	8795	2568	HIV-1
SC24	57611	AF310117	SC24-QH1549c.1	B	TT		CCR5 CXCR4	6225	8795	2562	HIV-1
SC24	57611	AF310118	SC24-QH1549c.13	B	TT		CCR5 CXCR4	6225	8795	2559	HIV-1
SC24	57611	AF310119	SC24-QH0515	B	TT		CCR5	6954	7421	456	HIV-1
SC24	57611	AF310120	SC24-QH0648	B	TT		CCR5	6954	7421	456	HIV-1
SC24	57611	AF310121	SC24-QH1246	B	TT		CCR5	6954	7421	456	HIV-1
SC24	57611	AF310122	SC24-QH1549	B	TT		CCR5 CXCR4	6954	7421	456	HIV-1
SC51	57610	AF310123	SC51-QH1302c.23a	B	TT		CCR5	6225	8795	2577	HIV-1
SC51	57610	AF310124	SC51-QH1420c.2	B	TT		CCR5	6225	8795	2577	HIV-1
SC51	57610	AF310125	SC51-QH1490c.11a	B	TT		CCR5	6225	8795	2577	HIV-1
SC51	57610	AF310126	SC51-QH1490c.4a	B	TT		CCR5	6225	8795	2577	HIV-1
SC51	57610	AF310127	SC51-QH1509c.3	B	TT		CCR5	6225	8795	2577	HIV-1
SC51	57610	AF310128	SC51-QH1521c.28	B	TT		CCR5 CXCR4	6225	8795	2577	HIV-1
SC51	57610	AF310129	SC51-QH1521c.30	B	TT		CCR5 CXCR4	6225	8795	2580	HIV-1
SC51	57610	AF310130	SC51-QH1521c.34	B	TT		CCR5 CXCR4	6225	8795	2580	HIV-1
SC51	57610	AF310131	SC51-QH1536c.2	B	TT		CCR5	6225	8795	2568	HIV-1
SC51	57610	AF310132	SC51-QH1558c.23a	B	TT		CXCR4	6225	8795	2574	HIV-1
96BW06	27516	AF321523	chimeric	C	BW	1996	CCR5	1	9638	9913	HIV-1
BD4	10139922	AF355318	99CMBD4	AG	CM	1999	CCR5	7044	7661	609	HIV-1
BD5	10139931	AF355319	99CMBD5	AG	CM	1999	CXCR4	7044	7661	615	HIV-1
BD6	10139932	AF355320	99CMBD6	AG	CM	1999	CXCR4	7044	7666	654	HIV-1
LB2	10139923	AF355321	99CMLB2	AG	CM	1999	CCR5	7044	7664	606	HIV-1
LB4	10139928	AF355322	99CMLB4	A	CM	1999	CCR5	7044	7661	603	HIV-1
LB5	10139927	AF355323	99CMLB5	A	CM	1999	CCR5	7044	7661	612	HIV-1
LB6	10139935	AF355324	99CMLB6	G	CM	1999	CCR5	7044	7661	594	HIV-1
LB9	10139936	AF355325	99CMLB9	AG	CM	1999	CCR5	7044	7661	603	HIV-1
LB11	10139937	AF355326	99CMLB11	G	CM	1999	CCR5	7044	7661	570	HIV-1
LB20	10139924	AF355327	99CMLB20	AG	CM	1999	CCR5	7044	7661	618	HIV-1
LB25	10139925	AF355328	99CMLB25	A	CM	1999	CCR5	7044	7661	615	HIV-1
LB26	10139926	AF355329	99CMLB26	A	CM	1999	CCR5	7044	7661	615	HIV-1
LB30	10139938	AF355330	99CMLB30	G	CM	1999	CXCR4	7044	7661	594	HIV-1
LB31	10139940	AF355331	99CMLB31	AG	CM	1999	CCR5	7044	7661	600	HIV-1
LB33	10139939	AF355332	99CMLB33	F2	CM	1999	CCR5 CXCR4 CCR3 CCR1	7044	7661	600	HIV-1
LB40	10139929	AF355333	99CMLB40	U	CM	1999	CCR5	7044	7661	582	HIV-1
YD3	10139933	AF355334	99CMYD3	AG	CM	1999	CCR5 CXCR4	7044	7661	606	HIV-1
YD6	10139930	AF355335	99CMYD6	AG	CM	1999	CCR5	7044	7661	624	HIV-1
YD9	10139934	AF355336	99CMYD9	AG	CM	1999	CXCR4	7044	7661	627	HIV-1
8	57613	AF355630	08preA4	B	NL		CCR5 CXCR4	7017	7355	333	HIV-1
8	57613	AF355631	08preB2p	B	NL		CCR5	7017	7355	333	HIV-1
8	57613	AF355632	08preB3p	B	NL		CCR5 CXCR4	7017	7355	333	HIV-1
8	57613	AF355633	08preB8	B	NL		CCR5	7017	7355	333	HIV-1
8	57613	AF355634	08preB11	B	NL		CCR5	7017	7355	333	HIV-1
8	57613	AF355635	08preC3B	B	NL		CCR5 CXCR4	7017	7355	333	HIV-1
8	57613	AF355636	08preD7	B	NL		CCR5	7017	7355	333	HIV-1
8	57613	AF355637	08preD11	B	NL		CCR5	7017	7355	333	HIV-1
8	57613	AF355638	08preE4p	B	NL		CCR5	7017	7355	333	HIV-1
8	57613	AF355641	0845c1	B	NL		CCR5	7017	7355	333	HIV-1
8	57613	AF355642	0845c6	B	NL		CCR5	7017	7355	333	HIV-1
8	57613	AF355643	0845e9	B	NL		CCR5	7017	7355	333	HIV-1
8	57613	AF355644	0845h4	B	NL		CCR5	7017	7355	333	HIV-1
8	57613	AF355647	0896K45	B	NL		CCR5 CXCR4 CCR3	7017	7355	333	HIV-1
8	57613	AF355658	08152roc12	B	NL		CCR5	7017	7355	333	HIV-1
8	57613	AF355659	08152roe12	B	NL		CCR5	7017	7355	333	HIV-1
8	57613	AF355660	08preA1	B	NL		CXCR4	7017	7355	330	HIV-1
8	57613	AF355661	08preA3	B	NL		CCR5 CXCR4 CCR3	7017	7355	330	HIV-1
8	57613	AF355662	08preA9	B	NL		CXCR4	7017	7355	330	HIV-1
8	57613	AF355663	08preB3	B	NL		CXCR4	7017	7355	330	HIV-1
8	57613	AF355664	08preC5	B	NL		CCR5 CXCR4	7017	7355	330	HIV-1
8	57613	AF355665	08preC5s	B	NL		CCR5 CXCR4 CCR3	7017	7355	330	HIV-1
8	57613	AF355666	08preC6	B	NL		CCR5 CXCR4 CCR3	7017	7355	330	HIV-1
8	57613	AF355667	08preC8	B	NL		CXCR4	7017	7355	330	HIV-1
8	57613	AF355668	08preC9	B	NL		CCR5 CXCR4	7017	7355	330	HIV-1
8	57613	AF355669	08preE2p	B	NL		CCR5 CXCR4	7017	7355	330	HIV-1
8	57613	AF355671	0845a4	B	NL		CCR5 CXCR4 CCR3	7017	7355	330	HIV-1
8	57613	AF355672	0845b7	B	NL		CCR5 CXCR4	7017	7355	330	HIV-1
8	57613	AF355673	0845c9	B	NL		CCR5 CXCR4	7017	7355	330	HIV-1
8	57613	AF355674	0845f12	B	NL		CCR5 CXCR4 CCR3	7017	7355	330	HIV-1
8	57613	AF355675	0896K23B	B	NL		CCR5 CXCR4 CCR3	7017	7355	330	HIV-1
8	57613	AF355676	0896K26	B	NL		CCR5 CXCR4 CCR3	7017	7355	333	HIV-1
8	57613	AF355679	08152rah9	B	NL		CXCR4	7017	7355	330	HIV-1
15	57612	AF355686	15prea3	B	NL		CXCR4	7017	7355	330	HIV-1
15	57612	AF355687	15prea6	B	NL		CXCR4	7017	7355	330	HIV-1
15	57612	AF355688	15prea9	B	NL		CXCR4	7017	7355	330	HIV-1
15	57612	AF355689	15prea12	B	NL		CXCR4	7017	7355	330	HIV-1
15	57612	AF355690	15preb1	B	NL		CCR5 CXCR4	7017	7355	333	HIV-1
15	57612	AF355691	15preb5	B	NL		CXCR4	7017	7355	330	HIV-1
15	57612	AF355692	15prec1	B	NL		CCR5 CXCR4	7017	7355	333	HIV-1
15	57612	AF355693	15pree1	B	NL		CXCR4	7017	7355	330	HIV-1
15	57612	AF355694	15pree3	B	NL		CXCR4	7017	7355	330	HIV-1
15	57612	AF355695	15pree7	B	NL		CXCR4	7017	7355	330	HIV-1
15	57612	AF355696	15pree9	B	NL		CXCR4	7017	7355	330	HIV-1
15	57612	AF355697	15pree12	B	NL		CXCR4	7017	7355	330	HIV-1
15	57612	AF355698	15pref2	B	NL		CXCR4	7017	7355	330	HIV-1
15	57612	AF355699	15pref7	B	NL		CCR5 CXCR4	7017	7355	330	HIV-1
15	57612	AF355700	15pref12	B	NL		CXCR4	7017	7355	330	HIV-1
15	57612	AF355701	15preg3	B	NL		CCR5 CXCR4	7017	7355	330	HIV-1
15	57612	AF355702	15preg11	B	NL		CXCR4	7017	7355	330	HIV-1
15	57612	AF355703	15preg12	B	NL		CCR5 CXCR4	7017	7355	333	HIV-1
15	57612	AF355704	15preh7	B	NL		CCR5 CXCR4	7017	7355	330	HIV-1
15	57612	AF355705	1549C7	B	NL		CCR5 CXCR4	7017	7355	330	HIV-1
15	57612	AF355706	1549D12	B	NL		CXCR4	7017	7355	333	HIV-1
15	57612	AF355707	1549F1	B	NL		CCR5 CXCR4	7017	7355	330	HIV-1
15	57612	AF355708	1549G3	B	NL		CXCR4	7017	7355	333	HIV-1
15	57612	AF355709	1549H3	B	NL		CXCR4	7017	7355	330	HIV-1
15	57612	AF355710	1582K57	B	NL		CCR5 CXCR4	7017	7355	333	HIV-1
15	57612	AF355711	1582K58	B	NL		CCR5 CXCR4	7017	7355	333	HIV-1
15	57612	AF355712	1582K59	B	NL		CCR5 CXCR4	7017	7355	330	HIV-1
15	57612	AF355713	15104K1	B	NL		CCR5 CXCR4	7017	7355	330	HIV-1
14	57701	AF355726	14PREB2	B	NL		CCR5	7017	7355	333	HIV-1
14	57701	AF355727	14PREB5	B	NL		CCR5	7017	7355	333	HIV-1
14	57701	AF355728	14PRED10	B	NL		CCR5	7017	7355	333	HIV-1
14	57701	AF355729	14PREE1	B	NL		CCR5	7017	7355	333	HIV-1
14	57701	AF355730	14PREE6	B	NL		CCR5	7017	7355	333	HIV-1
14	57701	AF355731	14PREF7	B	NL		CCR5	7017	7355	333	HIV-1
14	57701	AF355732	14PREG6	B	NL		CCR5	7017	7355	333	HIV-1
14	57701	AF355733	14PREC5	B	NL		CXCR4	7017	7355	333	HIV-1
14	57701	AF355734	14PREC6	B	NL		CXCR4	7017	7355	333	HIV-1
14	57701	AF355735	14PREC12	B	NL		CXCR4	7017	7355	333	HIV-1
14	57701	AF355736	14PRED9	B	NL		CXCR4	7017	7355	333	HIV-1
14	57701	AF355737	14PREE3	B	NL		CXCR4	7017	7355	333	HIV-1
14	57701	AF355738	14PREF3	B	NL		CXCR4	7017	7355	333	HIV-1
14	57701	AF355739	14PREG3	B	NL		CXCR4	7017	7355	333	HIV-1
14	57701	AF355740	14PREG5	B	NL		CXCR4	7017	7355	333	HIV-1
14	57701	AF355741	14PREG10	B	NL		CXCR4	7017	7355	333	HIV-1
14	57701	AF355742	1452F1	B	NL		CXCR4	7017	7355	333	HIV-1
14	57701	AF355743	1494K28	B	NL		CXCR4	7017	7355	333	HIV-1
14	57701	AF355744	1494K2	B	NL		CXCR4	7017	7355	333	HIV-1
14	57701	AF355745	1498K3	B	NL		CXCR4	7017	7355	333	HIV-1
14	57701	AF355746	1498K4	B	NL		CXCR4	7017	7355	333	HIV-1
14	57701	AF355747	1498K5	B	NL		CXCR4	7017	7355	333	HIV-1
14	57701	AF355748	14137R0H6	B	NL		CXCR4	7017	7355	333	HIV-1
TV001	67622	AF391230	TV001A	C	ZA	1998	CCR5	6225	8795	2604	HIV-1
TV001	67622	AF391231	TV001B	C	ZA	1998	CCR5	6225	8795	2610	HIV-1
TV002	67648	AF391232	TV002	C	ZA	1998	CCR5	6225	8795	2565	HIV-1
TV003	67679	AF391233	TV003	C	ZA	1998	CCR5	6225	8795	2538	HIV-1
TV004	67681	AF391234	TV004	C	ZA	1998	CCR5	6225	8795	2568	HIV-1
TV006	67652	AF391235	TV006A	C	ZA	1998	CCR5	6199	8821	2611	HIV-1
TV006	67652	AF391236	TV006B	C	ZA	1998	CCR5	6199	8821	2614	HIV-1
TV006	67652	AF391237	TV006C	C	ZA	1998	CCR5	6225	8795	2574	HIV-1
TV007	67653	AF391238	TV007A	C	ZA	1998	CCR5	6225	8842	2627	HIV-1
TV007	67653	AF391239	TV007B	C	ZA	1998	CCR5	6225	8627	2412	HIV-1
TV008	67668	AF391240	TV008A	C	ZA	1998	CCR5	6199	8821	2650	HIV-1
TV008	67668	AF391241	TV008B	C	ZA	1998	CCR5	6199	8821	2641	HIV-1
TV010	67688	AF391242	TV010	C	ZA	1998	CCR5	6225	8795	2541	HIV-1
TV012	67690	AF391243	TV012A	C	ZA	1998	CCR5	6199	8822	2591	HIV-1
TV012	67690	AF391244	TV012B	C	ZA	1998	CCR5	6199	8822	2591	HIV-1
TV013	67692	AF391245	TV013A	C	ZA	1998	CCR5	6225	8795	2583	HIV-1
TV013	67692	AF391246	TV013B	C	ZA	1998	CCR5	6225	8795	2583	HIV-1
TV014	67693	AF391247	TV014A	C	ZA	1998	CCR5	6199	8822	2628	HIV-1
TV014	67693	AF391248	TV014B	C	ZA	1998	CCR5	6199	8822	2630	HIV-1
TV018	67660	AF391249	TV018	C	ZA	1998	CCR5	6225	8795	2580	HIV-1
TV019	57763	AF391250	TV019	C	ZA	1998	CCR5	6187	8814	2646	HIV-1
Q842	137671	AF407160	Q842-d12_PNS70d	A	KE	1993	CCR5	6225	8795	2559	HIV-1
Q842	137671	AF407161	Q842-d14	A	KE	1993	CCR5	6225	8795	2550	HIV-1
Q842	137671	AF407162	Q842-d16	A	KE	1993	CCR5	6225	8795	2571	HIV-1
CM4	10139169	AF411964	CM4 99ZACM4	A1CDGKU	ZA	1999	CCR5	1	9719	9764	HIV-1
Du178	10139176	AF411965	DU178 98ZADU178	A2C	ZA	1998	CCR5	1	9719	9728	HIV-1
7	10140008	AF411966	ZASW7	C	ZA	1999	CXCR4	1	9719	9741	HIV-1
CM9	10141381	AF411967	99ZACM9	C	ZA	1999	CCR5 CXCR4	1	9719	9761	HIV-1
KER2008	10141425	AF457052	KER2008	A1	KE	2000	CCR5 CXCR4	796	9603	8804	HIV-1
KNH1088	10141436	AF457063	KNH1088	A1	KE	1999	CCR5	796	9603	8799	HIV-1
KNH1135	10141438	AF457065	KNH1135	A1	KE	1999	CCR5	796	9603	8825	HIV-1
KNH1144	10141439	AF457066	KNH1144	A1	KE	2000	CCR5	796	9603	8852	HIV-1
KNH1207	10141441	AF457068	KNH1207	A1	KE	2000	CCR5	796	9603	8816	HIV-1
KNH1209	10141442	AF457069	KNH1209	A1	KE	2000	CCR5	796	9603	8818	HIV-1
KSM4030	10141452	AF457079	KSM4030	A1	KE	2000	CCR5	796	9603	8771	HIV-1
NKU3006	10141463	AF457090	NKU3006	D	KE	2001	CCR5	796	9603	8848	HIV-1
CM4	10139169	AF481785	99CM4ZA	U	ZA	1999	CCR5	7041	7641	601	HIV-1
7412	10141110	AF484477	99UGA07412	D	UG	1999	CCR5	796	9603	8794	HIV-1
26830	10141119	AF484486	99UGD26830	D	UG	1999	CCR5	796	9603	8831	HIV-1
8364	10141120	AF484487	99UGE08364	D	UG	1999	CCR5	796	9603	8780	HIV-1
57128	10141094	AF484502	98UG57128	D	UG	1998	CCR5	796	9603	8811	HIV-1
13613	10141121	AF484515	99UGE13613	D	UG	1999	CCR5	796	9603	8774	HIV-1
32228	10141133	AF484516	99UGJ32228	D	UG	1998	CCR5	796	9603	8802	HIV-1
3349	10141108	AF484518	99UGA03349	D	UG	1999	CCR5	796	9603	8793	HIV-1
MACS2	67616	AF491737	MACS2BR_13	B	US		CCR5	5776	9097	3310	HIV-1
MACS2	67616	AF491738	MACS2BR_4	B	US		CCR5	5776	8818	3019	HIV-1
MACS2	67616	AF491739	MACS2BR_9	B	US		CCR5	5776	8818	3020	HIV-1
UK1_NA21	67618	AF491740	UK1BR_15	B	GB		CCR5	5776	9098	3365	HIV-1
UK1_NA21	67618	AF491741	UK1BR_30	B	GB		CCR5	5776	9098	3365	HIV-1
UK1_NA21	67618	AF491742	UK1BR_32	B	GB		CCR5	5776	9098	3365	HIV-1
Pat1	10149902	AF540994	Pat1_1_12	B	US		CCR5	7005	7667	643	HIV-1
Pat1	10149902	AF540995	Pat1_1_16	B	US		CCR5	7005	7667	654	HIV-1
Pat1	10149902	AF540996	Pat1_1_2	B	US		CCR5	7005	7665	649	HIV-1
Pat1	10149902	AF540997	Pat1_1_3	B	US		CCR5	7005	7667	651	HIV-1
Pat1	10149902	AF540998	Pat1_1_4	B	US		CCR5	7005	7665	648	HIV-1
Pat1	10149902	AF540999	Pat1_1_5	B	US		CCR5	7004	7667	643	HIV-1
Pat1	10149902	AF541000	Pat1_1_6	B	US		CCR5	7004	7665	659	HIV-1
Pat1	10149902	AF541001	Pat1_1_7	B	US		CCR5	7005	7667	672	HIV-1
Pat1	10149902	AF541002	Pat1_1_8	B	US		CCR5	7005	7667	652	HIV-1
Pat1	10149902	AF541003	Pat1_1_9	B	US		CCR5	7005	7665	634	HIV-1
Pat1	10149902	AF541004	Pat1_2_1	B	US		CCR5	7004	7665	663	HIV-1
Pat1	10149902	AF541005	Pat1_2_10	B	US		CCR5	7005	7667	664	HIV-1
Pat1	10149902	AF541006	Pat1_2_12	B	US		CCR5	7005	7668	658	HIV-1
Pat1	10149902	AF541007	Pat1_2_4	B	US		CCR5	7005	7666	662	HIV-1
Pat1	10149902	AF541008	Pat1_2_6	B	US		CCR5	7004	7667	658	HIV-1
Pat1	10149902	AF541009	Pat1_2_9	B	US		CCR5	7005	7668	661	HIV-1
Pat1	10149902	AF541010	Pat1_3_13	B	US		CCR5	7005	7667	654	HIV-1
Pat1	10149902	AF541011	Pat1_3_16	B	US		CCR5	7005	7667	657	HIV-1
Pat1	10149902	AF541012	Pat1_3_18	B	US		CCR5	7005	7667	657	HIV-1
Pat1	10149902	AF541013	Pat1_3_2	B	US		CCR5	7005	7666	659	HIV-1
Pat1	10149902	AF541014	Pat1_3_24	B	US		CCR5	7005	7667	666	HIV-1
Pat1	10149902	AF541015	Pat1_3_6	B	US		CCR5	7005	7666	655	HIV-1
Pat1	10149902	AF541016	Pat1_3_7	B	US		CCR5	7005	7666	656	HIV-1
Pat1	10149902	AF541017	Pat1_3_8	B	US		CCR5	7005	7667	658	HIV-1
Pat1	10149902	AF541018	Pat1_4_10	B	US		CCR5	7005	7667	644	HIV-1
Pat1	10149902	AF541019	Pat1_4_19	B	US		CCR5	7004	7667	639	HIV-1
Pat1	10149902	AF541020	Pat1_4_2	B	US		CCR5	7005	7667	648	HIV-1
Pat1	10149902	AF541021	Pat1_4_20	B	US		CCR5	7004	7667	652	HIV-1
Pat1	10149902	AF541022	Pat1_4_23	B	US		CCR5	7005	7667	645	HIV-1
Pat1	10149902	AF541023	Pat1_4_3	B	US		CCR5	7005	7667	654	HIV-1
Pat1	10149902	AF541024	Pat1_4_5	B	US		CCR5	7006	7667	647	HIV-1
Pat1	10149902	AF541025	Pat1_4_6	B	US		CCR5	7006	7667	656	HIV-1
Pat1	10149902	AF541026	Pat1_5_2	B	US		CCR5	7005	7667	663	HIV-1
Pat1	10149902	AF541027	Pat1_5_3	B	US		CCR5	7005	7667	654	HIV-1
Pat1	10149902	AF541028	Pat1_5_4	B	US		CCR5	7005	7667	660	HIV-1
Pat1	10149902	AF541029	Pat1_5_5	B	US		CCR5	7005	7667	660	HIV-1
Pat1	10149902	AF541030	Pat1_5_6	B	US		CCR5	7005	7667	654	HIV-1
Pat1	10149902	AF541031	Pat1_5_8	B	US		CCR5	7005	7667	657	HIV-1
Pat1	10149902	AF541032	Pat1_5_9	B	US		CCR5	7005	7667	654	HIV-1
Pat1	10149902	AF541033	Pat1_6_1	B	US		CCR5	7005	7667	660	HIV-1
Pat1	10149902	AF541034	Pat1_6_12	B	US		CCR5	7005	7667	657	HIV-1
Pat1	10149902	AF541035	Pat1_6_2	B	US		CCR5	7005	7667	654	HIV-1
Pat1	10149902	AF541036	Pat1_6_3	B	US		CCR5	7005	7667	656	HIV-1
Pat1	10149902	AF541037	Pat1_6_4	B	US		CCR5	7005	7667	654	HIV-1
Pat1	10149902	AF541038	Pat1_6_6	B	US		CCR5	7005	7667	657	HIV-1
Pat1	10149902	AF541039	Pat1_6_7	B	US		CCR5	7005	7667	660	HIV-1
Pat1	10149902	AF541040	Pat1_6_8	B	US		CCR5	7005	7667	654	HIV-1
Pat1	10149902	AF541041	Pat1_6_9	B	US		CCR5	7005	7665	661	HIV-1
Pat1	10149902	AF541042	Pat1_7_1	B	US		CCR5	7008	7667	660	HIV-1
Pat1	10149902	AF541043	Pat1_7_10	B	US		CCR5	7008	7667	651	HIV-1
Pat1	10149902	AF541044	Pat1_7_12	B	US		CCR5	7008	7667	660	HIV-1
Pat1	10149902	AF541045	Pat1_7_13	B	US		CCR5	7008	7667	660	HIV-1
Pat1	10149902	AF541046	Pat1_7_14	B	US		CCR5	7008	7667	660	HIV-1
Pat1	10149902	AF541047	Pat1_7_4	B	US		CCR5	7009	7667	659	HIV-1
Pat1	10149902	AF541048	Pat1_7_6	B	US		CCR5	7008	7667	660	HIV-1
Pat1	10149902	AF541049	Pat1_7_7	B	US		CCR5	7008	7667	660	HIV-1
Pat1	10149902	AF541050	Pat1_7_8	B	US		CCR5	7008	7668	661	HIV-1
Pat1	10149902	AF541051	Pat1_7_9	B	US		CCR5	7008	7667	660	HIV-1
Pat1	10149902	AF541052	Pat1_8_1	B	US		CCR5	7008	7667	657	HIV-1
Pat1	10149902	AF541053	Pat1_8_10	B	US		CCR5	7008	7667	657	HIV-1
Pat1	10149902	AF541054	Pat1_8_11	B	US		CCR5	7008	7667	657	HIV-1
Pat1	10149902	AF541055	Pat1_8_12	B	US		CCR5	7008	7668	658	HIV-1
Pat1	10149902	AF541056	Pat1_8_14	B	US		CCR5	7008	7667	657	HIV-1
Pat1	10149902	AF541057	Pat1_8_2	B	US		CCR5	7008	7667	657	HIV-1
Pat1	10149902	AF541058	Pat1_8_4	B	US		CCR5	7008	7667	657	HIV-1
Pat1	10149902	AF541059	Pat1_8_8	B	US		CCR5	7008	7667	654	HIV-1
Pat2	10149903	AF541060	Pat2_1_1	B	US		CCR5	7008	7667	654	HIV-1
Pat2	10149903	AF541061	Pat2_1_11	B	US		CCR5	7008	7667	630	HIV-1
Pat2	10149903	AF541062	Pat2_1_12	B	US		CCR5	7008	7667	654	HIV-1
Pat2	10149903	AF541063	Pat2_1_15	B	US		CCR5	7009	7667	653	HIV-1
Pat2	10149903	AF541064	Pat2_1_2	B	US		CCR5	7008	7667	654	HIV-1
Pat2	10149903	AF541065	Pat2_1_3	B	US		CCR5	7008	7667	654	HIV-1
Pat2	10149903	AF541066	Pat2_1_5	B	US		CCR5	7008	7667	654	HIV-1
Pat2	10149903	AF541067	Pat2_1_8	B	US		CCR5	7008	7667	666	HIV-1
Pat2	10149903	AF541068	Pat2_1_9	B	US		CCR5	7008	7670	657	HIV-1
Pat2	10149903	AF541069	Pat2_2_1	B	US		CCR5	7005	7669	659	HIV-1
Pat2	10149903	AF541070	Pat2_2_10	B	US		CCR5	7005	7668	649	HIV-1
Pat2	10149903	AF541071	Pat2_2_11	B	US		CCR5	7005	7667	657	HIV-1
Pat2	10149903	AF541072	Pat2_2_12	B	US		CCR5	7005	7667	657	HIV-1
Pat2	10149903	AF541073	Pat2_2_13	B	US		CCR5	7005	7667	671	HIV-1
Pat2	10149903	AF541074	Pat2_2_4	B	US		CCR5	7005	7667	657	HIV-1
Pat2	10149903	AF541075	Pat2_2_5	B	US		CCR5	7005	7667	657	HIV-1
Pat2	10149903	AF541076	Pat2_2_6	B	US		CCR5	7005	7667	657	HIV-1
Pat2	10149903	AF541077	Pat2_2_7	B	US		CCR5	7005	7667	657	HIV-1
Pat2	10149903	AF541078	Pat2_2_8	B	US		CCR5	7005	7667	645	HIV-1
Pat2	10149903	AF541079	Pat2_3_1	B	US		CCR5	7005	7668	649	HIV-1
Pat2	10149903	AF541080	Pat2_3_10	B	US		CCR5	7005	7667	660	HIV-1
Pat2	10149903	AF541081	Pat2_3_2	B	US		CCR5	7005	7667	648	HIV-1
Pat2	10149903	AF541082	Pat2_3_5	B	US		CCR5	7005	7667	657	HIV-1
Pat2	10149903	AF541083	Pat2_3_6	B	US		CCR5	7005	7668	661	HIV-1
Pat2	10149903	AF541084	Pat2_3_7	B	US		CCR5	7005	7667	648	HIV-1
Pat2	10149903	AF541085	Pat2_3_8	B	US		CCR5	7005	7667	657	HIV-1
Pat2	10149903	AF541086	Pat2_3_9	B	US		CCR5	7005	7667	657	HIV-1
Pat2	10149903	AF541096	Pat2_5_1	B	US		CCR5	7005	7667	657	HIV-1
Pat2	10149903	AF541097	Pat2_5_10	B	US		CCR5	7005	7667	657	HIV-1
Pat2	10149903	AF541098	Pat2_5_13	B	US		CCR5	7005	7667	657	HIV-1
Pat2	10149903	AF541099	Pat2_5_14	B	US		CCR5	7005	7667	648	HIV-1
Pat2	10149903	AF541100	Pat2_5_15	B	US		CCR5	7005	7667	648	HIV-1
Pat2	10149903	AF541101	Pat2_5_16	B	US		CCR5	7005	7667	648	HIV-1
Pat2	10149903	AF541102	Pat2_5_18	B	US		CCR5	7005	7667	657	HIV-1
Pat2	10149903	AF541103	Pat2_5_19	B	US		CCR5	7005	7667	657	HIV-1
Pat2	10149903	AF541104	Pat2_5_4	B	US		CCR5	7005	7667	648	HIV-1
Pat2	10149903	AF541105	Pat2_5_5	B	US		CCR5	7005	7667	657	HIV-1
Pat2	10149903	AF541106	Pat2_6_10	B	US		CCR5	7005	7667	657	HIV-1
Pat2	10149903	AF541107	Pat2_6_2	B	US		CCR5	7005	7670	660	HIV-1
Pat2	10149903	AF541108	Pat2_6_3	B	US		CCR5	7005	7667	657	HIV-1
Pat2	10149903	AF541109	Pat2_6_4	B	US		CCR5	7005	7664	654	HIV-1
Pat2	10149903	AF541110	Pat2_6_5	B	US		CCR5	7005	7667	657	HIV-1
Pat2	10149903	AF541111	Pat2_6_6	B	US		CCR5	7005	7668	658	HIV-1
Pat2	10149903	AF541112	Pat2_6_7	B	US		CCR5	7005	7668	658	HIV-1
Pat2	10149903	AF541113	Pat2_6_8	B	US		CCR5	7005	7667	657	HIV-1
Pat2	10149903	AF541114	Pat2_6_9	B	US		CCR5	7005	7668	658	HIV-1
DU123	10139631	AF543910	DU123	C	ZA	1999	CCR5	6873	7278	403	HIV-1
DU151	10139183	AF543911	DU151-e	C	ZA	1999	CCR5	6873	7278	403	HIV-1
DU156	10139633	AF543912	DU156	C	ZA	1999	CCR5	6873	7278	403	HIV-1
DU172	10139634	AF543913	DU172	C	ZA	1999	CCR5	6873	7278	403	HIV-1
DU422	10139179	AF543920	DU422-e	C	ZA	1999	CCR5	6873	7278	403	HIV-1
DU123	10139631	AF544007	DU123	C	ZA	1999	CCR5	6225	8795	2565	HIV-1
DU151	10139183	AF544008	DU151-e3	C	ZA	1999	CCR5	6225	8795	2535	HIV-1
30	5245	AJ006022	YBF30	N	CM	1995	CCR5	440	9583	9182	HIV-1
CAM5	10141526	AJ271369	CAM5	CPZ	CM	1998	CCR5	561	9888	9261	SIV
ARP177.1 9	138040	AJ320484	92UG001 HIM320484	D	UG	1992	CCR5 CXCR4	2	9689	9745	HIV-1
CW010	137662	AJ418478	CW010	B	GB	1997	CCR5	6225	8795	2574	HIV-1
CW010	137662	AJ418479	CW010	B	GB	1997	CCR5	6225	8795	2574	HIV-1
CW010	137662	AJ418480	CW010	B	GB	1997	CCR5	6225	8795	2574	HIV-1
CW010	137662	AJ418481	CW010	B	GB	1997	CCR5	6225	8795	2574	HIV-1
CW010	137662	AJ418482	CW010	B	GB	1997	CCR5	6225	8795	2604	HIV-1
CW010	137662	AJ418483	CW010	B	GB	1997	CCR5	6225	8795	2574	HIV-1
CW010	137662	AJ418484	CW010	B	GB	1997	CCR5	6225	8795	2574	HIV-1
CW010	137662	AJ418485	CW010	B	GB	1997	CCR5	6225	8795	2574	HIV-1
CW010	137662	AJ418486	CW010	B	GB	1997	CCR5	6225	8795	2598	HIV-1
CW010	137662	AJ418487	CW010	B	GB	1997	CCR5	6225	8795	2598	HIV-1
CW010	137662	AJ418488	CW010	B	GB	1997	CCR5	6225	8795	2604	HIV-1
CW010	137662	AJ418489	CW010	B	GB	1997	CCR5	6225	8795	2601	HIV-1
CW010	137662	AJ418490	CW010	B	GB	1997	CCR5	6225	8795	2610	HIV-1
CW010	137662	AJ418491	CW010	B	GB	1997	CCR5	6225	8795	2613	HIV-1
CW010	137662	AJ418492	CW010	B	GB	1997	CCR5	6225	8795	2607	HIV-1
CW010	137662	AJ418493	CW010	B	GB	1997	CCR5	6225	8795	2607	HIV-1
CW010	137662	AJ418494	CW010	B	GB	1997	CCR5	6225	8795	2607	HIV-1
CW012	137663	AJ418495	CW012	B	GB	1997	CCR5	6225	8795	2574	HIV-1
CW012	137663	AJ418496	CW012	B	GB	1997	CCR5	6225	8795	2577	HIV-1
CW012	137663	AJ418497	CW012	B	GB	1997	CCR5	6225	8795	2574	HIV-1
CW012	137663	AJ418498	CW012	B	GB	1997	CCR5	6225	8795	2577	HIV-1
CW012	137663	AJ418499	CW012	B	GB	1997	CCR5	6225	8795	2607	HIV-1
CW012	137663	AJ418500	CW012	B	GB	1997	CCR5	6225	8795	2607	HIV-1
CW012	137663	AJ418501	CW012	B	GB	1997	CCR5	6225	8795	2580	HIV-1
CW012	137663	AJ418502	CW012	B	GB	1997	CCR5	6225	8795	2589	HIV-1
CW012	137663	AJ418503	CW012	B	GB	1997	CCR5	6225	8795	2589	HIV-1
CW012	137663	AJ418504	CW012	B	GB	1997	CCR5	6225	8795	2589	HIV-1
CW012	137663	AJ418505	CW012	B	GB	1997	CCR5	6225	8795	2613	HIV-1
CW012	137663	AJ418506	CW012	B	GB	1997	CCR5	6225	8795	2580	HIV-1
CW012	137663	AJ418507	CW012	B	GB	1997	CCR5	6225	8795	2580	HIV-1
CW012	137663	AJ418508	CW012	B	GB	1997	CCR5	6225	8795	2589	HIV-1
CW012	137663	AJ418509	CW012	B	GB	1997	CCR5	6225	8795	2580	HIV-1
CW012	137663	AJ418510	CW012	B	GB	1997	CCR5	6225	8795	2577	HIV-1
CW012	137663	AJ418511	CW012	B	GB	1997	CCR5	6225	8795	2577	HIV-1
CW012	137663	AJ418512	CW012	B	GB	1997	CCR5	6225	8795	2589	HIV-1
CW012	137663	AJ418513	CW012	B	GB	1997	CCR5	6225	8795	2580	HIV-1
CW037	137664	AJ418514	CW037	B	GB	1997	CCR5	6225	8795	2568	HIV-1
CW037	137664	AJ418515	CW037	B	GB	1997	CCR5	6225	8795	2595	HIV-1
CW037	137664	AJ418516	CW037	B	GB	1997	CCR5	6225	8795	2574	HIV-1
CW037	137664	AJ418517	CW037	B	GB	1997	CCR5	6225	8795	2610	HIV-1
CW037	137664	AJ418518	CW037	B	GB	1997	CCR5	6225	8795	2625	HIV-1
CW037	137664	AJ418519	CW037	B	GB	1997	CCR5	6225	8795	2568	HIV-1
CW037	137664	AJ418520	CW037A015 HIM418520	B	GB	1997	CCR5	6225	8795	2625	HIV-1
CW048	137665	AJ418521	CW048	B	GB	1997	CCR5	6225	8795	2565	HIV-1
CW048	137665	AJ418522	CW048	B	GB	1997	CCR5	6225	8795	2568	HIV-1
CW048	137665	AJ418523	CW048	B	GB	1997	CCR5	6225	8771	2541	HIV-1
CW048	137665	AJ418524	CW048	B	GB	1997	CCR5	6225	8795	2568	HIV-1
CW048	137665	AJ418525	CW048	B	GB	1997	CCR5	6225	8795	2568	HIV-1
CW048	137665	AJ418526	CW048	B	GB	1997	CCR5	6225	8795	2568	HIV-1
CW048	137665	AJ418527	CW048	B	GB	1997	CCR5	6225	8795	2559	HIV-1
CW048	137665	AJ418528	CW048	B	GB	1997	CCR5	6225	8795	2553	HIV-1
CW048	137665	AJ418529	CW048	B	GB	1997	CCR5	6225	8795	2553	HIV-1
CW048	137665	AJ418530	CW048	B	GB	1997	CCR5	6225	8795	2553	HIV-1
CW002	137666	AJ418531	CW002	B	GB	1997	CCR5	6225	8795	2559	HIV-1
CW002	137666	AJ418532	CW002	B	GB	1997	CCR5	6225	8795	2559	HIV-1
CW002	137666	AJ418533	CW002	B	GB	1997	CCR5	6225	8795	2595	HIV-1
CW002	137666	AJ418534	CW002	B	GB	1997	CCR5	6225	8795	2604	HIV-1
CW002	137666	AJ418535	CW002	B	GB	1997	CCR5	6225	8795	2607	HIV-1
CW002	137666	AJ418536	CW002	B	GB	1997	CCR5	6225	8795	2604	HIV-1
CW002	137666	AJ418537	CW002	B	GB	1997	CCR5	6225	8795	2607	HIV-1
CW002	137666	AJ418538	CW002	B	GB	1997	CCR5	6225	8795	2622	HIV-1
CW002	137666	AJ418539	CW002	B	GB	1997	CCR5	6225	8795	2622	HIV-1
CW002	137666	AJ418540	CW002A259 HIM418540	B	GB	1997	CCR5	6225	8795	2622	HIV-1
T5	10150413	AJ810475	T5_R5_1	B	FR		CCR5	6438	8475	2029	HIV-1
T5	10150413	AJ810476	T5_R5_2	B	FR		CCR5	6438	8475	2038	HIV-1
T5	10150413	AJ810477	T5_R5_3	B	FR		CCR5	6438	8475	2032	HIV-1
T5	10150413	AJ810478	T5_R5X4_1	B	FR		CCR5 CXCR4	6438	8475	2038	HIV-1
T5	10150413	AJ810479	T5_R5X4_2	B	FR		CCR5 CXCR4	6438	8475	2026	HIV-1
T28	10150414	AJ810480	T28_R5_1	B	FR		CCR5	6438	8475	2047	HIV-1
T28	10150414	AJ810481	T28_R5_2	B	FR		CCR5	6438	8475	2032	HIV-1
T28	10150414	AJ810482	T28_X4_1	B	FR		CXCR4	6438	8475	2065	HIV-1
T28	10150414	AJ810483	T28_X4_2	B	FR		CXCR4	6438	8475	2065	HIV-1
T28	10150414	AJ810484	T28_X4_3	B	FR		CXCR4	6438	8475	2065	HIV-1
T28	10150414	AJ888821	T28_X4_3	B	FR		CXCR4	6510	7217	723	HIV-1
T28	10150414	AJ888822	T28_X4_2	B	FR		CXCR4	6510	7217	723	HIV-1
T28	10150414	AJ888823	T28_R5_1	B	FR		CCR5	6510	7217	723	HIV-1
T28	10150414	AJ888824	T28_X4_1	B	FR		CXCR4	6510	7217	723	HIV-1
T28	10150414	AJ888825	T28_R5_2	B	FR		CCR5	6510	7217	711	HIV-1
T5	10150413	AJ888840	T5_R5_3	B	FR		CCR5	6510	7217	708	HIV-1
T5	10150413	AJ888841	T5_R5_2	B	FR		CCR5	6510	7217	705	HIV-1
T5	10150413	AJ888842	T5_R5_1	B	FR		CCR5	6510	7217	708	HIV-1
T5	10150413	AJ888843	T5_R5X4_1	B	FR		CCR5 CXCR4	6510	7217	708	HIV-1
T5	10150413	AJ888844	T5_R5X4_2	B	FR		CCR5 CXCR4	6510	7217	705	HIV-1
VI761	10158325	AM156911	VI761_1	D	BE		CCR5	6912	7601	669	HIV-1
VI761	10158325	AM156912	VI761_4	D	BE		CXCR4	6912	7601	669	HIV-1
VI820	10158326	AM156913	VI820_1	A1	BE		CCR5	6912	7601	654	HIV-1
VI820	10158326	AM156914	VI820_4	A1	BE		CXCR4	6912	7601	654	HIV-1
VI943	10158327	AM156915	VI943_1	B	BE		CXCR4	6912	7601	675	HIV-1
VI943	10158327	AM156916	VI943_2	B	BE		CXCR4	6912	7601	672	HIV-1
VI943	10158327	AM156917	VI943_3	B	BE		CCR5	6912	7601	675	HIV-1
VI943	10158327	AM156918	VI943_4	B	BE		CCR5	6912	7601	675	HIV-1
VI968	10158328	AM156919	VI968_1	B	BE		CXCR4	6912	7601	675	HIV-1
VI968	10158328	AM156920	VI968_2	B	BE		CCR5	6912	7601	672	HIV-1
VI968	10158328	AM156921	VI968_3	B	BE		CCR5	6912	7601	672	HIV-1
VI968	10158328	AM156922	VI968_4	B	BE		CXCR4	6912	7601	675	HIV-1
DUR	10158447	AM262114	AM262114	O	FR	1995	CCR5	6861	7373	525	HIV-1
DUR	10158447	AM262115	AM262115	O	FR	1995	CCR5	6861	7373	525	HIV-1
DUR	10158447	AM262116	AM262116	O	FR	1995	CCR5	6861	7373	525	HIV-1
DUR	10158447	AM262117	AM262117	O	FR	1995	CCR5	6861	7373	525	HIV-1
DUR	10158447	AM262118	AM262118	O	FR	1995	CCR5	6861	7373	525	HIV-1
DUR	10158447	AM262119	AM262119	O	FR	1995	CCR5	6861	7373	525	HIV-1
DUR	10158447	AM262120	AM262120	O	FR	1998	CCR5	6861	7373	525	HIV-1
DUR	10158447	AM262121	AM262121	O	FR	1998	CCR5	6861	7373	525	HIV-1
DUR	10158447	AM262122	AM262122	O	FR	1998	CCR5	6861	7373	525	HIV-1
DUR	10158447	AM262123	AM262123	O	FR	1998	CCR5	6861	7373	525	HIV-1
DUR	10158447	AM262124	AM262124	O	FR	1998	CCR5	6861	7373	525	HIV-1
DUR	10158447	AM262125	AM262125	O	FR	2000	CCR5	6861	7373	528	HIV-1
DUR	10158447	AM262126	AM262126	O	FR	2000	CCR5	6861	7373	531	HIV-1
DUR	10158447	AM262127	AM262127	O	FR	2000	CCR5	6861	7373	528	HIV-1
DUR	10158447	AM262128	AM262128	O	FR	2000	CCR5	6861	7373	528	HIV-1
DUR	10158447	AM262129	AM262129	O	FR	2000	CCR5	6861	7373	528	HIV-1
DUR	10158447	AM262130	AM262130	O	FR	2000	CCR5	6861	7373	528	HIV-1
MP582	10157714	AM279343	97CM_MP582	A	CM	1997	CCR5	6225	8795	2643	HIV-1
MP1370	10157685	AM279345	99CM_MP1370	A	CM	1999	CCR5	6225	8795	2571	HIV-1
MP801	10157738	AM279346	97CM_MP801	G	CM	1997	CCR5	6225	8795	2514	HIV-1
MP570	10149991	AM279347	97CM_MP570	02A	CM	1997	CCR5	6225	8795	2589	HIV-1
MP1433	10157695	AM279348	99CM_MP1433	A	CM	1999	CCR5	6225	8795	2610	HIV-1
MP1287	10157683	AM279351	99CM_MP1287	G	CM	1999	CCR5	6225	8795	2523	HIV-1
MP1378	10157688	AM279352	99CM_MP1378	02_AG	CM	1999	CCR5	6225	8795	2592	HIV-1
MP578	10157712	AM279357	97CM_MP578	02A	CM	1997	CCR5 CSCR4	6225	8795	2574	HIV-1
MP573	10157709	AM279358	97CM_MP573	02_AG	CM	1997	CCR5	6213	8795	2535	HIV-1
MP569	10157707	AM279360	97CM_MP569	02_AG	CM	1997	CCR5	6225	8795	2586	HIV-1
MP568	10157706	AM279361	97CM_MP568	02_AG	CM	1997	CCR5	6225	8795	2580	HIV-1
MP538	10157704	AM279362	96CM_MP538	02A	CM	1996	CCR5	6225	8795	2598	HIV-1
MP1033	10157675	AM279365	98CM_MP1033	G	CM	1998	CCR5	6225	8795	2580	HIV-1
MP642	10157722	AM279367	97CM_MP642	02_AG	CM	1997	CCR5	6225	8795	2640	HIV-1
MP1411	10157691	AM279369	99CM_MP1411	A	CM	1999	CCR5	6762	8795	2043	HIV-1
TV001	67622	AX455917	TV001	C	ZA	1998	CCR5	1	9719	9781	HIV-1
TV002	67648	AX455929	98TV002	C	ZA	1998	CCR5	1	9719	9738	HIV-1
DU151	10139183	AX457084	DU151	C	ZA	1999	CCR5	6225	8795	2535	HIV-1
		AY010759	EDLPM_C	B	AU		CCR5	7052	7331	274	HIV-1
		AY010760	EDRFC_2	B	AU		CCR5	7052	7331	274	HIV-1
		AY010761	EDRFC_3	B	AU		CCR5	7052	7331	274	HIV-1
		AY010762	EDLFC_2	B	AU		CCR5	7052	7331	274	HIV-1
		AY010763	EDRFC_4	B	AU		CCR5	7052	7331	274	HIV-1
		AY010764	EDRFC_5	B	AU		CCR5	7052	7331	274	HIV-1
		AY010765	EDLOM_C	B	AU		CCR5	7052	7331	274	HIV-1
		AY010766	EDRFT_C	B	AU		CCR5	7052	7331	274	HIV-1
		AY010767	EDLPC_1	B	AU		CCR5	7052	7331	274	HIV-1
		AY010768	EDLPM_B	B	AU		CCR5	7052	7331	274	HIV-1
		AY010769	EDLOM_B	B	AU		CCR5	7052	7331	274	HIV-1
		AY010770	EDRFM_C	B	AU		CCR5	7052	7331	274	HIV-1
		AY010771	EDRFM_B	B	AU		CCR5	7052	7331	274	HIV-1
		AY010772	EDLFM_C	B	AU		CCR5	7052	7331	274	HIV-1
		AY010773	EDLFM_B	B	AU		CCR5	7052	7331	274	HIV-1
		AY010774	EDLFC_4	B	AU		CCR5	7052	7331	274	HIV-1
		AY010775	EDRFC_1	B	AU		CCR5	7052	7331	274	HIV-1
		AY010776	EDLPC_4	B	AU		CCR5	7052	7331	274	HIV-1
		AY010777	EDLPT_B	B	AU		CCR5	7052	7331	274	HIV-1
		AY010778	EDLFC_5	B	AU		CCR5	7052	7331	274	HIV-1
		AY010779	EDLOC_1	B	AU		CCR5	7052	7331	274	HIV-1
		AY010780	EDLPC_3	B	AU		CCR5	7052	7331	273	HIV-1
		AY010781	EDLOC_3	B	AU		CCR5	7052	7331	274	HIV-1
		AY010782	EDLOC_5	B	AU		CCR5	7052	7331	274	HIV-1
		AY010783	EDLOC_2	B	AU		CCR5	7052	7331	274	HIV-1
		AY010784	EDLOC_4	B	AU		CCR5	7052	7331	274	HIV-1
		AY010785	EDLFC_1	B	AU		CCR5	7052	7331	274	HIV-1
		AY010786	EDLPC_5	B	AU		CCR5	7052	7331	274	HIV-1
		AY010787	EDROC_1	B	AU		CCR5	7052	7331	274	HIV-1
		AY010788	EDROC_3	B	AU		CCR5	7052	7331	274	HIV-1
		AY010789	EDROC_4	B	AU		CCR5	7052	7331	274	HIV-1
		AY010790	EDRPC_2	B	AU		CCR5	7052	7331	274	HIV-1
		AY010791	EDRPC_5	B	AU		CCR5	7052	7331	274	HIV-1
		AY010792	EDRPT_B	B	AU		CCR5	7052	7331	274	HIV-1
		AY010793	EDRPC_3	B	AU		CCR5	7052	7331	274	HIV-1
		AY010794	EDRPC_4	B	AU		CCR5	7052	7331	274	HIV-1
		AY010795	EDRPM_B	B	AU		CCR5	7052	7331	274	HIV-1
		AY010796	EDLFC_3	B	AU		CCR5	7052	7331	274	HIV-1
		AY010797	EDLPC_2	B	AU		CCR5	7052	7331	274	HIV-1
		AY010798	EDROC_2	B	AU		CCR5	7052	7331	274	HIV-1
		AY010799	EDLPMON_B	B	AU		CCR5	7052	7331	272	HIV-1
		AY010800	EDRFMON_B	B	AU		CCR5	7052	7331	274	HIV-1
		AY010801	EDLFMON_B	B	AU		CCR5	7052	7331	273	HIV-1
		AY010802	EDRPM_C	B	AU		CCR5	7052	7331	274	HIV-1
		AY010803	EDLOMON_B	B	AU		CCR5	7052	7331	273	HIV-1
		AY010804	LDLPM_A	B	AU		CCR5	7052	7331	274	HIV-1
		AY010805	LDLPT_A	B	AU		CCR5	7052	7331	274	HIV-1
		AY010806	LDLPMON_B	B	AU		CCR5	7052	7331	274	HIV-1
		AY010807	LDLPM_B	B	AU		CCR5	7052	7331	274	HIV-1
		AY010808	LDLPMON_A	B	AU		CCR5	7052	7331	274	HIV-1
		AY010809	LDROCE_23	B	AU		CCR5	7052	7331	274	HIV-1
		AY010810	LDROCE_20	B	AU		CCR5	7052	7331	274	HIV-1
		AY010811	LDLFCE_1	B	AU		CCR5	7052	7331	274	HIV-1
		AY010812	LDLPCE_29	B	AU		CCR5	7052	7331	274	HIV-1
		AY010813	LDROM_A	B	AU		CCR5	7052	7331	274	HIV-1
		AY010814	LDROE	B	AU		CCR5	7052	7331	274	HIV-1
		AY010815	LDLPCE_28	B	AU		CCR5	7052	7331	274	HIV-1
		AY010816	LDLFCE_7	B	AU		CCR5	7052	7331	274	HIV-1
		AY010817	LDRFM_A	B	AU		CCR5	7052	7331	274	HIV-1
		AY010818	LDROCE_21	B	AU		CCR5	7052	7331	274	HIV-1
		AY010819	LDLPCE_31	B	AU		CCR5	7052	7331	274	HIV-1
		AY010820	LDRFCE_11	B	AU		CCR5	7052	7331	274	HIV-1
		AY010821	LDLFCE_6	B	AU		CCR5	7052	7331	274	HIV-1
		AY010822	LDROCE_27	B	AU		CCR5	7052	7331	274	HIV-1
		AY010823	LDRFT_A	B	AU		CCR5	7052	7331	274	HIV-1
		AY010824	LDLFCE_4	B	AU		CCR5	7052	7331	274	HIV-1
		AY010825	LDLFCE_3	B	AU		CCR5	7052	7331	274	HIV-1
		AY010826	LDLFM_B	B	AU		CCR5	7052	7331	274	HIV-1
		AY010827	LDLFT_A	B	AU		CCR5	7052	7331	274	HIV-1
		AY010828	LDLOM_A	B	AU		CCR5	7052	7331	274	HIV-1
		AY010829	LDLOMON_B	B	AU		CCR5	7052	7331	274	HIV-1
		AY010830	LDLOT_A	B	AU		CCR5	7052	7331	274	HIV-1
		AY010831	LDROCE_26	B	AU		CCR5	7052	7331	274	HIV-1
		AY010832	LDRFCE_9	B	AU		CCR5	7052	7331	274	HIV-1
		AY010833	LDLPCE_33	B	AU		CCR5	7052	7331	274	HIV-1
		AY010834	LDLFE	B	AU		CCR5	7052	7331	274	HIV-1
		AY010835	LDLPE	B	AU		CCR5	7052	7331	274	HIV-1
		AY010836	LDRPE	B	AU		CCR5	7052	7331	274	HIV-1
		AY010837	LDRFE	B	AU		CCR5	7052	7331	274	HIV-1
		AY010838	LDRFMON_B	B	AU		CCR5	7052	7331	274	HIV-1
		AY010839	LDROM_B	B	AU		CCR5	7052	7331	274	HIV-1
		AY010840	LDRFM_B	B	AU		CCR5	7052	7331	274	HIV-1
		AY010841	LDLOT_B	B	AU		CCR5	7052	7331	274	HIV-1
		AY010842	LDLOCE_15	B	AU		CCR5	7052	7331	274	HIV-1
		AY010843	LDLOM_B	B	AU		CCR5	7052	7331	274	HIV-1
		AY010844	LDRPM_A	B	AU		CCR5	7052	7331	274	HIV-1
		AY010845	LDRPM_B	B	AU		CCR5	7052	7331	274	HIV-1
		AY010846	LDROCE_22	B	AU		CCR5	7052	7331	274	HIV-1
		AY010847	LDROCE_25	B	AU		CCR5	7052	7331	274	HIV-1
		AY010848	LDRPMON_A	B	AU		CCR5	7052	7331	274	HIV-1
		AY010849	LDRPMON_B	B	AU		CCR5	7052	7331	274	HIV-1
		AY010850	LDRPT_B	B	AU		CCR5	7052	7331	274	HIV-1
		AY010851	LDLOE	B	AU		CCR5	7052	7331	274	HIV-1
		AY010852	NDLF	B	AU		CCR5	7052	7331	274	HIV-1
		AY010853	NDRP	B	AU		CCR5	7052	7331	274	HIV-1
		AY010854	NDRF	B	AU		CCR5	7052	7331	277	HIV-1
		AY010855	NDRO	B	AU		CCR5	7052	7331	274	HIV-1
		AY010856	NDLPM_A	B	AU		CCR5	7052	7331	274	HIV-1
		AY010857	NDLFM_A	B	AU		CCR5	7052	7331	274	HIV-1
		AY010858	NDROM_A	B	AU		CCR5	7052	7331	274	HIV-1
		AY010859	NDRFM_A	B	AU		CCR5	7052	7331	274	HIV-1
		AY010860	NDRPM_A	B	AU		CCR5	7052	7331	274	HIV-1
		AY010861	NDRPM_B	B	AU		CCR5	7052	7331	274	HIV-1
		AY010862	NDRFC_2	B	AU		CCR5	7052	7331	274	HIV-1
		AY010863	NDROC_1	B	AU		CCR5	7052	7331	274	HIV-1
		AY010864	NDLFMON_B	B	AU		CCR5	7052	7331	274	HIV-1
		AY010865	NDLPC_1	B	AU		CCR5	7052	7331	274	HIV-1
		AY010866	NDROT_A	B	AU		CCR5	7052	7331	274	HIV-1
		AY010867	NDROMON_A	B	AU		CCR5	7052	7331	274	HIV-1
		AY010868	NDLPMON_B	B	AU		CCR5	7052	7331	274	HIV-1
		AY010869	NDLPC_4	B	AU		CCR5	7052	7331	274	HIV-1
		AY010870	NDRFC_9	B	AU		CCR5	7052	7331	274	HIV-1
		AY010871	NDLFC_3	B	AU		CCR5	7052	7331	274	HIV-1
		AY010872	NDRFC_1	B	AU		CCR5	7052	7331	274	HIV-1
		AY010873	NDLPMON_A	B	AU		CCR5	7052	7331	274	HIV-1
		AY010874	NDLFC_4	B	AU		CCR5	7052	7331	274	HIV-1
		AY010875	NDLPM_B	B	AU		CCR5	7052	7331	274	HIV-1
		AY010876	NDROC_4	B	AU		CCR5	7052	7331	274	HIV-1
		AY010877	NDRFMON_B	B	AU		CCR5	7052	7331	274	HIV-1
		AY010878	NDLPC_3	B	AU		CCR5	7052	7331	274	HIV-1
		AY010879	NDROMON_B	B	AU		CCR5	7052	7331	274	HIV-1
		AY010880	NDRFT_B	B	AU		CCR5	7052	7331	274	HIV-1
		AY010881	NDROM_B	B	AU		CCR5	7052	7331	274	HIV-1
		AY010882	NDRPC_2	B	AU		CCR5	7052	7331	274	HIV-1
		AY010883	NDLPT_B	B	AU		CCR5	7052	7331	274	HIV-1
		AY010884	NDLFC_2	B	AU		CCR5	7052	7331	274	HIV-1
		AY010885	NDLFT_A	B	AU		CCR5	7052	7331	274	HIV-1
		AY010886	NDROC_3	B	AU		CCR5	7052	7331	274	HIV-1
		AY010887	NDRPMON_B	B	AU		CCR5	7052	7331	274	HIV-1
		AY010888	NDRPC_3	B	AU		CCR5	7052	7331	274	HIV-1
		AY010889	NDRPC_1	B	AU		CCR5	7052	7331	274	HIV-1
		AY010890	NDRPC_4	B	AU		CCR5	7052	7331	274	HIV-1
		AY010891	NDRPC_5	B	AU		CCR5	7052	7331	274	HIV-1
		AY010892	NDLPT_A	B	AU		CCR5	7052	7331	274	HIV-1
		AY010893	NDRPT_A	B	AU		CCR5	7052	7331	274	HIV-1
		AY010894	NDLFT_B	B	AU		CCR5	7052	7331	274	HIV-1
		AY010895	NDLP	B	AU		CCR5	7052	7331	274	HIV-1
DU151	10139183	AY043173	DU151	C	ZA	1999	CCR5	790	9571	8740	HIV-1
DU179	10139182	AY043174	DU179	C	ZA	1999	CCR5 CXCR4	790	9571	8708	HIV-1
DU422	10139179	AY043175	DU422	C	ZA	1999	CCR5	790	9571	8780	HIV-1
CTSC2	10139206	AY043176	CTSC2	C	ZA	1998	CCR5	790	9633	8746	HIV-1
LTNP1	10151257	AY123254	LTNP1	A	RW	1988	CCR5	7110	7217	102	HIV-1
LTNP2	10151258	AY123255	LTNP2	A	RW	1988	CCR5	7110	7217	105	HIV-1
LTNP3	10151259	AY123256	LTNP3	A	RW	1988	CCR5	7110	7217	105	HIV-1
LTNP4	10151260	AY123257	LTNP4	A	RW	1988	CCR5	7110	7217	105	HIV-1
LTNP5	10151261	AY123258	LTNP5	A	RW	1988	CCR5	7110	7217	105	HIV-1
LTNP6	10151262	AY123259	LTNP6	A	RW	1988	CCR5	7110	7217	105	HIV-1
LTNP7	10151263	AY123260	LTNP7	A	RW	1988	CCR5	7110	7217	105	HIV-1
LTNP8	10151264	AY123261	LTNP8	A	RW	1988	CCR5	7110	7217	102	HIV-1
LTNP9	10151265	AY123262	LTNP9	C	RW	1988	CCR5	7110	7217	105	HIV-1
LTNP10	10151266	AY123263	LTNP10	A	RW	1988	CCR5	7110	7217	105	HIV-1
LTNP11	10151267	AY123264	LTNP11	A	RW	1988	CCR5	7110	7217	105	HIV-1
LTNP12	10151268	AY123265	LTNP12	A	RW	1988	CCR5	7110	7217	105	HIV-1
LTNP13	10151269	AY123266	LTNP13	A	RW	1988	CCR5	7110	7217	102	HIV-1
LTNP14	10151270	AY123267	LTNP14	A	RW	1988	CCR5	7110	7217	105	HIV-1
LTNP15	10151271	AY123268	LTNP15	A	RW	1988	CCR5	7110	7217	105	HIV-1
		AY123269	LSP1	A	RW	1988	CCR5	7110	7217	105	HIV-1
		AY123270	LSP2	A	RW	1988	CCR5	7110	7217	105	HIV-1
		AY123271	LSP3	A	RW	1988	CCR5	7110	7217	105	HIV-1
		AY123272	LSP4	A	RW	1988	CCR5	7110	7217	105	HIV-1
		AY123273	LSP5	A	RW	1988	CCR5	7110	7217	105	HIV-1
		AY123274	LSP6	A	RW	1988	CCR5	7110	7217	105	HIV-1
		AY123275	LSP7	C	RW	1988	CCR5	7110	7217	105	HIV-1
		AY123276	LSP8	A	RW	1988	CCR5	7110	7217	105	HIV-1
		AY123277	LSP9	A	RW	1988	CCR5	7110	7217	105	HIV-1
		AY123278	LSP10	C	RW	1988	CCR5	7110	7217	105	HIV-1
		AY123279	LSP11	A	RW	1988	CCR5	7110	7217	105	HIV-1
		AY123280	LSP12	A	RW	1988	CCR5	7110	7217	105	HIV-1
		AY123281	LSP13	A	RW	1988	CCR5	7110	7217	102	HIV-1
		AY123282	LSP14	A	RW	1988	CCR5	7110	7217	105	HIV-1
445	10141146	AY158533	98ZA445	C	ZA	1998	CCR5	655	9571	8895	HIV-1
502	10141144	AY158534	98ZA502	C	ZA	1998	CCR5	654	9571	8917	HIV-1
528	10141145	AY158535	98ZA528	C	ZA	1998	CCR5	655	9631	8964	HIV-1
4	10146872	AY170657	99ZASW4	C	ZA	1999	CCR5	7110	7217	105	HIV-1
5	10146873	AY170658	99ZASW5	C	ZA	1999	CCR5	7110	7217	105	HIV-1
14	10146874	AY170659	99ZASW14	C	ZA	1999	CCR5	7110	7217	105	HIV-1
16	10146875	AY170660	99ZASW16	C	ZA	1999	CCR5	7110	7217	105	HIV-1
22	10146876	AY170661	99ZASW22	C	ZA	1999	CCR5	7110	7217	105	HIV-1
23	10146877	AY170662	99ZASW23	C	ZA	1999	CCR5	7110	7217	105	HIV-1
26	10146878	AY170663	99ZASW26	C	ZA	1999	CCR5	7110	7217	105	HIV-1
29	10146879	AY170664	99ZASW29	C	ZA	1999	CCR5	7110	7217	105	HIV-1
34	10146880	AY170665	99ZASW34	C	ZA	1999	CCR5	7110	7217	105	HIV-1
35	10146881	AY170666	99ZASW35	C	ZA	1999	CCR5	7110	7217	105	HIV-1
38	10146882	AY170667	99ZASW38	C	ZA	1999	CCR5	7110	7217	105	HIV-1
BK132	10141878	AY173951	BK132	B	TH	1990	CXCR4	650	9661	8996	HIV-1
US1	10141879	AY173952	US1	B	US	1990	CCR5	650	9661	8997	HIV-1
US4	10141881	AY173955	US4	B	US	1990	CCR5	650	9661	9027	HIV-1
BZ167	10141882	AY173956	BZ167	B	BR	1989	CXCR4	753	9679	8940	HIV-1
TYBE	10141887	AY189526	TYBE	B	US		CXCR4	6225	8795	2544	HIV-1
TM10	10139712	AY228556	99ZATM10	C	ZA	1999	CCR5	1	9719	9748	HIV-1
12	10146380	AY230878	99ZASW12	C	ZA	1999	CXCR4	7110	7217	111	HIV-1
20	10146381	AY230879	99ZASW20	C	ZA	1999	CCR5 CXCR4	7110	7217	111	HIV-1
30	10146382	AY230880	99ZASW30	C	ZA	1999	CCR5 CXCR4	7110	7217	111	HIV-1
125	10145035	AY253304	A125	C	TZ	2001	CCR5	796	9569	8831	HIV-1
246	10145037	AY253308	A246	C	TZ	2001	CCR5	796	9411	8675	HIV-1
9	10145048	AY253322	BD9_11	C	TZ	2001	CCR5	796	9569	8819	HIV-1
14-696	10146719	AY255825	99ET14	C	IL	1999	CCR5	796	9603	8753	HIV-1
3	10140355	AY265930	TC03_1	C	ZW	2001	CCR5 CXCR4	6989	7683	671	HIV-1
3	10140355	AY265931	TC03_2	C	ZW	2001	CCR5 CXCR4	7004	7686	662	HIV-1
4	10140356	AY265932	TC04	C	ZW	2001	CCR5 CXCR4	7004	7661	625	HIV-1
8	10140357	AY265934	TC08	C	ZW	2001	CCR5 CXCR4	7009	7661	638	HIV-1
13	10140359	AY265937	TC13	C	ZW	2001	CCR5 CXCR4	7017	7661	633	HIV-1
22	10140361	AY265942	TC22	C	ZW	2001	CCR5 CXCR4	7008	7660	632	HIV-1
23	10140362	AY265943	TC23	C	ZW	2001	CCR5 CXCR4	7010	7660	645	HIV-1
25	10140363	AY265945	TC25	C	ZW	2001	CCR5 CXCR4	7004	7661	637	HIV-1
28	10140366	AY265948	TC28_1	C	ZW	2001	CXCR4	7012	7658	629	HIV-1
28	10140366	AY265949	TC28_2	C	ZW	2001	CXCR4	7015	7661	632	HIV-1
29	10140367	AY265950	TC29	C	ZW	2001	CCR5 CXCR4	7005	7661	648	HIV-1
30	10140368	AY265951	TC30	C	ZW	2001	CCR5 CXCR4	7004	7661	649	HIV-1
		AY271690	pBD6_15	02_AG	CM	1999	CXCR4	5	9689	9774	HIV-1
Q47	47522	AY288084	Q47S6	A1	KE	1993	CCR5	6282	8487	2215	HIV-1
Q47	47522	AY288085	Q47M1	A1	KE	1994	CCR5	6282	8487	2215	HIV-1
Q45	47521	AY288086	Q45D6	A2	KE	1994	CCR5	6282	8487	2194	HIV-1
Q45	47521	AY288087	Q45D5	A2	KE	1994	CCR5	6282	8487	2194	HIV-1
UGA08483	10148222	AY304496	99UGA08483	D	UG	1999	CCR5	796	9603	8821	HIV-1
0002BBY	10148483	AY371122	01CM_0002BBY	02_AG	CM	2001	CCR5	796	9190	8428	HIV-1
0005BBY	10148530	AY371123	01CM_0005BBY	02_AG	CM	2001	CCR5	796	9190	8377	HIV-1
0008BBY	10148529	AY371124	01CM_0008BBY	02_AG	CM	2001	CCR5	796	9190	8416	HIV-1
0013BBY	10145972	AY371125	02CM_0013BBY	02_AG	CM	2002	CCR5	796	9190	8419	HIV-1
0014BBY	10145973	AY371126	02CM_0014BBY	02_AG	CM	2002	CCR5	796	9190	8443	HIV-1
0015BBY	10145974	AY371127	02CM_0015BBY	02_AG	CM	2002	CCR5	796	9190	8401	HIV-1
1970LE	10145975	AY371128	02CM_1970LE	02_AG	CM	2002	CCR5	796	9190	8353	HIV-1
1475MV	10148501	AY371138	01CM_1475MV	02_AG	CM	2001	CCR5	796	9190	8383	HIV-1
6283	10142616	AY372219	01CMNYU6283	A	CM	2001	CCR5	7033	7600	547	HIV-1
5487	10142629	AY372221	01CMNYU5487	A	CM	2001	CCR5	7033	7600	559	HIV-1
5821	10142618	AY372224	01CMNYU5821	H	CM	2001	CCR5	7033	7600	562	HIV-1
786	10142619	AY372225	00CMNYU786	G	CM	2000	CCR5	7033	7600	569	HIV-1
1678	10142620	AY372226	00CMNYU1678	G	CM	2000	CCR5	7033	7584	515	HIV-1
2541	10142636	AY372227	00CMNYU2541	G	CM	2000	CCR5	7040	7642	574	HIV-1
NYU809	10142633	AY372231	00CMNYU809	A	CM	2000	CCR5	7033	7600	553	HIV-1
5308	10142630	AY372236	01CMNYU5308	A	CM	2001	CCR5	7033	7599	531	HIV-1
5346	10142631	AY372237	01CMNYU5346	11_cpx	CM	2001	CCR5	7033	7600	548	HIV-1
805	10142625	AY372238	00CMNYU805	U	CM	2000	CCR5 CXCR4	7033	7600	550	HIV-1
BAL	7256	AY426110	Bal	B	US	1985	CCR5	6225	8795	2568	HIV-1
BAL	7256	AY426111	Bal	B	US	1985	CCR5	6225	8795	2568	HIV-1
BAL	7256	AY426112	Bal	B	US	1985	CCR5	6225	8795	2568	HIV-1
BAL	7256	AY426113	Bal	B	US	1985	CCR5	6225	8795	2568	HIV-1
BAL	7256	AY426114	Bal	B	US	1985	CCR5	6225	8795	2568	HIV-1
BAL	7256	AY426115	Bal	B	US	1985	CCR5	6225	8795	2568	HIV-1
BAL	7256	AY426116	Bal	B	US	1985	CCR5	6225	8795	2568	HIV-1
BAL	7256	AY426117	Bal	B	US	1985	CCR5	6225	8795	2568	HIV-1
BAL	7256	AY426118	Bal	B	US	1985	CCR5	6225	8795	2568	HIV-1
27_5016	10148221	AY444801	98US_MSC5016	C	US	1998	CCR5	796	9190	8415	HIV-1
38	10146884	AY505002	99ZASW38	C	ZA	1999	CCR5	7098	8620	1509	HIV-1
1	10143478	AY510057	01PB1ZA	C	ZA	2001	CCR5	7110	7217	105	HIV-1
2	10143479	AY510058	01PB2ZA	C	ZA	2001	CCR5	7110	7217	105	HIV-1
3	10143480	AY510059	01PB3ZA	C	ZA	2001	CCR5	7110	7217	105	HIV-1
4	10143481	AY510060	01PB4ZA	C	ZA	2001	CCR5	7110	7217	105	HIV-1
8	10143482	AY510061	01PB8ZA	C	ZA	2001	CCR5	7110	7217	105	HIV-1
15	10143484	AY510062	01PB15ZA	C	ZA	2001	CCR5	7110	7217	105	HIV-1
17	10143485	AY510063	01PB17ZA	C	ZA	2001	CCR5	7110	7217	105	HIV-1
18	10143486	AY510064	01PB18ZA	C	ZA	2001	CCR5	7110	7217	105	HIV-1
21	10143487	AY510065	01PB21ZA	C	ZA	2001	CCR5	7110	7217	105	HIV-1
27	10143490	AY510066	01PB27ZA	C	ZA	2001	CCR5	7110	7217	105	HIV-1
DU156	10139633	AY529660	98ZADu156	C	ZA	1999	CCR5	6225	8795	2574	HIV-1
DU123	10139631	AY529663	98ZADu123	C	ZA	1998	CCR5	6225	8795	2562	HIV-1
RP1	10146383	AY529666	01ZARP1	C	ZA	2001	CXCR4	6225	8795	2601	HIV-1
20	10146381	AY529669	99ZASW20	C	ZA	1999	CCR5 CXCR4	6225	8795	2601	HIV-1
30	10146382	AY529673	99ZASW30-b	C	ZA	1999	CCR5 CXCR4	6225	8795	2574	HIV-1
30	10146382	AY529674	99ZASW30_cl	C	ZA	1999	CCR5 CXCR4	6225	8795	2553	HIV-1
TM12	10146393	AY529676	99ZATM12	C	ZA	1999	CCR5	6225	8795	2595	HIV-1
TM1	10146394	AY529677	99ZATM1b	C	ZA	1999	CXCR4	6225	8795	2613	HIV-1
TM2	10146392	AY529678	99ZATM2	C	ZA	1999	CXCR4	6225	8795	2565	HIV-1
TM9	10146391	AY529679	99ZATM9	C	ZA	1999	CXCR4	6225	8784	2580	HIV-1
DU151	10139183	AY585270	ZA_Du151a	C	ZA	1999	CCR5	6837	7326	481	HIV-1
DU151	10139183	AY585271	ZA_Du151b	C	ZA	1999	CCR5	6882	7279	395	HIV-1
DU123	10139631	AY585281	ZA_Du123	C	ZA	1999	CCR5	6876	7340	459	HIV-1
DU156	10139633	AY585282	ZA_Du156	C	ZA	1999	CCR5	6837	7328	489	HIV-1
DU172	10139634	AY585283	ZA_Du172	C	ZA	1999	CCR5	6858	7311	448	HIV-1
DU422	10139179	AY585297	ZA_Du422	C	ZA	1999	CCR5	6858	7311	445	HIV-1
3-mother	10149679	AY619730	M1_2aD	D	SE		CXCR4	6984	7349	357	HIV-1
3-mother	10149679	AY619731	M1_2bD	D	SE		CXCR4	6984	7349	357	HIV-1
3-mother	10149679	AY619732	M2_1D	D	SE		CXCR4	6984	7349	357	HIV-1
3-mother	10149679	AY619733	M1_11D	D	SE		CXCR4	6984	7349	357	HIV-1
3-mother	10149679	AY619734	M1_19D	D	SE		CXCR4	6984	7349	357	HIV-1
3-mother	10149679	AY619735	M1_21D	D	SE		CXCR4	6984	7349	357	HIV-1
3-mother	10149679	AY619736	M1_25D	D	SE		CXCR4	6984	7349	357	HIV-1
3-mother	10149679	AY619737	M1_29D	D	SE		CXCR4	6984	7349	357	HIV-1
3-mother	10149679	AY619738	M1_30D	D	SE		CXCR4	6984	7349	357	HIV-1
3-mother	10149679	AY619739	M1_31D	D	SE		CXCR4	6984	7349	357	HIV-1
3-mother	10149679	AY619740	M1_32D	D	SE		CXCR4	6984	7349	357	HIV-1
3-mother	10149679	AY619741	M1_34D	D	SE		CXCR4	6984	7349	357	HIV-1
3-mother	10149679	AY619742	M1_3aD	D	SE		CXCR4	6984	7349	357	HIV-1
3-mother	10149679	AY619743	M1_3bD	D	SE		CXCR4	6984	7349	357	HIV-1
3-mother	10149679	AY619744	M1_41D	D	SE		CXCR4	6984	7349	357	HIV-1
3-mother	10149679	AY619745	M1_5D	D	SE		CXCR4	6984	7349	357	HIV-1
3-mother	10149679	AY619746	M1_48D	D	SE		CXCR4	6984	7349	357	HIV-1
3-mother	10149679	AY619747	M1_8D	D	SE		CXCR4	6984	7349	357	HIV-1
3-mother	10149679	AY619748	M2_2D	D	SE		CXCR4	6984	7349	357	HIV-1
3-mother	10149679	AY619749	M2_21D	D	SE		CXCR4	6984	7349	357	HIV-1
3-mother	10149679	AY619750	M2_28D	D	SE		CXCR4	6984	7349	357	HIV-1
3-mother	10149679	AY619751	M2_29D	D	SE		CXCR4	6984	7349	357	HIV-1
3-mother	10149679	AY619752	M2_3D	D	SE		CXCR4	6984	7349	357	HIV-1
3-mother	10149679	AY619753	M2_31D	D	SE		CXCR4	6984	7349	357	HIV-1
3-mother	10149679	AY619754	M2_37D	D	SE		CXCR4	6984	7349	357	HIV-1
3-mother	10149679	AY619755	M2_38D	D	SE		CXCR4	6984	7349	357	HIV-1
3-mother	10149679	AY619756	M2_47D	D	SE		CXCR4	6984	7349	357	HIV-1
3-mother	10149679	AY619757	M2_6D	D	SE		CXCR4	6984	7349	357	HIV-1
3-mother	10149679	AY619758	M2_50D	D	SE		CXCR4	6984	7349	357	HIV-1
3-mother	10149679	AY619759	M2_7D	D	SE		CXCR4	6984	7349	357	HIV-1
3-mother	10149679	AY619760	M2_43D	D	SE		CXCR4	6984	7349	357	HIV-1
3-mother	10149679	AY619761	M2_16D	D	SE		CXCR4	6984	7349	357	HIV-1
3-mother	10149679	AY619762	M1_X4_ci	D	SE		CXCR4	6984	7349	357	HIV-1
3-mother	10149679	AY619763	M1_X4_pi	D	SE		CXCR4	6984	7349	357	HIV-1
3-mother	10149679	AY619764	M2_X4_ci	D	SE		CXCR4	6984	7349	357	HIV-1
3-mother	10149679	AY619765	M3_X4_ci	D	SE		CXCR4	6984	7349	357	HIV-1
3-mother	10149679	AY619766	M4_X4_ci	D	SE		CXCR4	6984	7349	357	HIV-1
3-mother	10149679	AY619767	M4_X4_pi	D	SE		CXCR4	6984	7349	357	HIV-1
3-mother	10149679	AY619768	M3_30D	D	SE		CXCR4	6984	7349	357	HIV-1
3-mother	10149679	AY619769	M3_23D	D	SE		CXCR4	6984	7349	357	HIV-1
3-mother	10149679	AY619770	M3_28D	D	SE		CXCR4	6984	7349	357	HIV-1
3-mother	10149679	AY619771	M3_3D	D	SE		CXCR4	6984	7349	357	HIV-1
3-mother	10149679	AY619772	M3_5D	D	SE		CXCR4	6984	7349	357	HIV-1
3-mother	10149679	AY619773	M3_7D	D	SE		CXCR4	6984	7349	357	HIV-1
3-mother	10149679	AY619774	M3_43D	D	SE		CXCR4	6984	7349	357	HIV-1
3-mother	10149679	AY619775	M3_26D	D	SE		CXCR4	6984	7349	357	HIV-1
3-mother	10149679	AY619776	M3_31D	D	SE		CXCR4	6984	7349	357	HIV-1
3-mother	10149679	AY619777	M3_R5_pi	D	SE		CCR5	6984	7349	357	HIV-1
3-child	10149686	AY619797	C2_21D	D	SE		CXCR4	6984	7349	354	HIV-1
3-child	10149686	AY619798	C2_29D	D	SE		CXCR4	6984	7349	354	HIV-1
3-child	10149686	AY619799	C2_30aD	D	SE		CXCR4	6984	7349	354	HIV-1
3-child	10149686	AY619800	C2_30bD	D	SE		CXCR4	6984	7349	354	HIV-1
3-child	10149686	AY619801	C2_31aD	D	SE		CXCR4	6984	7349	354	HIV-1
3-child	10149686	AY619802	C2_31bD	D	SE		CXCR4	6984	7349	354	HIV-1
3-child	10149686	AY619803	C2_32D	D	SE		CXCR4	6984	7349	357	HIV-1
3-child	10149686	AY619804	C2_38D	D	SE		CXCR4	6984	7349	354	HIV-1
3-child	10149686	AY619805	C2_4D	D	SE		CXCR4	6984	7349	354	HIV-1
3-child	10149686	AY619806	C2_40D	D	SE		CXCR4	6984	7349	357	HIV-1
3-child	10149686	AY619807	C2_51D	D	SE		CXCR4	6984	7349	354	HIV-1
3-child	10149686	AY619808	C2_6D	D	SE		CXCR4	6984	7349	354	HIV-1
3-child	10149686	AY619809	C2_9D	D	SE		CXCR4	6984	7349	357	HIV-1
3-child	10149686	AY619810	C2_34aD	D	SE		CXCR4	6984	7349	354	HIV-1
3-child	10149686	AY619811	C2_34bD	D	SE		CXCR4	6984	7349	354	HIV-1
3-child	10149686	AY619812	C1_R5_pi2	D	SE		CCR5	6984	7349	357	HIV-1
3-child	10149686	AY619813	C3_X4_ci	D	SE		CXCR4	6984	7349	354	HIV-1
3-child	10149686	AY619815	C4_X4_ci	D	SE		CXCR4	6984	7349	354	HIV-1
3-child	10149686	AY619816	C4_X4_pi	D	SE		CXCR4	6984	7349	354	HIV-1
3-child	10149686	AY619817	C1_R5_pi1	D	SE		CCR5	6984	7349	357	HIV-1
3-child	10149686	AY619818	C4_2D	D	SE		CXCR4	6984	7349	357	HIV-1
3-child	10149686	AY619819	C2_X4_ci	D	SE		CXCR4	6984	7349	354	HIV-1
3-child	10149686	AY619820	C2_X4_pi	D	SE		CXCR4	6984	7349	354	HIV-1
3-child	10149686	AY619821	C4_1D	D	SE		CXCR4	6984	7349	357	HIV-1
3-child	10149686	AY619822	C4_10D	D	SE		CXCR4	6984	7349	354	HIV-1
3-child	10149686	AY619823	C4_11D	D	SE		CXCR4	6984	7349	354	HIV-1
3-child	10149686	AY619824	C4_12aD	D	SE		CXCR4	6984	7349	354	HIV-1
3-child	10149686	AY619825	C4_12bD	D	SE		CXCR4	6984	7349	354	HIV-1
3-child	10149686	AY619826	C4_16aD	D	SE		CXCR4	6984	7349	357	HIV-1
3-child	10149686	AY619827	C4_18D	D	SE		CXCR4	6984	7349	357	HIV-1
3-child	10149686	AY619828	C4_19D	D	SE		CXCR4	6984	7349	354	HIV-1
3-child	10149686	AY619829	C4_21D	D	SE		CXCR4	6984	7349	354	HIV-1
3-child	10149686	AY619830	C4_26D	D	SE		CXCR4	6984	7349	354	HIV-1
3-child	10149686	AY619831	C4_27D	D	SE		CXCR4	6984	7349	357	HIV-1
3-child	10149686	AY619832	C4_28D	D	SE		CXCR4	6984	7349	354	HIV-1
3-child	10149686	AY619833	C4_29D	D	SE		CXCR4	6984	7349	357	HIV-1
3-child	10149686	AY619834	C4_3D	D	SE		CXCR4	6984	7349	354	HIV-1
3-child	10149686	AY619835	C4_31D	D	SE		CXCR4	6984	7349	354	HIV-1
3-child	10149686	AY619836	C4_34D	D	SE		CXCR4	6984	7349	354	HIV-1
3-child	10149686	AY619837	C4_35D	D	SE		CXCR4	6984	7349	357	HIV-1
3-child	10149686	AY619838	C4_41D	D	SE		CXCR4	6984	7349	354	HIV-1
3-child	10149686	AY619839	C4_42D	D	SE		CXCR4	6984	7349	354	HIV-1
3-child	10149686	AY619840	C4_43D	D	SE		CXCR4	6984	7349	357	HIV-1
3-child	10149686	AY619841	C4_44aD	D	SE		CXCR4	6984	7349	357	HIV-1
3-child	10149686	AY619842	C4_44bD	D	SE		CXCR4	6984	7349	357	HIV-1
3-child	10149686	AY619843	C4_46D	D	SE		CXCR4	6984	7349	357	HIV-1
3-child	10149686	AY619844	C4_51D	D	SE		CXCR4	6984	7349	354	HIV-1
3-child	10149686	AY619845	C4_52D	D	SE		CXCR4	6984	7349	357	HIV-1
3-child	10149686	AY619846	C4_53D	D	SE		CXCR4	6984	7349	357	HIV-1
3-child	10149686	AY619847	C4_6D	D	SE		CXCR4	6984	7349	354	HIV-1
3-child	10149686	AY619848	C4_7D	D	SE		CXCR4	6984	7349	351	HIV-1
3-child	10149686	AY619849	C4_8D	D	SE		CXCR4	6984	7349	357	HIV-1
3-child	10149686	AY619850	C4_13D	D	SE		CXCR4	6984	7349	354	HIV-1
3-child	10149686	AY619851	C4_37D	D	SE		CXCR4	6984	7349	354	HIV-1
3-child	10149686	AY619852	C4_16bD	D	SE		CXCR4	6984	7349	357	HIV-1
3-child	10149686	AY619853	C4_38D	D	SE		CXCR4	6984	7349	357	HIV-1
1-mother	10149683	AY619854	M3_2D	01_AE	SE		CXCR4	6987	7349	354	HIV-1
1-mother	10149683	AY619855	M3_3D	01_AE	SE		CXCR4	6987	7349	354	HIV-1
1-mother	10149683	AY619856	M3_4D	01_AE	SE		CXCR4	6987	7349	354	HIV-1
1-mother	10149683	AY619857	M3_1D	01_AE	SE		CXCR4	6987	7349	354	HIV-1
1-mother	10149683	AY619858	M3_11D	01_AE	SE		CXCR4	6987	7349	357	HIV-1
1-mother	10149683	AY619859	M3_13R	01_AE	SE		CXCR4	6987	7349	354	HIV-1
1-mother	10149683	AY619860	M3_15R	01_AE	SE		CXCR4	6987	7349	354	HIV-1
1-mother	10149683	AY619861	M3_5D	01_AE	SE		CXCR4	6987	7349	354	HIV-1
1-mother	10149683	AY619862	M3_6D	01_AE	SE		CXCR4	6987	7349	357	HIV-1
1-mother	10149683	AY619863	M3_7D	01_AE	SE		CXCR4	6987	7349	354	HIV-1
1-mother	10149683	AY619864	M3_8D	01_AE	SE		CXCR4	6987	7349	354	HIV-1
1-mother	10149683	AY619865	M3_9D	01_AE	SE		CXCR4	6987	7349	354	HIV-1
1-mother	10149683	AY619866	M3_10D	01_AE	SE		CXCR4	6987	7349	354	HIV-1
1-mother	10149683	AY619867	M2_11D	01_AE	SE		CXCR4	6987	7349	354	HIV-1
1-mother	10149683	AY619868	M2_12D	01_AE	SE		CXCR4	6987	7349	354	HIV-1
1-mother	10149683	AY619869	M3_6R	01_AE	SE		CXCR4	6987	7349	354	HIV-1
1-mother	10149683	AY619870	M3_8R	01_AE	SE		CXCR4	6987	7349	354	HIV-1
1-mother	10149683	AY619871	M3_9R	01_AE	SE		CXCR4	6987	7349	354	HIV-1
1-mother	10149683	AY619872	M3_1R	01_AE	SE		CXCR4	6987	7349	354	HIV-1
1-mother	10149683	AY619873	M3_2R	01_AE	SE		CXCR4	6987	7349	354	HIV-1
1-mother	10149683	AY619874	M3_7R	01_AE	SE		CXCR4	6987	7342	350	HIV-1
1-mother	10149683	AY619880	M2_2D	01_AE	SE		CXCR4	6987	7349	357	HIV-1
1-mother	10149683	AY619881	M2_4D	01_AE	SE		CXCR4	6987	7349	354	HIV-1
1-mother	10149683	AY619882	M2_5D	01_AE	SE		CXCR4	6987	7349	354	HIV-1
1-mother	10149683	AY619883	M2_6D	01_AE	SE		CXCR4	6987	7349	354	HIV-1
1-mother	10149683	AY619884	M2_7D	01_AE	SE		CXCR4	6993	7349	348	HIV-1
1-mother	10149683	AY619885	M2_8D	01_AE	SE		CXCR4	6987	7349	357	HIV-1
1-mother	10149683	AY619886	M2_10D	01_AE	SE		CXCR4	6987	7349	354	HIV-1
1-mother	10149683	AY619887	M2_13D	01_AE	SE		CXCR4	6987	7349	354	HIV-1
1-mother	10149683	AY619888	M2_14D	01_AE	SE		CXCR4	6987	7349	357	HIV-1
1-mother	10149683	AY619889	M2_1D	01_AE	SE		CXCR4	6987	7348	354	HIV-1
1-mother	10149683	AY619899	M3_10R	01_AE	SE		CXCR4	6987	7349	354	HIV-1
1-mother	10149683	AY619900	M3_11R	01_AE	SE		CXCR4	6987	7349	354	HIV-1
1-mother	10149683	AY619901	M3_14R	01_AE	SE		CXCR4	6987	7349	354	HIV-1
1-mother	10149683	AY619902	M3_3R	01_AE	SE		CXCR4	6987	7349	354	HIV-1
1-mother	10149683	AY619903	M3_4R	01_AE	SE		CXCR4	6987	7349	354	HIV-1
1-mother	10149683	AY619904	M3_5R	01_AE	SE		CXCR4	6987	7349	357	HIV-1
1-mother	10149683	AY619908	M2_9D	01_AE	SE		CXCR4	6987	7349	354	HIV-1
1-mother	10149683	AY619912	M3_12R	01_AE	SE		CXCR4	6987	7349	354	HIV-1
1-mother	10149683	AY619914	M2_3D	01_AE	SE		CXCR4	6998	7349	343	HIV-1
1-mother	10149683	AY619915	M3_X4_ci	01_AE	SE		CXCR4	6987	7349	354	HIV-1
1-mother	10149683	AY619916	M3_X4_pi	01_AE	SE		CXCR4	6987	7349	354	HIV-1
1-mother	10149683	AY619917	M2_X4_ci	01_AE	SE		CXCR4	6987	7349	354	HIV-1
1-child	10149687	AY619929	C2_R5_ci	01_AE	SE		CCR5	6987	7349	357	HIV-1
1-child	10149687	AY619930	C3_R5X4_ci	01_AE	SE		CCR5 CXCR4	6987	7349	357	HIV-1
1-child	10149687	AY619931	C4_X4_ci	01_AE	SE		CXCR4	6987	7349	357	HIV-1
PAVO	10142812	AY669709	PAVO	B	IT	1996	CCR5	6225	8792	2598	HIV-1
5768-P27	10141962	AY669711	5768	B	US	1995	CCR5	6213	8792	2622	HIV-1
TORNO	10142962	AY669713	TORNO	B	IT	1995	CCR5	6225	8792	2592	HIV-1
BR021	27532	AY669715	92BR021	B	BR	1992	CCR5	6225	8792	2565	HIV-1
BAL	7256	AY669732	BaL	B	US	1985	CCR5	6225	8792	2559	HIV-1
959	5078	AY669739	959	C	MW	1993	CCR5	6228	8792	2559	HIV-1
MW960	5079	AY669749	960	C	MW	1993	CCR5	6225	8792	2550	HIV-1
RW024	10148209	AY713406	93RW_024	A1	RW	1993	CCR5 CXCR4	796	9571	8797	HIV-1
UG029	27538	AY713407	92UG_029	A1	UG	1992	CXCR4	796	9571	8820	HIV-1
NP1538	10148210	AY713408	96TH_NP1538	B	TH	1996	CCR5	796	9571	8746	HIV-1
BAL	7256	AY713409	BAL 85US_Ba_L	B	US	1985	CCR5	796	9571	8775	HIV-1
33931	10148211	AY713410	94US_33931N	B	US	1994	CCR5	796	9571	8760	HIV-1
BX08	10141147	AY713411	92FR_BX08	B	FR	1992	CCR5	796	9571	8735	HIV-1
873	10148212	AY713412	90US_873	B	US	1990	CCR5	796	9571	8791	HIV-1
965	5080	AY713413	93MW_965	C	MW	1993	CCR5	796	9571	8771	HIV-1
20635	10148213	AY713414	94IN_20635_4	C	IN	1994	CCR5	796	9571	8745	HIV-1
SM145	10139433	AY713415	89SM_145	C	SO	1989	CCR5	796	9571	8822	HIV-1
SE364	10139432	AY713416	90SE_364	C	SN	1990	CCR5	796	9571	8720	HIV-1
288	10146644	AY713417	02ET_288	C	ET	2002	CCR5	796	9571	8822	HIV-1
UG065	27550	AY713418	93UG_065	D	UG	1993	CXCR4	796	9571	8804	HIV-1
NP1695	10148215	AY713419	97TH_NP1695	01_AE	TH	1997	CXCR4	796	9571	8784	HIV-1
NP1525	10148216	AY713420	97TH_NP1525	01_AE	TH	1997	CCR5 CXCR4	796	9571	8793	HIV-1
NP1046	10148217	AY713421	96TH_NP1046	01_AE	TH	1996	CCR5	796	9571	8775	HIV-1
NP1251	10148218	AY713422	98TH_NP1251	01_AE	TH	1998	CCR5	796	9571	8748	HIV-1
NI1052	10148219	AY713423	99TH_NI1052	01_AE	TH	1999	CXCR4	796	9571	8773	HIV-1
M02138	10148220	AY713424	96TH_M02138	01_AE	TH	1996	CXCR4	796	9571	8731	HIV-1
TN244	10141521	AY713425	90TH_CM244	01_AE	TH	1990	CCR5	796	9571	8796	HIV-1
NI-1149	7330	AY713426	96TH_NI1149	01_AE	TH	1996	CCR5	811	9571	8748	HIV-1
KER2008	10141425	AY736809	00KE_KER2008	A	KE	2000	CCR5 CXCR4	6225	8795	2574	HIV-1
KER2018	10141430	AY736810	00KE_KER2018	A	KE	2000	CCR5	6225	8795	2574	HIV-1
KNH1088	10141436	AY736811	99KE_KNH1088	A	KE	1999	CCR5	6225	8795	2586	HIV-1
KNH1144	10141439	AY736812	00KE_KNH1144	A	KE	2000	CCR5	6225	8795	2592	HIV-1
KNH1209	10141442	AY736813	00KE_KNH1209	A	KE	2000	CCR5	6225	8795	2583	HIV-1
KNH1135	10141438	AY736814	99KE_KNH1135	A	KE	1999	CCR5	6225	8795	2592	HIV-1
KNH1207	10141441	AY736815	00KE_KNH1207	A	KE	2000	CCR5	6225	8795	2571	HIV-1
KSM4030	10141452	AY736816	00KE_KSM4030	A	KE	2000	CCR5	6225	8795	2550	HIV-1
US1	10141879	AY736817	90US_1	B	US	1990	CCR5	6225	8795	2562	HIV-1
US4	10141881	AY736818	90US_4	B	US	1990	CCR5	6225	8795	2613	HIV-1
MN	1	AY736819	84US_MNp	B	US	1984	CXCR4	6225	8795	2574	HIV-1
BZ167	10141882	AY736820	89BZ_167	B	BR	1989	CXCR4	6225	8795	2571	HIV-1
BK132	10141878	AY736821	90TH_BK132	B	TH	1990	CXCR4	6225	8795	2550	HIV-1
27_5016	10148221	AY736822	98US_MSC5016	C	US	1998	CCR5	6225	8795	2601	HIV-1
14-696	10146719	AY736823	02ET_14	C	ET	2002	CCR5	6225	8795	2514	HIV-1
125	10145035	AY736824	00TZ_A125	C	TZ	2000	CCR5	6225	8795	2592	HIV-1
246	10145037	AY736825	00TZ_A246	C	TZ	2000	CCR5	6225	8795	2598	HIV-1
9	10145048	AY736826	01TZ_BD911	C	TZ	2001	CCR5	6225	8795	2572	HIV-1
UGA08483	10148222	AY736827	99UG_A08483M1	D	UG	1999	CCR5	6225	8795	2580	HIV-1
7412	10141110	AY736828	99UG_A07412M1	D	UG	1999	CCR5	6225	8795	2559	HIV-1
57128	10141094	AY736829	98UG_57128	D	UG	1998	CCR5	6225	8795	2610	HIV-1
26830	10141119	AY736830	00UG_D26830M4	D	UG	2000	CCR5	6225	8795	2547	HIV-1
32228	10141133	AY736831	00UG_J32228M4	D	UG	2000	CCR5	6225	8795	2520	HIV-1
8364	10141120	AY736832	00UG_E08364M4	D	UG	2000	CCR5	6225	8795	2508	HIV-1
13613	10141121	AY736833	00UG_E13613M4	D	UG	2000	CCR5	6225	8795	2526	HIV-1
3349	10141108	AY736834	99UG_A03349M1	D	UG	1999	CCR5	6225	8795	2526	HIV-1
NKU3006	10141463	AY736835	00KE_NKU3006	D	KE	2000	CCR5	6225	8795	2601	HIV-1
CM235	87615	AY736837	90TH_CM235	01_AE	TH	1990	CCR5	6225	8795	2580	HIV-1
CM240	5226	AY736838	90TH_CM240	01_AE	TH	1990	CCR5	6225	8795	2574	HIV-1
DJ263	5229	AY736839	91DJ_263	02_AG	DJ	1991	CCR5	6225	8795	2622	HIV-1
23_5007	10148223	AY736840	98US_MSC5007	02_AG	US	1998	CCR5	6225	8795	2562	HIV-1
1970LE	10145975	AY736841	02CM_1970LE	02_AG	CM	2002	CCR5	6225	8795	2523	HIV-1
1475MV	10148501	AY736842	01CM_1475MV	02_AG	CM	2001	CCR5	6225	8795	2571	HIV-1
0002BBY	10148483	AY736843	01CM_0002BBY	02_AG	CM	2001	CCR5	6213	8795	2577	HIV-1
0005BBY	10148530	AY736844	01CM_0005BBY	02_AG	CM	2001	CCR5	6225	8792	2556	HIV-1
0008BBY	10148529	AY736845	01CM_0008BBY	02_AG	CM	2001	CCR5	6225	8795	2556	HIV-1
0013BBY	10145972	AY736846	02CM_0013BBY	02_AG	CM	2002	CCR5	6225	8795	2604	HIV-1
0014BBY	10145973	AY736847	02CM_0014BBY	02_AG	CM	2002	CCR5	6213	8795	2580	HIV-1
0015BBY	10145974	AY736848	02CM_0015BBY	02_AG	CM	2002	CCR5	6225	8795	2568	HIV-1
SE364	10139432	AY833059	90SE_364	C	SN	1990	CCR5	6225	8795	2526	HIV-1
SM145	10139433	AY833060	89SM_145	C	SO	1989	CCR5	6225	8795	2586	HIV-1
6101-p15	10141976	AY835434	6101	B	US	1994	CCR5	5983	9067	3079	HIV-1
5768-P27	10141962	AY835435	5768	B	US	1995	CCR5	5983	9067	3094	HIV-1
3988-P46	10148738	AY835436	3988	B	US	1995	CCR5	5983	9067	3067	HIV-1
7165-P23	10148739	AY835437	7165	B	US	1994	CCR5	5983	9067	3103	HIV-1
6535-P30	10148740	AY835438	6535	B	US	1995	CCR5	5983	9067	3106	HIV-1
QH0692	10141592	AY835439	QH0692	B	TT	1994	CCR5	5983	9067	3052	HIV-1
QH0515	10141588	AY835440	QH0515	B	TT	1994	CCR5	5983	9067	3100	HIV-1
SC42	10148741	AY835441	SC42	B	TT	1995	CCR5	5984	8882	2886	HIV-1
SS1196	10148742	AY835442	SS1196	B	US	1997	CCR5	5983	9067	3064	HIV-1
1168	10141978	AY835443	BG1168	B	US	1996	CCR5	5983	9067	3115	HIV-1
PAVO	10142812	AY835444	PVO	B	IT	1996	CCR5	5983	9067	3119	HIV-1
TORNO	10142962	AY835445	TRO	B	IT	1995	CCR5	5983	9067	3121	HIV-1
AC10	10148743	AY835446	AC10	B	US	1998	CCR5	5983	9067	3112	HIV-1
RHPA	10148744	AY835447	RHPA	B	US	2000	CCR5	5984	8881	2892	HIV-1
THRO	10148745	AY835448	THRO	B	US	2000	CCR5	5984	8893	2964	HIV-1
REJO	10148746	AY835449	REJO	B	US	2001	CCR5	5984	8881	2889	HIV-1
TRJO	10148747	AY835450	TRJO	B	US	2001	CCR5	5984	8881	2901	HIV-1
WITO	10148748	AY835451	WITO	B	US	2000	CCR5	5984	8881	2883	HIV-1
CAAN	10148749	AY835452	CAAN	B	US	2004	CCR5	5984	8881	2889	HIV-1
7047	10144895	AY842786	7047C_c01	B	US		CCR5	6225	8795	2595	HIV-1
7047	10144895	AY842787	7047C_c02	B	US		CCR5 CXCR4	6213	8795	2616	HIV-1
7047	10144895	AY842788	7047C_c04	B	US		CCR5	6225	8795	2595	HIV-1
7047	10144895	AY842789	7047C_c06	B	US		CCR5	6225	8795	2610	HIV-1
7047	10144895	AY842790	7047C_c09	B	US		CCR5 CXCR4	6225	8795	2595	HIV-1
7047	10144895	AY842791	7047C_c31	B	US		CCR5 CXCR4	6225	8795	2616	HIV-1
7047	10144895	AY842792	7047C_c35	B	US		CCR5	6213	8795	2616	HIV-1
7047	10144895	AY842793	7047C_c36	B	US		CCR5	6213	8795	2604	HIV-1
7047	10144895	AY842794	7047C_c41	B	US		CCR5 CXCR4	6225	8795	2616	HIV-1
7047	10144895	AY842795	7047C_c93	B	US		CCR5 CXCR4	6213	8795	2616	HIV-1
7047	10144895	AY842796	7047P_c03	B	US		CCR5	6225	8795	2616	HIV-1
7047	10144895	AY842797	7047P_c05	B	US		CCR5	6225	8795	2610	HIV-1
7047	10144895	AY842798	7047P_c08	B	US		CCR5 CXCR4	6225	8795	2616	HIV-1
7047	10144895	AY842799	7047P_c09	B	US		CXCR4	6225	8795	2616	HIV-1
7047	10144895	AY842800	7047P_c11	B	US		CCR5 CXCR4	6225	8795	2616	HIV-1
7047	10144895	AY842801	7047P_c12	B	US		CCR5 CXCR4	6225	8795	2616	HIV-1
7047	10144895	AY842802	7047P_c14	B	US		CCR5 CXCR4	6225	8795	2616	HIV-1
7047	10144895	AY842803	7047P_c17	B	US		CCR5	6225	8795	2610	HIV-1
7047	10144895	AY842804	7047P_c27	B	US		CCR5	6225	8795	2616	HIV-1
7047	10144895	AY842805	7047P_c31	B	US		CCR5	6225	8795	2610	HIV-1
7047	10144895	AY842806	7047P_c37	B	US		CCR5 CXCR4	6225	8795	2616	HIV-1
7047	10144895	AY842807	7047P_c41	B	US		CCR5	6225	8795	2616	HIV-1
7069	10144929	AY842808	7069C_c02	B	US		CCR5	6225	8795	2583	HIV-1
7069	10144929	AY842809	7069C_c04	B	US		CCR5	6225	8795	2568	HIV-1
7069	10144929	AY842810	7069C_c05	B	US		CCR5	6225	8795	2586	HIV-1
7069	10144929	AY842811	7069C_c07	B	US		CCR5	6225	8795	2604	HIV-1
7069	10144929	AY842812	7069C_c08	B	US		CCR5	6225	8795	2586	HIV-1
7069	10144929	AY842813	7069C_c09	B	US		CCR5	6225	8795	2586	HIV-1
7069	10144929	AY842814	7069C_c16	B	US		CCR5	6225	8795	2583	HIV-1
7069	10144929	AY842815	7069P_c02	B	US		CCR5	6225	8795	2598	HIV-1
7069	10144929	AY842816	7069P_c03	B	US		CCR5	6225	8795	2586	HIV-1
7069	10144929	AY842817	7069P_c06	B	US		CCR5	6225	8795	2592	HIV-1
7069	10144929	AY842818	7069P_c10	B	US		CCR5	6225	8795	2595	HIV-1
7069	10144929	AY842819	7069P_c11	B	US		CXCR4	6225	8795	2580	HIV-1
7069	10144929	AY842820	7069P_c13	B	US		CCR5	6225	8795	2589	HIV-1
7069	10144929	AY842821	7069P_c14	B	US		CCR5 CXCR4	6225	8795	2580	HIV-1
7069	10144929	AY842822	7069P_c15	B	US		CCR5	6225	8795	2598	HIV-1
7069	10144929	AY842823	7069P_c35	B	US		CCR5 CXCR4	6225	8795	2577	HIV-1
7120	10144928	AY842824	7120C_c01	B	US		CCR5	6225	8795	2583	HIV-1
7120	10144928	AY842825	7120C_c02	B	US		CXCR4	6225	8795	2622	HIV-1
7120	10144928	AY842826	7120C_c05	B	US		CXCR4	6225	8795	2640	HIV-1
7120	10144928	AY842827	7120C_c06	B	US		CCR5	6225	8795	2583	HIV-1
7120	10144928	AY842828	7120C_c12	B	US		CXCR4	6225	8795	2622	HIV-1
7120	10144928	AY842829	7120C_c15	B	US		CCR5	6225	8795	2583	HIV-1
7120	10144928	AY842830	7120C_c17	B	US		CCR5	6225	8795	2583	HIV-1
7120	10144928	AY842831	7120C_c23	B	US		CXCR4	6225	8795	2628	HIV-1
7120	10144928	AY842832	7120C_c39	B	US		CXCR4	6225	8795	2583	HIV-1
7120	10144928	AY842833	7120C_c40	B	US		CXCR4	6225	8795	2628	HIV-1
7120	10144928	AY842834	7120C_c55	B	US		CXCR4	6225	8795	2628	HIV-1
7120	10144928	AY842835	7120P_c02	B	US		CCR5	6225	8795	2565	HIV-1
7120	10144928	AY842836	7120P_c03	B	US		CCR5	6225	8795	2568	HIV-1
7120	10144928	AY842837	7120P_c07	B	US		CCR5	6225	8795	2583	HIV-1
7120	10144928	AY842838	7120P_c08	B	US		CCR5	6225	8795	2568	HIV-1
7120	10144928	AY842839	7120P_c09	B	US		CCR5	6225	8795	2568	HIV-1
7120	10144928	AY842840	7120P_c11	B	US		CCR5	6225	8795	2562	HIV-1
7120	10144928	AY842841	7120P_c12	B	US		CCR5	6225	8795	2568	HIV-1
7120	10144928	AY842842	7120P_c13	B	US		CCR5	6225	8795	2562	HIV-1
7120	10144928	AY842843	7120P_c23	B	US		CCR5 CXCR4	6225	8795	2628	HIV-1
		AY887852	03BW_0824	C	BW	2003	CCR5	6858	7815	940	HIV-1
		AY887853	03BW_0856	C	BW	2003	CCR5	6862	7815	945	HIV-1
		AY887854	03BW_0868	C	BW	2003	CCR5	6858	7815	936	HIV-1
		AY887855	03BW_0900	C	BW	2003	CCR5	6858	7815	950	HIV-1
		AY887856	03BW_0949	C	BW	2003	CCR5	6862	7799	916	HIV-1
		AY887857	03BW_1008	C	BW	2003	CCR5	6858	7815	947	HIV-1
		AY887858	03BW_1017	C	BW	2003	CCR5	6858	7815	958	HIV-1
		AY887859	03BW_1042	C	BW	2003	CCR5	6858	7815	940	HIV-1
		AY887860	03BW_1048	C	BW	2003	CCR5	6858	7815	967	HIV-1
		AY887861	03BW_1054	C	BW	2003	CCR5	6858	7815	934	HIV-1
		AY887862	03BW_1065	C	BW	2003	CCR5	6858	7815	958	HIV-1
		AY887863	03BW_1075	C	BW	2003	CCR5	6858	7815	943	HIV-1
		AY887864	03BW_1078	C	BW	2003	CCR5	6858	7815	948	HIV-1
		AY887865	03BW_1081	C	BW	2003	CCR5	6858	7815	934	HIV-1
		AY887866	03BW_1088	C	BW	2003	CCR5	6858	7815	937	HIV-1
		AY887867	03BW_1091	C	BW	2003	CCR5	6858	7815	940	HIV-1
		AY887868	03BW_1101	C	BW	2003	CCR5	6858	7815	943	HIV-1
		AY887869	03BW_1102	C	BW	2003	CCR5 CXCR4	6858	7815	934	HIV-1
		AY887870	03BW_1103	C	BW	2003	CCR5	6858	7815	949	HIV-1
		AY887871	03BW_1105	C	BW	2003	CCR5	6858	7815	946	HIV-1
		AY887872	03BW_1110	C	BW	2003	CCR5	6858	7815	952	HIV-1
		AY887873	03BW_1133	C	BW	2003	CCR5	6858	7815	931	HIV-1
		AY887874	03BW_1718	C	BW	2003	CCR5	6858	7815	943	HIV-1
		AY887875	03BW_1787	C	BW	2003	CCR5	6858	7815	961	HIV-1
		AY887876	03BW_1796	C	BW	2003	CCR5	6858	7815	949	HIV-1
		AY887877	03BW_4432	C	BW	2003	CCR5	6858	7815	949	HIV-1
		AY887878	03BW_4437	C	BW	2003	CCR5	6858	7815	928	HIV-1
		AY887879	03BW_4473	C	BW	2003	CCR5	6858	7815	952	HIV-1
		AY887880	03BW_4482	C	BW	2003	CCR5	6858	7815	961	HIV-1
		AY887881	03BW_4499	C	BW	2003	CCR5	6858	7815	925	HIV-1
		AY887882	03BW_6063	C	BW	2003	CCR5	6858	7815	953	HIV-1
		AY887883	03BW_6218	C	BW	2003	CCR5	6858	7815	958	HIV-1
		AY887884	03BW_6270	C	BW	2003	CCR5	6858	7815	931	HIV-1
		AY887885	03BW_6274	C	BW	2003	CCR5	6858	7815	934	HIV-1
		AY887886	03BW_6351	C	BW	2003	CCR5	6858	7815	958	HIV-1
		AY887888	03BW_6364	C	BW	2003	CCR5	6858	7815	928	HIV-1
		AY887889	03BW_6450	C	BW	2003	CCR5	6858	7815	941	HIV-1
		AY887890	96BW_010	C	BW	1996	CCR5	6858	7815	956	HIV-1
		AY887891	96BW_013	C	BW	1996	CCR5	6858	7815	948	HIV-1
		AY887892	96BW_014	C	BW	1996	CCR5	6858	7815	949	HIV-1
1818	10142632	AY994508	00CMNYU1818	A1	CM	2000	CCR5	7039	7600	541	HIV-1
NYU340	10138497	AY994509	00CMNYU340	A1	CM	2000	CCR5	7039	7600	540	HIV-1
5466	10142638	AY994510	00CMNYU5466	02_AG	CM	2000	CCR5	7039	7600	556	HIV-1
		D34590	GUN_1rWT_V	B	JP		CCR5 CXCR4	7110	7217	105	HIV-1
101	10149549	DQ002026	PR101pre_01	B	CH	1997	CCR5	6964	7315	346	HIV-1
101	10149549	DQ002027	PR101pre_02	B	CH	1997	CCR5	6964	7315	349	HIV-1
101	10149549	DQ002028	PR101pre_03	B	CH	1997	CCR5	6964	7315	349	HIV-1
101	10149549	DQ002029	PR101pre_04	B	CH	1997	CCR5	6964	7315	346	HIV-1
101	10149549	DQ002030	PR101pre_05	B	CH	1997	CCR5	6964	7315	349	HIV-1
101	10149549	DQ002031	PR101pre_06	B	CH	1997	CCR5	6964	7315	346	HIV-1
101	10149549	DQ002032	PR101pre_07	B	CH	1997	CCR5	6964	7315	349	HIV-1
101	10149549	DQ002033	PR101pre_08	B	CH	1997	CCR5	6964	7315	346	HIV-1
101	10149549	DQ002034	PR101pre_09	B	CH	1997	CCR5	6964	7315	349	HIV-1
101	10149549	DQ002035	PR101pre_10	B	CH	1997	CCR5	6964	7315	349	HIV-1
101	10149549	DQ002036	PR101pre_11	B	CH	1997	CCR5	6964	7315	349	HIV-1
101	10149549	DQ002037	PR101pre_12	B	CH	1997	CCR5	6964	7315	346	HIV-1
101	10149549	DQ002038	PR101pre_13	B	CH	1997	CCR5	6964	7315	349	HIV-1
101	10149549	DQ002039	PR101pre_14	B	CH	1997	CCR5	6964	7315	349	HIV-1
101	10149549	DQ002040	PR101pre_15	B	CH	1997	CCR5	6964	7315	349	HIV-1
101	10149549	DQ002041	PR101pre_16	B	CH	1997	CCR5	6964	7315	346	HIV-1
103	10149550	DQ002042	PR103pre_01	01_AE	CH	1998	CCR5	6964	7315	343	HIV-1
103	10149550	DQ002043	PR103pre_02	01_AE	CH	1998	CCR5	6964	7315	343	HIV-1
103	10149550	DQ002044	PR103pre_03	01_AE	CH	1998	CCR5	6964	7315	343	HIV-1
103	10149550	DQ002045	PR103pre_04	01_AE	CH	1998	CCR5	6964	7315	343	HIV-1
103	10149550	DQ002046	PR103pre_05	01_AE	CH	1998	CCR5	6964	7315	343	HIV-1
103	10149550	DQ002047	PR103pre_06	01_AE	CH	1998	CCR5	6964	7315	343	HIV-1
103	10149550	DQ002048	PR103pre_07	01_AE	CH	1998	CCR5	6964	7315	343	HIV-1
103	10149550	DQ002049	PR103pre_08	01_AE	CH	1998	CCR5	6964	7315	343	HIV-1
103	10149550	DQ002050	PR103pre_09	01_AE	CH	1998	CCR5	6972	7315	335	HIV-1
103	10149550	DQ002051	PR103pre_10	01_AE	CH	1998	CCR5	6964	7315	343	HIV-1
103	10149550	DQ002052	PR103pre_11	01_AE	CH	1998	CCR5	6964	7315	343	HIV-1
103	10149550	DQ002053	PR103pre_12	01_AE	CH	1998	CCR5	6964	7315	343	HIV-1
103	10149550	DQ002054	PR103pre_13	01_AE	CH	1998	CCR5	6964	7315	343	HIV-1
103	10149550	DQ002055	PR103pre_14	01_AE	CH	1998	CCR5	6964	7315	343	HIV-1
103	10149550	DQ002056	PR103pre_15	01_AE	CH	1998	CCR5	6964	7315	343	HIV-1
103	10149550	DQ002057	PR103pre_16	01_AE	CH	1998	CCR5	6964	7315	346	HIV-1
106	10149551	DQ002058	PR106pre_01	B	CH	1995	CCR5	6964	7315	349	HIV-1
106	10149551	DQ002059	PR106pre_02	B	CH	1995	CCR5	6964	7315	349	HIV-1
106	10149551	DQ002060	PR106pre_03	B	CH	1995	CCR5	6964	7315	349	HIV-1
106	10149551	DQ002061	PR106pre_04	B	CH	1995	CCR5	6964	7315	349	HIV-1
106	10149551	DQ002062	PR106pre_05	B	CH	1995	CCR5	6964	7315	349	HIV-1
106	10149551	DQ002063	PR106pre_06	B	CH	1995	CCR5	6964	7315	349	HIV-1
106	10149551	DQ002064	PR106pre_07	B	CH	1995	CCR5	6964	7315	349	HIV-1
106	10149551	DQ002065	PR106pre_08	B	CH	1995	CCR5	6964	7315	349	HIV-1
106	10149551	DQ002066	PR106pre_09	B	CH	1995	CCR5	6964	7315	349	HIV-1
106	10149551	DQ002067	PR106pre_10	B	CH	1995	CCR5	6964	7315	349	HIV-1
106	10149551	DQ002068	PR106pre_11	B	CH	1995	CCR5	6964	7315	349	HIV-1
106	10149551	DQ002069	PR106pre_12	B	CH	1995	CCR5	6964	7315	349	HIV-1
106	10149551	DQ002070	PR106pre_13	B	CH	1995	CCR5	6964	7315	349	HIV-1
106	10149551	DQ002071	PR106pre_14	B	CH	1995	CCR5	6964	7315	347	HIV-1
106	10149551	DQ002072	PR106pre_15	B	CH	1995	CCR5	6964	7315	349	HIV-1
106	10149551	DQ002073	PR106pre_16	B	CH	1995	CCR5	6964	7315	349	HIV-1
107	10149552	DQ002074	PR107pre_01	B	CH	1997	CCR5	6964	7315	349	HIV-1
107	10149552	DQ002075	PR107pre_02	B	CH	1997	CCR5	6964	7315	349	HIV-1
107	10149552	DQ002076	PR107pre_03	B	CH	1997	CCR5	6964	7315	349	HIV-1
107	10149552	DQ002077	PR107pre_04	B	CH	1997	CCR5	6964	7315	349	HIV-1
107	10149552	DQ002078	PR107pre_05	B	CH	1997	CCR5	6964	7315	349	HIV-1
107	10149552	DQ002079	PR107pre_06	B	CH	1997	CCR5	6964	7315	346	HIV-1
107	10149552	DQ002080	PR107pre_07	B	CH	1997	CCR5	6964	7315	349	HIV-1
107	10149552	DQ002081	PR107pre_08	B	CH	1997	CCR5	6964	7315	349	HIV-1
107	10149552	DQ002082	PR107pre_09	B	CH	1997	CCR5	6964	7315	346	HIV-1
107	10149552	DQ002083	PR107pre_10	B	CH	1997	CCR5	6964	7315	349	HIV-1
107	10149552	DQ002084	PR107pre_11	B	CH	1997	CCR5	6964	7315	349	HIV-1
107	10149552	DQ002085	PR107pre_12	B	CH	1997	CCR5	6964	7315	349	HIV-1
107	10149552	DQ002086	PR107pre_13	B	CH	1997	CCR5	6964	7315	349	HIV-1
107	10149552	DQ002087	PR107pre_14	B	CH	1997	CCR5	6964	7315	349	HIV-1
107	10149552	DQ002088	PR107pre_15	B	CH	1997	CCR5	6964	7315	349	HIV-1
107	10149552	DQ002089	PR107pre_16	B	CH	1997	CCR5	6964	7315	349	HIV-1
111	10149553	DQ002090	PR111pre_01	B	CH	1998	CCR5	6964	7315	349	HIV-1
111	10149553	DQ002091	PR111pre_02	B	CH	1998	CCR5	6964	7315	349	HIV-1
111	10149553	DQ002092	PR111pre_03	B	CH	1998	CCR5	6964	7315	349	HIV-1
111	10149553	DQ002093	PR111pre_04	B	CH	1998	CCR5	6964	7315	349	HIV-1
111	10149553	DQ002094	PR111pre_05	B	CH	1998	CCR5	6964	7315	346	HIV-1
111	10149553	DQ002095	PR111pre_06	B	CH	1998	CCR5	6964	7315	349	HIV-1
111	10149553	DQ002096	PR111pre_07	B	CH	1998	CCR5	6964	7315	349	HIV-1
111	10149553	DQ002097	PR111pre_08	B	CH	1998	CCR5	6964	7315	349	HIV-1
111	10149553	DQ002098	PR111pre_09	B	CH	1998	CCR5	6964	7315	346	HIV-1
111	10149553	DQ002099	PR111pre_10	B	CH	1998	CCR5	6964	7315	349	HIV-1
111	10149553	DQ002100	PR111pre_11	B	CH	1998	CCR5	6964	7315	349	HIV-1
111	10149553	DQ002101	PR111pre_12	B	CH	1998	CCR5	6964	7315	349	HIV-1
111	10149553	DQ002102	PR111pre_13	B	CH	1998	CCR5	6964	7315	349	HIV-1
111	10149553	DQ002103	PR111pre_14	B	CH	1998	CCR5	6964	7315	346	HIV-1
111	10149553	DQ002104	PR111pre_15	B	CH	1998	CCR5	6964	7315	349	HIV-1
111	10149553	DQ002105	PR111pre_16	B	CH	1998	CCR5	6964	7315	349	HIV-1
112	10149554	DQ002106	PR112pre_01	B	CH	1997	CCR5	6964	7315	346	HIV-1
112	10149554	DQ002107	PR112pre_02	B	CH	1997	CCR5	6964	7315	346	HIV-1
112	10149554	DQ002108	PR112pre_03	B	CH	1997	CCR5	6964	7315	346	HIV-1
112	10149554	DQ002109	PR112pre_04	B	CH	1997	CCR5	6964	7315	346	HIV-1
112	10149554	DQ002110	PR112pre_05	B	CH	1997	CCR5	6964	7315	346	HIV-1
112	10149554	DQ002111	PR112pre_06	B	CH	1997	CCR5	6964	7315	346	HIV-1
112	10149554	DQ002112	PR112pre_07	B	CH	1997	CCR5	6964	7315	346	HIV-1
112	10149554	DQ002113	PR112pre_08	B	CH	1997	CCR5	6964	7315	346	HIV-1
112	10149554	DQ002114	PR112pre_09	B	CH	1997	CCR5	6964	7315	346	HIV-1
112	10149554	DQ002115	PR112pre_10	B	CH	1997	CCR5	6964	7315	346	HIV-1
112	10149554	DQ002116	PR112pre_11	B	CH	1997	CCR5	6964	7315	346	HIV-1
112	10149554	DQ002117	PR112pre_12	B	CH	1997	CCR5	6964	7315	346	HIV-1
112	10149554	DQ002118	PR112pre_13	B	CH	1997	CCR5	6964	7315	346	HIV-1
112	10149554	DQ002119	PR112pre_14	B	CH	1997	CCR5	6964	7315	346	HIV-1
112	10149554	DQ002120	PR112pre_15	B	CH	1997	CCR5	6964	7315	346	HIV-1
112	10149554	DQ002121	PR112pre_16	B	CH	1997	CCR5	6964	7315	346	HIV-1
113	10149483	DQ002122	PR113pre_01	B	CH	1996	CCR5	6964	7315	349	HIV-1
113	10149483	DQ002123	PR113pre_02	B	CH	1996	CCR5	6964	7315	349	HIV-1
113	10149483	DQ002124	PR113pre_03	B	CH	1996	CCR5	6964	7315	349	HIV-1
113	10149483	DQ002125	PR113pre_04	B	CH	1996	CCR5	6964	7315	349	HIV-1
113	10149483	DQ002126	PR113pre_05	B	CH	1996	CCR5	6964	7315	349	HIV-1
113	10149483	DQ002127	PR113pre_06	B	CH	1996	CCR5	6964	7315	349	HIV-1
113	10149483	DQ002128	PR113pre_07	B	CH	1996	CCR5	6964	7315	349	HIV-1
113	10149483	DQ002129	PR113pre_08	B	CH	1996	CCR5	6964	7315	349	HIV-1
113	10149483	DQ002130	PR113pre_09	B	CH	1996	CCR5	6964	7315	349	HIV-1
113	10149483	DQ002131	PR113pre_10	B	CH	1996	CCR5	6964	7315	349	HIV-1
113	10149483	DQ002132	PR113pre_11	B	CH	1996	CCR5	6964	7315	349	HIV-1
113	10149483	DQ002133	PR113pre_12	B	CH	1996	CCR5	6964	7315	349	HIV-1
113	10149483	DQ002134	PR113pre_13	B	CH	1996	CCR5	6964	7315	349	HIV-1
113	10149483	DQ002135	PR113pre_14	B	CH	1996	CCR5	6964	7315	349	HIV-1
113	10149483	DQ002136	PR113pre_15	B	CH	1996	CCR5	6964	7315	349	HIV-1
113	10149483	DQ002137	PR113pre_16	B	CH	1996	CCR5	6964	7315	349	HIV-1
114	10149555	DQ002138	PR114pre_01	B	CH	1996	CCR5	6964	7315	346	HIV-1
114	10149555	DQ002139	PR114pre_02	B	CH	1996	CCR5	6964	7315	346	HIV-1
114	10149555	DQ002140	PR114pre_03	B	CH	1996	CCR5	6964	7315	346	HIV-1
114	10149555	DQ002141	PR114pre_04	B	CH	1996	CCR5	6964	7315	346	HIV-1
114	10149555	DQ002142	PR114pre_05	B	CH	1996	CCR5	6964	7315	346	HIV-1
114	10149555	DQ002143	PR114pre_06	B	CH	1996	CCR5	6964	7315	346	HIV-1
114	10149555	DQ002144	PR114pre_07	B	CH	1996	CCR5	6964	7315	346	HIV-1
114	10149555	DQ002145	PR114pre_08	B	CH	1996	CCR5	6964	7315	346	HIV-1
114	10149555	DQ002146	PR114pre_09	B	CH	1996	CCR5	6964	7315	346	HIV-1
114	10149555	DQ002147	PR114pre_10	B	CH	1996	CCR5	6964	7315	346	HIV-1
114	10149555	DQ002148	PR114pre_11	B	CH	1996	CCR5	6964	7315	346	HIV-1
114	10149555	DQ002149	PR114pre_12	B	CH	1996	CCR5	6964	7315	346	HIV-1
114	10149555	DQ002150	PR114pre_13	B	CH	1996	CCR5	6964	7315	346	HIV-1
114	10149555	DQ002151	PR114pre_14	B	CH	1996	CCR5	6964	7315	346	HIV-1
114	10149555	DQ002152	PR114pre_15	B	CH	1996	CCR5	6964	7315	346	HIV-1
114	10149555	DQ002153	PR114pre_16	B	CH	1996	CCR5	6964	7315	346	HIV-1
115	10149556	DQ002154	PR115pre_01	B	CH	1997	CCR5	6964	7315	346	HIV-1
115	10149556	DQ002155	PR115pre_02	B	CH	1997	CCR5	6964	7315	346	HIV-1
115	10149556	DQ002156	PR115pre_03	B	CH	1997	CCR5	6964	7315	346	HIV-1
115	10149556	DQ002157	PR115pre_04	B	CH	1997	CCR5	6964	7315	346	HIV-1
115	10149556	DQ002158	PR115pre_05	B	CH	1997	CCR5	6964	7315	346	HIV-1
115	10149556	DQ002159	PR115pre_06	B	CH	1997	CCR5	6964	7315	346	HIV-1
115	10149556	DQ002160	PR115pre_07	B	CH	1997	CCR5	6964	7315	346	HIV-1
115	10149556	DQ002161	PR115pre_08	B	CH	1997	CCR5	6964	7315	346	HIV-1
115	10149556	DQ002162	PR115pre_09	B	CH	1997	CCR5	6964	7315	346	HIV-1
115	10149556	DQ002163	PR115pre_10	B	CH	1997	CCR5	6964	7315	346	HIV-1
115	10149556	DQ002164	PR115pre_11	B	CH	1997	CCR5	6964	7315	346	HIV-1
115	10149556	DQ002165	PR115pre_12	B	CH	1997	CCR5	6964	7315	346	HIV-1
115	10149556	DQ002166	PR115pre_13	B	CH	1997	CCR5	6964	7315	346	HIV-1
115	10149556	DQ002167	PR115pre_14	B	CH	1997	CCR5	6964	7315	346	HIV-1
115	10149556	DQ002168	PR115pre_15	B	CH	1997	CCR5	6964	7315	346	HIV-1
115	10149556	DQ002169	PR115pre_16	B	CH	1997	CCR5	6964	7315	346	HIV-1
117	10149557	DQ002170	PR117pre_01	B	CH	1996	CCR5	6964	7315	346	HIV-1
117	10149557	DQ002171	PR117pre_02	B	CH	1996	CCR5	6964	7315	317	HIV-1
117	10149557	DQ002172	PR117pre_03	B	CH	1996	CCR5	6964	7315	346	HIV-1
117	10149557	DQ002173	PR117pre_04	B	CH	1996	CCR5	6964	7315	346	HIV-1
117	10149557	DQ002174	PR117pre_05	B	CH	1996	CCR5	6964	7315	346	HIV-1
117	10149557	DQ002175	PR117pre_06	B	CH	1996	CCR5	6964	7315	346	HIV-1
117	10149557	DQ002176	PR117pre_07	B	CH	1996	CCR5	6964	7315	346	HIV-1
117	10149557	DQ002177	PR117pre_08	B	CH	1996	CCR5	6964	7315	346	HIV-1
117	10149557	DQ002178	PR117pre_09	B	CH	1996	CCR5	6964	7315	346	HIV-1
117	10149557	DQ002179	PR117pre_10	B	CH	1996	CCR5	6964	7315	346	HIV-1
117	10149557	DQ002180	PR117pre_11	B	CH	1996	CCR5	6964	7315	346	HIV-1
117	10149557	DQ002181	PR117pre_12	B	CH	1996	CCR5	6964	7315	346	HIV-1
117	10149557	DQ002182	PR117pre_13	B	CH	1996	CCR5	6964	7315	346	HIV-1
117	10149557	DQ002183	PR117pre_14	B	CH	1996	CCR5	6964	7315	346	HIV-1
117	10149557	DQ002184	PR117pre_15	B	CH	1996	CCR5	6964	7315	346	HIV-1
117	10149557	DQ002185	PR117pre_16	B	CH	1996	CCR5	6964	7315	346	HIV-1
118	10149547	DQ002186	PR118pre_01	B	CH	1997	CCR5	6964	7315	343	HIV-1
118	10149547	DQ002187	PR118pre_02	B	CH	1997	CCR5	6964	7315	343	HIV-1
118	10149547	DQ002188	PR118pre_03	B	CH	1997	CCR5	6964	7315	343	HIV-1
118	10149547	DQ002189	PR118pre_04	B	CH	1997	CCR5	6964	7315	343	HIV-1
118	10149547	DQ002190	PR118pre_05	B	CH	1997	CCR5	6964	7315	343	HIV-1
118	10149547	DQ002191	PR118pre_06	B	CH	1997	CCR5	6964	7315	343	HIV-1
118	10149547	DQ002192	PR118pre_07	B	CH	1997	CCR5	6964	7315	343	HIV-1
118	10149547	DQ002193	PR118pre_08	B	CH	1997	CCR5	6964	7315	343	HIV-1
118	10149547	DQ002194	PR118pre_09	B	CH	1997	CCR5	6964	7315	343	HIV-1
118	10149547	DQ002195	PR118pre_10	B	CH	1997	CCR5	6964	7315	343	HIV-1
118	10149547	DQ002196	PR118pre_11	B	CH	1997	CCR5	6964	7315	343	HIV-1
118	10149547	DQ002197	PR118pre_12	B	CH	1997	CCR5	6964	7315	343	HIV-1
118	10149547	DQ002198	PR118pre_13	B	CH	1997	CCR5	6964	7315	343	HIV-1
118	10149547	DQ002199	PR118pre_14	B	CH	1997	CCR5	6964	7315	343	HIV-1
118	10149547	DQ002200	PR118pre_15	B	CH	1997	CCR5	6964	7315	343	HIV-1
118	10149547	DQ002201	PR118pre_16	B	CH	1997	CCR5	6964	7315	343	HIV-1
119	10149558	DQ002202	PR119pre_01	B	CH	1998	CCR5	6964	7315	349	HIV-1
119	10149558	DQ002203	PR119pre_02	B	CH	1998	CCR5	6964	7315	349	HIV-1
119	10149558	DQ002204	PR119pre_03	B	CH	1998	CCR5	6964	7315	349	HIV-1
119	10149558	DQ002205	PR119pre_04	B	CH	1998	CCR5	6964	7315	349	HIV-1
119	10149558	DQ002206	PR119pre_05	B	CH	1998	CCR5	6964	7315	349	HIV-1
119	10149558	DQ002207	PR119pre_06	B	CH	1998	CCR5	6964	7315	349	HIV-1
119	10149558	DQ002208	PR119pre_07	B	CH	1998	CCR5	6964	7315	349	HIV-1
119	10149558	DQ002209	PR119pre_08	B	CH	1998	CCR5	6964	7315	349	HIV-1
119	10149558	DQ002210	PR119pre_09	B	CH	1998	CCR5	6964	7315	349	HIV-1
119	10149558	DQ002211	PR119pre_10	B	CH	1998	CCR5	6964	7315	349	HIV-1
119	10149558	DQ002212	PR119pre_11	B	CH	1998	CCR5	6964	7315	349	HIV-1
119	10149558	DQ002213	PR119pre_12	B	CH	1998	CCR5	6964	7315	349	HIV-1
119	10149558	DQ002214	PR119pre_13	B	CH	1998	CCR5	6964	7315	349	HIV-1
119	10149558	DQ002215	PR119pre_14	B	CH	1998	CCR5	6964	7315	349	HIV-1
119	10149558	DQ002216	PR119pre_15	B	CH	1998	CCR5	6964	7315	349	HIV-1
119	10149558	DQ002217	PR119pre_16	B	CH	1998	CCR5	6964	7315	349	HIV-1
120	10149484	DQ002218	PR120pre_01	B	CH	1997	CCR5	6964	7315	346	HIV-1
120	10149484	DQ002219	PR120pre_02	B	CH	1997	CCR5	6964	7315	346	HIV-1
120	10149484	DQ002220	PR120pre_03	B	CH	1997	CCR5	6964	7315	346	HIV-1
120	10149484	DQ002221	PR120pre_04	B	CH	1997	CCR5	6964	7315	346	HIV-1
120	10149484	DQ002222	PR120pre_05	B	CH	1997	CCR5	6964	7315	346	HIV-1
120	10149484	DQ002223	PR120pre_06	B	CH	1997	CCR5	6964	7315	346	HIV-1
120	10149484	DQ002224	PR120pre_07	B	CH	1997	CCR5	6964	7315	346	HIV-1
120	10149484	DQ002225	PR120pre_08	B	CH	1997	CCR5	6964	7315	346	HIV-1
120	10149484	DQ002226	PR120pre_09	B	CH	1997	CCR5	6964	7315	346	HIV-1
120	10149484	DQ002227	PR120pre_10	B	CH	1997	CCR5	6964	7315	346	HIV-1
120	10149484	DQ002228	PR120pre_11	B	CH	1997	CCR5	6964	7315	346	HIV-1
120	10149484	DQ002229	PR120pre_12	B	CH	1997	CCR5	6964	7315	346	HIV-1
120	10149484	DQ002230	PR120pre_13	B	CH	1997	CCR5	6964	7315	346	HIV-1
120	10149484	DQ002231	PR120pre_14	B	CH	1997	CCR5	6964	7315	346	HIV-1
120	10149484	DQ002232	PR120pre_15	B	CH	1997	CCR5	6964	7315	346	HIV-1
120	10149484	DQ002233	PR120pre_16	B	CH	1997	CCR5	6964	7315	346	HIV-1
121	10149559	DQ002234	PR121pre_01	B	CH	1998	CCR5	6964	7315	346	HIV-1
121	10149559	DQ002235	PR121pre_02	B	CH	1998	CCR5	6964	7315	346	HIV-1
121	10149559	DQ002236	PR121pre_03	B	CH	1998	CCR5	6964	7315	346	HIV-1
121	10149559	DQ002237	PR121pre_04	B	CH	1998	CCR5	6964	7315	346	HIV-1
121	10149559	DQ002238	PR121pre_05	B	CH	1998	CCR5	6964	7315	346	HIV-1
121	10149559	DQ002239	PR121pre_06	B	CH	1998	CCR5	6964	7315	346	HIV-1
121	10149559	DQ002240	PR121pre_07	B	CH	1998	CCR5	6964	7315	346	HIV-1
121	10149559	DQ002241	PR121pre_08	B	CH	1998	CCR5	6964	7315	346	HIV-1
121	10149559	DQ002242	PR121pre_09	B	CH	1998	CCR5	6964	7315	346	HIV-1
121	10149559	DQ002243	PR121pre_10	B	CH	1998	CCR5	6964	7315	346	HIV-1
121	10149559	DQ002244	PR121pre_11	B	CH	1998	CCR5	6964	7315	346	HIV-1
121	10149559	DQ002245	PR121pre_12	B	CH	1998	CCR5	6964	7315	346	HIV-1
121	10149559	DQ002246	PR121pre_13	B	CH	1998	CCR5	6964	7315	346	HIV-1
121	10149559	DQ002247	PR121pre_14	B	CH	1998	CCR5	6964	7315	346	HIV-1
121	10149559	DQ002248	PR121pre_15	B	CH	1998	CCR5	6964	7315	346	HIV-1
121	10149559	DQ002249	PR121pre_16	B	CH	1998	CCR5	6964	7315	346	HIV-1
122	10149560	DQ002250	PR122pre_01	B	CH	1997	CCR5	6964	7315	349	HIV-1
122	10149560	DQ002251	PR122pre_02	B	CH	1997	CCR5	6964	7315	349	HIV-1
122	10149560	DQ002252	PR122pre_03	B	CH	1997	CCR5	6964	7315	349	HIV-1
122	10149560	DQ002253	PR122pre_04	B	CH	1997	CCR5	6964	7315	349	HIV-1
122	10149560	DQ002254	PR122pre_05	B	CH	1997	CCR5	6964	7315	349	HIV-1
122	10149560	DQ002255	PR122pre_06	B	CH	1997	CCR5	6964	7315	343	HIV-1
122	10149560	DQ002256	PR122pre_07	B	CH	1997	CCR5	6964	7315	349	HIV-1
122	10149560	DQ002257	PR122pre_08	B	CH	1997	CCR5	6964	7315	349	HIV-1
122	10149560	DQ002258	PR122pre_09	B	CH	1997	CCR5	6964	7315	349	HIV-1
122	10149560	DQ002259	PR122pre_10	B	CH	1997	CCR5	6964	7315	349	HIV-1
122	10149560	DQ002260	PR122pre_11	B	CH	1997	CCR5	6964	7315	349	HIV-1
122	10149560	DQ002261	PR122pre_12	B	CH	1997	CCR5	6964	7315	349	HIV-1
122	10149560	DQ002262	PR122pre_13	B	CH	1997	CCR5	6964	7315	349	HIV-1
122	10149560	DQ002263	PR122pre_14	B	CH	1997	CCR5	6964	7315	349	HIV-1
122	10149560	DQ002264	PR122pre_15	B	CH	1997	CCR5	6964	7315	349	HIV-1
122	10149560	DQ002265	PR122pre_16	B	CH	1997	CCR5	6964	7315	349	HIV-1
123	10149561	DQ002266	PR123pre_01	B	CH	1996	CCR5	6964	7315	343	HIV-1
123	10149561	DQ002267	PR123pre_02	B	CH	1996	CCR5	6964	7315	343	HIV-1
123	10149561	DQ002268	PR123pre_03	B	CH	1996	CCR5	6964	7315	343	HIV-1
123	10149561	DQ002269	PR123pre_04	B	CH	1996	CCR5	6964	7315	343	HIV-1
123	10149561	DQ002270	PR123pre_05	B	CH	1996	CCR5	6964	7315	343	HIV-1
123	10149561	DQ002271	PR123pre_06	B	CH	1996	CCR5	6964	7315	343	HIV-1
123	10149561	DQ002272	PR123pre_07	B	CH	1996	CCR5	6964	7315	343	HIV-1
123	10149561	DQ002273	PR123pre_08	B	CH	1996	CCR5	6964	7315	343	HIV-1
123	10149561	DQ002274	PR123pre_09	B	CH	1996	CCR5	6964	7315	343	HIV-1
123	10149561	DQ002275	PR123pre_10	B	CH	1996	CCR5	6964	7315	343	HIV-1
123	10149561	DQ002276	PR123pre_11	B	CH	1996	CCR5	6964	7315	343	HIV-1
123	10149561	DQ002277	PR123pre_12	B	CH	1996	CCR5	6964	7315	343	HIV-1
123	10149561	DQ002278	PR123pre_13	B	CH	1996	CCR5	6964	7315	346	HIV-1
123	10149561	DQ002279	PR123pre_14	B	CH	1996	CCR5	6964	7315	343	HIV-1
123	10149561	DQ002280	PR123pre_15	B	CH	1996	CCR5	6964	7315	343	HIV-1
123	10149561	DQ002281	PR123pre_16	B	CH	1996	CCR5	6964	7315	343	HIV-1
124	10149562	DQ002282	PR124pre_01	B	CH	1997	CCR5	6964	7315	346	HIV-1
124	10149562	DQ002283	PR124pre_02	B	CH	1997	CCR5	6964	7315	346	HIV-1
124	10149562	DQ002284	PR124pre_03	B	CH	1997	CCR5	6964	7315	346	HIV-1
124	10149562	DQ002285	PR124pre_04	B	CH	1997	CCR5	6964	7315	346	HIV-1
124	10149562	DQ002286	PR124pre_05	B	CH	1997	CCR5	6964	7315	346	HIV-1
124	10149562	DQ002287	PR124pre_06	B	CH	1997	CCR5	6964	7315	346	HIV-1
124	10149562	DQ002288	PR124pre_07	B	CH	1997	CCR5	6964	7315	346	HIV-1
124	10149562	DQ002289	PR124pre_08	B	CH	1997	CCR5	6964	7315	346	HIV-1
124	10149562	DQ002290	PR124pre_09	B	CH	1997	CCR5	6964	7315	346	HIV-1
124	10149562	DQ002291	PR124pre_10	B	CH	1997	CCR5	6964	7315	346	HIV-1
124	10149562	DQ002292	PR124pre_11	B	CH	1997	CCR5	6964	7315	346	HIV-1
124	10149562	DQ002293	PR124pre_12	B	CH	1997	CCR5	6964	7315	346	HIV-1
124	10149562	DQ002294	PR124pre_13	B	CH	1997	CCR5	6964	7315	346	HIV-1
124	10149562	DQ002295	PR124pre_14	B	CH	1997	CCR5	6964	7315	346	HIV-1
124	10149562	DQ002296	PR124pre_15	B	CH	1997	CCR5	6964	7315	346	HIV-1
124	10149562	DQ002297	PR124pre_16	B	CH	1997	CCR5	6964	7315	346	HIV-1
126	10149563	DQ002298	PR126pre_01	B	CH	1996	CCR5	6964	7315	343	HIV-1
126	10149563	DQ002299	PR126pre_02	B	CH	1996	CCR5	6964	7315	337	HIV-1
126	10149563	DQ002300	PR126pre_03	B	CH	1996	CCR5	6964	7315	343	HIV-1
126	10149563	DQ002301	PR126pre_04	B	CH	1996	CCR5	6964	7315	349	HIV-1
126	10149563	DQ002302	PR126pre_05	B	CH	1996	CCR5	6964	7315	343	HIV-1
126	10149563	DQ002303	PR126pre_06	B	CH	1996	CCR5	6964	7315	346	HIV-1
126	10149563	DQ002304	PR126pre_07	B	CH	1996	CCR5	6964	7315	343	HIV-1
126	10149563	DQ002305	PR126pre_08	B	CH	1996	CCR5	6964	7315	343	HIV-1
126	10149563	DQ002306	PR126pre_09	B	CH	1996	CCR5	6964	7315	343	HIV-1
126	10149563	DQ002307	PR126pre_10	B	CH	1996	CCR5	6964	7315	346	HIV-1
126	10149563	DQ002308	PR126pre_11	B	CH	1996	CCR5	6964	7315	340	HIV-1
126	10149563	DQ002309	PR126pre_12	B	CH	1996	CCR5	6964	7315	346	HIV-1
126	10149563	DQ002310	PR126pre_13	B	CH	1996	CCR5	6964	7315	346	HIV-1
126	10149563	DQ002311	PR126pre_14	B	CH	1996	CCR5	6964	7315	343	HIV-1
126	10149563	DQ002312	PR126pre_15	B	CH	1996	CCR5	6964	7315	343	HIV-1
126	10149563	DQ002313	PR126pre_16	B	CH	1996	CCR5	6964	7315	346	HIV-1
127	10149564	DQ002314	PR127pre_01	B	CH	1997	CCR5	6964	7315	346	HIV-1
127	10149564	DQ002315	PR127pre_02	B	CH	1997	CCR5	6964	7315	346	HIV-1
127	10149564	DQ002316	PR127pre_03	B	CH	1997	CCR5	6964	7315	346	HIV-1
127	10149564	DQ002317	PR127pre_04	B	CH	1997	CCR5	6964	7312	343	HIV-1
127	10149564	DQ002318	PR127pre_05	B	CH	1997	CCR5	6964	7315	346	HIV-1
127	10149564	DQ002319	PR127pre_06	B	CH	1997	CCR5	6964	7315	346	HIV-1
127	10149564	DQ002320	PR127pre_07	B	CH	1997	CCR5	6964	7315	346	HIV-1
127	10149564	DQ002321	PR127pre_08	B	CH	1997	CCR5	6964	7315	346	HIV-1
127	10149564	DQ002322	PR127pre_09	B	CH	1997	CCR5	6964	7315	346	HIV-1
127	10149564	DQ002323	PR127pre_10	B	CH	1997	CCR5	6964	7315	346	HIV-1
127	10149564	DQ002324	PR127pre_11	B	CH	1997	CCR5	6964	7315	346	HIV-1
127	10149564	DQ002325	PR127pre_12	B	CH	1997	CCR5	6964	7315	346	HIV-1
127	10149564	DQ002326	PR127pre_13	B	CH	1997	CCR5	6964	7315	346	HIV-1
127	10149564	DQ002327	PR127pre_14	B	CH	1997	CCR5	6964	7315	346	HIV-1
127	10149564	DQ002328	PR127pre_15	B	CH	1997	CCR5	6964	7315	346	HIV-1
127	10149564	DQ002329	PR127pre_16	B	CH	1997	CCR5	6964	7315	346	HIV-1
128	10149565	DQ002330	PR128pre_01	B	CH	1997	CCR5	6964	7315	343	HIV-1
128	10149565	DQ002331	PR128pre_02	B	CH	1997	CCR5	6964	7315	343	HIV-1
128	10149565	DQ002332	PR128pre_03	B	CH	1997	CCR5	6964	7315	343	HIV-1
128	10149565	DQ002333	PR128pre_04	B	CH	1997	CCR5	6964	7315	343	HIV-1
128	10149565	DQ002334	PR128pre_05	B	CH	1997	CCR5	6964	7315	343	HIV-1
128	10149565	DQ002335	PR128pre_06	B	CH	1997	CCR5	6964	7315	343	HIV-1
128	10149565	DQ002336	PR128pre_07	B	CH	1997	CCR5	6964	7315	343	HIV-1
128	10149565	DQ002337	PR128pre_08	B	CH	1997	CCR5	6964	7315	340	HIV-1
128	10149565	DQ002338	PR128pre_09	B	CH	1997	CCR5	6964	7315	343	HIV-1
128	10149565	DQ002339	PR128pre_10	B	CH	1997	CCR5	6964	7315	340	HIV-1
128	10149565	DQ002340	PR128pre_11	B	CH	1997	CCR5	6964	7315	343	HIV-1
128	10149565	DQ002341	PR128pre_12	B	CH	1997	CCR5	6964	7315	343	HIV-1
128	10149565	DQ002342	PR128pre_13	B	CH	1997	CCR5	6964	7315	343	HIV-1
128	10149565	DQ002343	PR128pre_14	B	CH	1997	CCR5	6964	7315	343	HIV-1
128	10149565	DQ002344	PR128pre_15	B	CH	1997	CCR5	6964	7315	343	HIV-1
128	10149565	DQ002345	PR128pre_16	B	CH	1997	CCR5	6964	7315	340	HIV-1
A	10153189	DQ061397	A0_01_344	B	BE	1994	CCR5	6903	7352	444	HIV-1
A	10153189	DQ061398	A0_03_345	B	BE	1994	CCR5	6903	7352	444	HIV-1
A	10153189	DQ061399	A0_04_346	B	BE	1994	CCR5	6903	7352	444	HIV-1
A	10153189	DQ061400	A0_05_347	B	BE	1994	CCR5	6903	7352	444	HIV-1
A	10153189	DQ061401	A0_06_348	B	BE	1994	CCR5	6903	7352	444	HIV-1
A	10153189	DQ061402	A0_07_349	B	BE	1994	CCR5	6903	7352	444	HIV-1
A	10153189	DQ061403	A0_08_350	B	BE	1994	CCR5	6903	7352	444	HIV-1
A	10153189	DQ061404	A0_09_351	B	BE	1994	CCR5	6903	7352	444	HIV-1
A	10153189	DQ061405	A0_11_352	B	BE	1994	CCR5	6903	7352	444	HIV-1
A	10153189	DQ061406	A0_13_353	B	BE	1994	CCR5	6903	7352	444	HIV-1
A	10153189	DQ061407	A0_15_354	B	BE	1994	CCR5	6903	7352	444	HIV-1
A	10153189	DQ061408	A0_16_355	B	BE	1994	CCR5	6903	7352	444	HIV-1
A	10153189	DQ061409	A11_01_356	B	BE	1995	CCR5	6903	7352	444	HIV-1
A	10153189	DQ061410	A11_03_357	B	BE	1995	CCR5	6903	7352	444	HIV-1
A	10153189	DQ061411	A11_05_358	B	BE	1995	CCR5	6903	7352	444	HIV-1
A	10153189	DQ061412	A11_10_359	B	BE	1995	CCR5	6903	7352	444	HIV-1
A	10153189	DQ061413	A11_12_360	B	BE	1995	CCR5	6903	7352	444	HIV-1
A	10153189	DQ061414	A11_13_361	B	BE	1995	CCR5	6903	7352	444	HIV-1
A	10153189	DQ061415	A11_14_362	B	BE	1995	CCR5	6903	7352	444	HIV-1
A	10153189	DQ061416	A11_15_363	B	BE	1995	CCR5	6903	7352	444	HIV-1
A	10153189	DQ061417	A11_16_364	B	BE	1995	CCR5	6903	7352	444	HIV-1
A	10153189	DQ061418	A11_17_365	B	BE	1995	CCR5	6903	7352	444	HIV-1
A	10153189	DQ061419	A11_18_366	B	BE	1995	CCR5	6903	7352	444	HIV-1
A	10153189	DQ061420	A11_20_367	B	BE	1995	CCR5	6903	7352	444	HIV-1
A	10153189	DQ061421	A25_01_368	B	BE	1996	CCR5	6903	7352	447	HIV-1
A	10153189	DQ061422	A25_03_369	B	BE	1996	CCR5	6903	7352	444	HIV-1
A	10153189	DQ061423	A25_04_370	B	BE	1996	CCR5	6903	7352	447	HIV-1
A	10153189	DQ061424	A25_05_371	B	BE	1996	CCR5	6903	7352	444	HIV-1
A	10153189	DQ061425	A25_06_372	B	BE	1996	CCR5	6903	7352	444	HIV-1
A	10153189	DQ061426	A25_07_373	B	BE	1996	CCR5	6903	7352	447	HIV-1
A	10153189	DQ061427	A25_08_374	B	BE	1996	CCR5	6903	7352	447	HIV-1
A	10153189	DQ061428	A25_09_375	B	BE	1996	CCR5	6903	7352	447	HIV-1
A	10153189	DQ061429	A25_10_376	B	BE	1996	CCR5	6903	7352	444	HIV-1
A	10153189	DQ061430	A25_11_377	B	BE	1996	CCR5	6903	7352	447	HIV-1
A	10153189	DQ061431	A25_13_378	B	BE	1996	CCR5	6903	7352	443	HIV-1
A	10153189	DQ061432	A25_14_379	B	BE	1996	CCR5	6903	7352	444	HIV-1
A	10153189	DQ061433	A33_01_380	B	BE	1996	CCR5	6903	7352	444	HIV-1
A	10153189	DQ061434	A33_02_381	B	BE	1996	CCR5	6903	7352	444	HIV-1
A	10153189	DQ061435	A33_04_382	B	BE	1996	CCR5	6903	7352	444	HIV-1
A	10153189	DQ061436	A33_05_383	B	BE	1996	CCR5	6903	7352	444	HIV-1
A	10153189	DQ061437	A33_06_384	B	BE	1996	CCR5	6903	7352	444	HIV-1
A	10153189	DQ061438	A33_07_385	B	BE	1996	CCR5	6903	7352	444	HIV-1
A	10153189	DQ061439	A33_08_386	B	BE	1996	CCR5	6903	7352	444	HIV-1
A	10153189	DQ061440	A33_09_387	B	BE	1996	CCR5	6903	7352	447	HIV-1
A	10153189	DQ061441	A33_10_388	B	BE	1996	CCR5	6903	7352	444	HIV-1
A	10153189	DQ061442	A33_11_389	B	BE	1996	CCR5	6903	7352	444	HIV-1
A	10153189	DQ061443	A33_13_390	B	BE	1996	CCR5	6903	7352	444	HIV-1
A	10153189	DQ061444	A33_14_391	B	BE	1996	CCR5	6903	7352	444	HIV-1
C	10153190	DQ061445	C0_01_415	B	BE	1994	CCR5	6903	7352	444	HIV-1
C	10153190	DQ061446	C0_02_416	B	BE	1994	CCR5	6903	7352	444	HIV-1
C	10153190	DQ061447	C0_03_417	B	BE	1994	CCR5	6903	7352	444	HIV-1
C	10153190	DQ061448	C0_04_418	B	BE	1994	CCR5	6903	7352	444	HIV-1
C	10153190	DQ061449	C0_05_419	B	BE	1994	CCR5	6903	7352	444	HIV-1
C	10153190	DQ061450	C0_06_420	B	BE	1994	CCR5	6903	7352	444	HIV-1
C	10153190	DQ061451	C0_07_421	B	BE	1994	CCR5	6903	7352	444	HIV-1
C	10153190	DQ061452	C0_08_422	B	BE	1994	CCR5	6903	7352	444	HIV-1
C	10153190	DQ061453	C0_10_423	B	BE	1994	CCR5	6903	7352	444	HIV-1
C	10153190	DQ061454	C0_11_424	B	BE	1994	CCR5	6903	7352	444	HIV-1
C	10153190	DQ061455	C11_01_425	B	BE	1995	CCR5	6903	7352	444	HIV-1
C	10153190	DQ061456	C11_02_426	B	BE	1995	CCR5	6903	7352	444	HIV-1
C	10153190	DQ061457	C11_03_427	B	BE	1995	CCR5	6903	7352	444	HIV-1
C	10153190	DQ061458	C11_04_428	B	BE	1995	CCR5	6903	7352	444	HIV-1
C	10153190	DQ061459	C11_05_429	B	BE	1995	CCR5	6903	7352	444	HIV-1
C	10153190	DQ061460	C11_07_430	B	BE	1995	CCR5	6903	7352	444	HIV-1
C	10153190	DQ061461	C11_08_431	B	BE	1995	CCR5	6903	7352	444	HIV-1
C	10153190	DQ061462	C11_09_432	B	BE	1995	CCR5	6903	7352	444	HIV-1
C	10153190	DQ061463	C11_11_433	B	BE	1995	CCR5	6903	7352	444	HIV-1
C	10153190	DQ061464	C11_12_434	B	BE	1995	CCR5	6903	7352	444	HIV-1
C	10153190	DQ061465	C20_01_435	B	BE	1995	CCR5 CXCR4	6903	7352	444	HIV-1
C	10153190	DQ061466	C20_02_436	B	BE	1995	CCR5 CXCR4	6903	7352	444	HIV-1
C	10153190	DQ061467	C20_03_437	B	BE	1995	CCR5 CXCR4	6903	7352	444	HIV-1
C	10153190	DQ061468	C20_05_438	B	BE	1995	CCR5 CXCR4	6903	7352	444	HIV-1
C	10153190	DQ061469	C20_06_439	B	BE	1995	CCR5 CXCR4	6903	7352	444	HIV-1
C	10153190	DQ061470	C20_07_440	B	BE	1995	CCR5 CXCR4	6903	7352	444	HIV-1
C	10153190	DQ061471	C20_08_441	B	BE	1995	CCR5 CXCR4	6903	7352	444	HIV-1
C	10153190	DQ061472	C20_09_442	B	BE	1995	CCR5 CXCR4	6903	7352	444	HIV-1
C	10153190	DQ061473	C20_12_444	B	BE	1995	CCR5 CXCR4	6903	7352	444	HIV-1
C	10153190	DQ061474	C20_15_553	B	BE	1995	CCR5 CXCR4	6903	7352	444	HIV-1
C	10153190	DQ061475	C20_16_554	B	BE	1995	CCR5 CXCR4	6903	7352	444	HIV-1
C	10153190	DQ061476	C20_17_555	B	BE	1995	CCR5 CXCR4	6903	7352	444	HIV-1
C	10153190	DQ061477	C20_18_556	B	BE	1995	CCR5 CXCR4	6903	7352	444	HIV-1
H	10153191	DQ061478	H0_05_230	B	BE	1994	CCR5	6903	7352	444	HIV-1
H	10153191	DQ061479	H0_12_231	B	BE	1994	CCR5	6903	7352	444	HIV-1
H	10153191	DQ061480	H0_13_232	B	BE	1994	CCR5	6903	7352	444	HIV-1
H	10153191	DQ061481	H0_15_233	B	BE	1994	CCR5	6903	7352	444	HIV-1
H	10153191	DQ061482	H0_20_234	B	BE	1994	CCR5	6903	7352	444	HIV-1
H	10153191	DQ061483	H0_21_235	B	BE	1994	CCR5	6903	7352	444	HIV-1
H	10153191	DQ061484	H0_22_236	B	BE	1994	CCR5	6903	7352	444	HIV-1
H	10153191	DQ061485	H0_23_237	B	BE	1994	CCR5	6903	7352	444	HIV-1
H	10153191	DQ061486	H0_27_238	B	BE	1994	CCR5	6903	7352	444	HIV-1
H	10153191	DQ061487	H0_29_239	B	BE	1994	CCR5	6903	7352	444	HIV-1
H	10153191	DQ061488	H0_30_240	B	BE	1994	CCR5	6903	7352	444	HIV-1
H	10153191	DQ061489	H10_04_241	B	BE	1995	CCR5	6903	7352	444	HIV-1
H	10153191	DQ061490	H10_08_242	B	BE	1995	CCR5	6903	7352	444	HIV-1
H	10153191	DQ061491	H10_09_243	B	BE	1995	CCR5	6903	7352	444	HIV-1
H	10153191	DQ061492	H10_16_244	B	BE	1995	CCR5	6903	7352	444	HIV-1
H	10153191	DQ061493	H10_17_245	B	BE	1995	CCR5	6903	7352	444	HIV-1
H	10153191	DQ061494	H10_20_246	B	BE	1995	CCR5	6903	7352	444	HIV-1
H	10153191	DQ061495	H10_21_247	B	BE	1995	CCR5	6903	7352	444	HIV-1
H	10153191	DQ061496	H10_23_248	B	BE	1995	CCR5	6903	7352	444	HIV-1
H	10153191	DQ061497	H10_29_249	B	BE	1995	CCR5	6903	7352	444	HIV-1
H	10153191	DQ061498	H10_14_250	B	BE	1995	CCR5	6903	7352	444	HIV-1
H	10153191	DQ061499	H25_A5_251	B	BE	1996	CCR5	6903	7352	444	HIV-1
H	10153191	DQ061500	H25_A8_252	B	BE	1996	CCR5	6903	7352	444	HIV-1
H	10153191	DQ061501	H25_A10_253	B	BE	1996	CCR5	6903	7352	444	HIV-1
H	10153191	DQ061502	H25_A11_254	B	BE	1996	CCR5	6903	7352	444	HIV-1
H	10153191	DQ061503	H25_A14_255	B	BE	1996	CCR5	6903	7352	444	HIV-1
H	10153191	DQ061504	H25_A24_256	B	BE	1996	CCR5	6903	7352	444	HIV-1
H	10153191	DQ061505	H25_A19_257	B	BE	1996	CCR5	6903	7352	444	HIV-1
H	10153191	DQ061506	H25_B3_258	B	BE	1996	CCR5	6903	7352	444	HIV-1
H	10153191	DQ061507	H25_B10_259	B	BE	1996	CCR5	6903	7352	444	HIV-1
H	10153191	DQ061508	H25_B11_260	B	BE	1996	CCR5	6903	7352	444	HIV-1
H	10153191	DQ061509	H25_B12_262	B	BE	1996	CCR5	6903	7352	444	HIV-1
H	10153191	DQ061510	H25_B13_263	B	BE	1996	CCR5	6903	7352	444	HIV-1
I	10153192	DQ061511	I0_61_273	B	BE	1994	CCR5	6903	7352	444	HIV-1
I	10153192	DQ061512	I0_25_272	B	BE	1994	CCR5	6903	7352	444	HIV-1
I	10153192	DQ061513	I0_13_268	B	BE	1994	CCR5	6903	7352	444	HIV-1
I	10153192	DQ061514	I0_09_267	B	BE	1994	CCR5	6903	7352	444	HIV-1
I	10153192	DQ061515	I0_07_266	B	BE	1994	CCR5	6903	7352	444	HIV-1
I	10153192	DQ061516	I0_06_265	B	BE	1994	CCR5	6903	7352	444	HIV-1
I	10153192	DQ061517	I0_04_264	B	BE	1994	CCR5	6903	7352	444	HIV-1
I	10153192	DQ061518	I0_73_294	B	BE	1994	CCR5	6903	7352	444	HIV-1
I	10153192	DQ061519	I0_76_295	B	BE	1994	CCR5	6903	7352	444	HIV-1
I	10153192	DQ061520	I0_88_296	B	BE	1994	CCR5	6903	7352	444	HIV-1
I	10153192	DQ061521	I0_89_297	B	BE	1994	CCR5	6903	7352	444	HIV-1
I	10153192	DQ061522	I10_16_283	B	BE	1995	CCR5	6903	7352	444	HIV-1
I	10153192	DQ061523	I10_13_281	B	BE	1995	CCR5	6903	7352	444	HIV-1
I	10153192	DQ061524	I10_11_280	B	BE	1995	CCR5	6903	7352	444	HIV-1
I	10153192	DQ061525	I10_06_278	B	BE	1995	CCR5	6903	7352	444	HIV-1
I	10153192	DQ061526	I10_05_277	B	BE	1995	CCR5	6903	7352	444	HIV-1
I	10153192	DQ061527	I10_04_276	B	BE	1995	CCR5	6903	7352	444	HIV-1
I	10153192	DQ061528	I10_02_275	B	BE	1995	CCR5	6903	7352	444	HIV-1
I	10153192	DQ061529	I10_01_274	B	BE	1995	CCR5	6903	7352	444	HIV-1
I	10153192	DQ061530	I10_18_298	B	BE	1995	CCR5	6903	7352	444	HIV-1
I	10153192	DQ061531	I10_22_299	B	BE	1995	CCR5	6903	7352	444	HIV-1
I	10153192	DQ061532	I10_25_300	B	BE	1995	CCR5	6903	7352	444	HIV-1
I	10153192	DQ061533	I22_25_293	B	BE	1996	CCR5	6903	7352	444	HIV-1
I	10153192	DQ061534	I22_23_292	B	BE	1996	CCR5	6903	7352	444	HIV-1
I	10153192	DQ061535	I22_15_290	B	BE	1996	CCR5	6903	7352	444	HIV-1
I	10153192	DQ061536	I22_14_289	B	BE	1996	CCR5	6903	7352	444	HIV-1
I	10153192	DQ061537	I22_11_288	B	BE	1996	CCR5	6903	7352	444	HIV-1
I	10153192	DQ061538	I22_10_287	B	BE	1996	CCR5	6903	7352	444	HIV-1
I	10153192	DQ061539	I22_07_286	B	BE	1996	CCR5	6903	7352	444	HIV-1
I	10153192	DQ061540	I22_06_285	B	BE	1996	CCR5	6903	7352	444	HIV-1
I	10153192	DQ061541	I22_04_284	B	BE	1996	CCR5	6903	7352	444	HIV-1
I	10153192	DQ061542	I22_03_301	B	BE	1996	CCR5	6903	7352	444	HIV-1
K	10153193	DQ061553	K11_10_223	B	BE	1995	CCR5	6903	7352	444	HIV-1
K	10153193	DQ061554	K11_02_216	B	BE	1995	CCR5	6903	7352	444	HIV-1
K	10153193	DQ061555	K11_03_217	B	BE	1995	CCR5	6903	7352	444	HIV-1
K	10153193	DQ061556	K11_04_218	B	BE	1995	CCR5	6903	7352	444	HIV-1
K	10153193	DQ061557	K11_07_220	B	BE	1995	CCR5	6903	7352	444	HIV-1
K	10153193	DQ061558	K11_05_219	B	BE	1995	CCR5	6903	7352	444	HIV-1
K	10153193	DQ061559	K11_08_221	B	BE	1995	CCR5	6903	7352	444	HIV-1
K	10153193	DQ061560	K11_01_215	B	BE	1995	CCR5	6903	7352	444	HIV-1
K	10153193	DQ061561	K11_11_224	B	BE	1995	CCR5	6903	7352	444	HIV-1
K	10153193	DQ061562	K11_09_222	B	BE	1995	CCR5	6903	7352	444	HIV-1
K	10153193	DQ061583	K44_05_251	B	BE	1998	CCR5	6903	7352	444	HIV-1
K	10153193	DQ061584	K44_04_250	B	BE	1998	CCR5	6903	7352	444	HIV-1
K	10153193	DQ061585	K44_03_249	B	BE	1998	CCR5	6903	7352	444	HIV-1
K	10153193	DQ061586	K44_01_246	B	BE	1998	CCR5	6903	7352	444	HIV-1
K	10153193	DQ061587	K44_06_252	B	BE	1998	CCR5	6903	7352	444	HIV-1
K	10153193	DQ061588	K44_02_248	B	BE	1998	CCR5	6903	7352	441	HIV-1
K	10153193	DQ061589	K44_12_255	B	BE	1998	CCR5	6903	7352	444	HIV-1
K	10153193	DQ061590	K44_09_254	B	BE	1998	CCR5	6903	7352	444	HIV-1
K	10153193	DQ061591	K44_71_487	B	BE	1998	CCR5	6903	7352	444	HIV-1
K	10153193	DQ061592	K44_07_253	B	BE	1998	CCR5	6903	7352	444	HIV-1
K	10153193	DQ061624	K69_08_283	B	BE	2000	CCR5 CXCR4	6903	7352	441	HIV-1
K	10153193	DQ061625	K69_02_277	B	BE	2000	CCR5 CXCR4	6903	7352	441	HIV-1
K	10153193	DQ061626	K69_05_280	B	BE	2000	CCR5 CXCR4	6903	7352	444	HIV-1
K	10153193	DQ061627	K69_10_285	B	BE	2000	CCR5 CXCR4	6903	7352	441	HIV-1
K	10153193	DQ061628	K69_06_281	B	BE	2000	CCR5 CXCR4	6903	7352	441	HIV-1
K	10153193	DQ061629	K69_01_276	B	BE	2000	CCR5 CXCR4	6903	7352	444	HIV-1
K	10153193	DQ061630	K69_03_278	B	BE	2000	CCR5 CXCR4	6903	7352	444	HIV-1
K	10153193	DQ061631	K69_09_284	B	BE	2000	CCR5 CXCR4	6903	7352	441	HIV-1
K	10153193	DQ061632	K69_72_496	B	BE	2000	CCR5 CXCR4	6903	7352	444	HIV-1
K	10153193	DQ061633	K69_04_279	B	BE	2000	CCR5 CXCR4	6903	7352	444	HIV-1
K	10153193	DQ061634	K74_71_504	B	BE	2000	CCR5 CXCR4	6903	7352	444	HIV-1
K	10153193	DQ061635	K74_13_304	B	BE	2000	CCR5 CXCR4	6903	7352	441	HIV-1
K	10153193	DQ061636	K74_14_305	B	BE	2000	CCR5 CXCR4	6903	7352	441	HIV-1
K	10153193	DQ061637	K74_08_290	B	BE	2000	CCR5 CXCR4	6903	7352	441	HIV-1
K	10153193	DQ061638	K74_06_288	B	BE	2000	CCR5 CXCR4	6903	7352	444	HIV-1
K	10153193	DQ061639	K74_72_505	B	BE	2000	CCR5 CXCR4	6903	7352	444	HIV-1
K	10153193	DQ061640	K74_03_286	B	BE	2000	CCR5 CXCR4	6903	7352	444	HIV-1
K	10153193	DQ061641	K74_12_293	B	BE	2000	CCR5 CXCR4	6903	7352	444	HIV-1
K	10153193	DQ061642	K74_07_289	B	BE	2000	CCR5 CXCR4	6903	7352	441	HIV-1
K	10153193	DQ061643	K74_09_291	B	BE	2000	CCR5 CXCR4	6903	7352	441	HIV-1
M	10153194	DQ061644	M0_05_487	B	BE	1994	CCR5 CXCR4	6903	7352	438	HIV-1
M	10153194	DQ061645	M0_15_512	B	BE	1994	CCR5 CXCR4	6903	7352	438	HIV-1
M	10153194	DQ061646	M0_17_513	B	BE	1994	CCR5 CXCR4	6903	7352	438	HIV-1
M	10153194	DQ061647	M0_20_514	B	BE	1994	CCR5 CXCR4	6903	7352	438	HIV-1
M	10153194	DQ061648	M0_22_515	B	BE	1994	CCR5 CXCR4	6903	7352	438	HIV-1
M	10153194	DQ061649	M0_29_516	B	BE	1994	CCR5 CXCR4	6903	7352	438	HIV-1
M	10153194	DQ061650	M0_30_517	B	BE	1994	CCR5 CXCR4	6903	7352	438	HIV-1
M	10153194	DQ061651	M0_32_518	B	BE	1994	CCR5 CXCR4	6903	7352	438	HIV-1
M	10153194	DQ061652	M0_33_519	B	BE	1994	CCR5 CXCR4	6903	7352	438	HIV-1
M	10153194	DQ061653	M0_40_542	B	BE	1994	CCR5 CXCR4	6903	7352	438	HIV-1
M	10153194	DQ061654	M0_45_543	B	BE	1994	CCR5 CXCR4	6903	7352	438	HIV-1
M	10153194	DQ061655	M12_06_488	B	BE	1995	CCR5 CXCR4	6903	7352	434	HIV-1
M	10153194	DQ061656	M12_10_489	B	BE	1995	CCR5 CXCR4	6903	7352	435	HIV-1
M	10153194	DQ061657	M12_14_521	B	BE	1995	CCR5 CXCR4	6903	7352	435	HIV-1
M	10153194	DQ061658	M12_15_522	B	BE	1995	CCR5 CXCR4	6903	7352	438	HIV-1
M	10153194	DQ061659	M12_19_523	B	BE	1995	CCR5 CXCR4	6903	7352	438	HIV-1
M	10153194	DQ061660	M12_22_524	B	BE	1995	CCR5 CXCR4	6903	7352	441	HIV-1
M	10153194	DQ061661	M12_23_525	B	BE	1995	CCR5 CXCR4	6903	7352	438	HIV-1
[truncated: 898 more rows]
