# Supplementary material for: HIV-1 coreceptor usage prediction without multiple alignments: an application of string kernels
Source: Retrovirology. 2008 Dec 4;5:110. doi: 10.1186/1742-4690-5-110 (PMC2637298; doi:10.1186/1742-4690-5-110)
Supplement: Additional file 1 — Source code and data. Web server, classifiers, discriminant vectors and data sets. [file 1742-4690-5-110-S1.zip › supplements/lanl/sequences.txt]

>B.FR.83.IIIB.A04321
CTRPNNNTRKSIRIQRGPGRAFVTIGKIGNMRQAHC
>01_AE.JP.96.NH2_II_a1.AB014775
CTRPSNNTRTGITIGPGQVWYRTGDIIGDIRKAYC
>01_AE.JP.96.NH2_II_a2.AB014776
CTRPSNNTRTSITIGPGQVWYRTGDIIGDIRQAYC
>01_AE.JP.96.NH2_II_a3.AB014777
CTRPSNNTRTGITIGPGQVWYRTGDIIGDIRKAYC
>01_AE.JP.96.NH2_II_a6.AB014778
CTRPSNNTRTSITIGPGQVWYRTGDIIGDIRKAYC
>01_AE.JP.96.NH2_II_B14.AB014779
CTRPSNNTRTSITIGPGQVWYRTGDIIGDIRQAYC
>01_AE.JP.96.NH2_II_B15.AB014780
CTRPSNNTRTSITIGPGQVWYRTGDIIGDIRQAYC
>01_AE.JP.96.NH2_II_B16.AB014781
CTRPSNNTRTSVTIGPGQVWYRTGDIIGDIRQAYC
>01_AE.JP.96.NH2_II_B3.AB014782
CTRPSNNTRTGITIGPGQVWYRTGDIIGDIRKAYC
>01_AE.JP.96.NH2_II_B6.AB014783
CTRPSNNTRTSITIGPGQVWYRTGDIIGDIRQAYC
>01_AE.JP.96.NH2_II_B7.AB014784
CTRPSNNTRTGITIGPGQVWYRTGDIIGDIRKAYC
>01_AE.JP.96.NH2_II_C19.AB014785
CTRPSNPTRTRITMGPGRVWYRTGEITGSIRKAYC
>01_AE.JP.96.NH2_II_C2.AB014786
CTRPSNPTRTRITMGPGRVWYRTGEITGSIRKAYC
>01_AE.JP.96.NH2_II_C25.AB014787
CTRPSNNTRTGITIGPGQVWYRTGDIIGDIRKAYC
>01_AE.JP.96.NH2_II_C26.AB014788
CTRPSNNTRTSITIGPGQVWYRTGDIIGDIRQAYC
>01_AE.JP.96.NH2_II_C27.AB014789
CTRPSNNTRTSITIGPGQVWYRTGDIIGDIRQAYC
>01_AE.JP.96.NH2_II_C28.AB014790
CTRPSNNTRTSITIGPGQVWYRTGDIIGDIRQAYC
>01_AE.JP.96.NH2_II_C3.AB014791
CTRPSNPTRTRITMGPGRVWYRTGEITGSIKKAYC
>01_AE.JP.96.NH2_II_C30.AB014792
CTRPSNNTRTSITIGPGQVWYRTGDIIGDIRQAYC
>01_AE.JP.96.NH2_II_C31.AB014793
CTRPSNPTRTRITMGPGRVWYRTGDIIGDIRQAYC
>01_AE.JP.96.NH2_II_C4.AB014794
CTRPSNNTRTSITIGPGQVWYRTGDIIGDIRQAYC
>01_AE.JP.97.NH2_III_1.AB014795
CTRPSNNTRTRVTLGPGRVWYRTGEIIGDIRKAYC
>01_AE.JP.97.NH2_III_12A.AB014796
CTRPSNTTRTRITMGPGRVWYRTGEITGNIRKAYC
>01_AE.JP.97.NH2_III_13.AB014797
CTRPSNNTRTGITIGPGQVWYRTGDIIGDIRKAYC
>01_AE.JP.97.NH2_III_13A.AB014798
CTRPSNNTRTRVTLGPGRVWYRTGEIIGDIRKAYC
>01_AE.JP.97.NH2_III_14A.AB014799
CTRPSNPTRTRITMGPGRVWYRTGEITGSIRKAYC
>01_AE.JP.97.NH2_III_1A.AB014800
CTRPSNNTRTRVTLGPGRVWYRTGEIIGDIRKAYC
>01_AE.JP.97.NH2_III_2.AB014801
CTRPSNPTRTRITMGPGRVWYRTGEITGNIRKAYC
>01_AE.JP.97.NH2_III_3A.AB014802
CTRPSNNTRTRVTLGPGRVWYRTGEIIGDIRKAYC
>01_AE.JP.97.NH2_III_5.AB014803
CTRPSNNTRTGITIGPGQVWYRTGDIIGDIRKAYC
>01_AE.JP.97.NH2_III_5A.AB014804
CTRPSNNTRTRVTLGPGRVWYRTGEIIGDIRKAYC
>01_AE.JP.97.NH2_III_7.AB014805
CTRPSNPTRTRITMGPGRVWYRTGEITGNIRKAYC
>01_AE.JP.97.NH2_III_7A.AB014806
CTRPSNPTRTRITMGPGRVWYRTGEITGSIRKAYC
>01_AE.JP.97.NH2_III_8.AB014807
CTRPSNNTRTGITIGPGQVWYRTGDIIGDIRKAYC
>01_AE.JP.97.NH2_III_8A.AB014808
CTRPSNNTRTRVTLGPGRVWYRTGEIIGDIRKAYC
>01_AE.JP.97.NH2_III_9.AB014809
CTRPSNNTRTGITIGPGQVWYRTGDIIGDIRKAYC
>01_AE.JP.97.NH2_III_K1.AB014810
CTRPSNNTRTRVTLGPGRVWYRTGEIIGDMRKAYC
>01_AE.JP.97.NH2_III_K2.AB014811
CTRPSNNTRTRVTLGPGRVWYRTGEIIGDMRKAYC
>01_AE.JP.97.NH2_III_K3.AB014812
CTRPSNNTRTRVTLGPGRVWYRTGEIIGDMRKAYC
>01_AE.JP.97.NH2_III_K4.AB014813
CTRPSNNTRTRVTLGPGRVWYRTGEIIGDIRKAYC
>01_AE.JP.97.NH2_III_K5.AB014814
CTRPSNNTRTRVTLGPGRVWYRTGEIIGDIRKAYC
>01_AE.JP.97.NH2_III_K7.AB014815
CTRPSNNTRTRVTLGPGRVWYRTGEIIGDIRKAYC
>01_AE.JP.97.NH2_III_K8.AB014816
CTRPSNNTRTRVTLGPGRVWYRTGEIIGDIRKAYC
>01_AE.JP.93.NH2V_14.AB014834
CTRPSNNTRTSITIGPGQVWYRTGDIIGNIRKAYC
>01_AE.JP.93.NH2V_15.AB014835
CTRPSNNTRTSITIGPGQVWYRTGDIIGNIRKAYC
>01_AE.JP.93.NH2V_17.AB014836
CTRPSNNTRTSITIGPGQVWYRTGDIIGNIRKAYC
>01_AE.JP.93.NH2V_26.AB014840
CTRPSNNTRTSITIGPGQVWYRTGDIIGNIRKAYC
>01_AE.JP.93.NH2V_27.AB014841
CTRPSNNTRTSITIGPGQVWYRTGDIIGNIRKAYC
>01_AE.JP.93.NH2V_31.AB014845
CTRPSNNTRTSITIGPGQVWYRTGDIIGNIRKAYC
>01_AE.JP.93.NH2V_36.AB014849
CTRPSNNTRTSITIGPGQVWYRTGDIIGNIRKAYC
>01_AE.JP.93.NH2V_7.AB014853
CTRPSNNTRTSITIGPGQVWYRTGDIIGNIRKAYC
>01_AE.JP.93.NH3V_1.AB014855
CTRPSNNTRTSITIGPGQVWYRTGDIIGNIRKAYC
>01_AE.JP.93.NH3V_10.AB014856
CTRPSNNTRTSITIGPGQVWYRTGDIIGNIRKAYC
>01_AE.JP.93.NH3V_11.AB014857
CTRPSNNTRTSITIGPGQVWYRTGDIIGNIRKAYC
>01_AE.JP.93.NH3V_17A.AB014858
CTRPSNNTRTSITIGPGQVWYRTGDIIGNIRKAYC
>01_AE.JP.93.NH3V_19.AB014859
CTRPSNNTRTSITIGPGQVWYRTGDIIGNIRKAYC
>01_AE.JP.93.NH3V_1A.AB014860
CTRPSNNTRTSITIGPGQVWYRTGDIIGNIRKAYC
>01_AE.JP.93.NH3V_2.AB014861
CTRPSNNTRTSITIGPGQVWYRTGDIIGNIRKAYC
>01_AE.JP.93.NH3V_20.AB014862
CTRPSNNTRTSITIGPGQVWYRTGDIIGNIRKAYC
>01_AE.JP.93.NH3V_21.AB014863
CTRPSNNTRTSITIGPGQVWYRTGDIIGNIRKAYC
>01_AE.JP.93.NH3V_22.AB014864
CTRPSNNTRTSITIGPGQVWYRTGDIIGNIRKAYC
>01_AE.JP.93.NH3V_37.AB014867
CTRPSNNTRTSITIGPGQVWYRTGDIIGNIRKAYC
>01_AE.JP.93.NH3V_4A.AB014869
CTRPSNNTRTSITIGPGQVWYRTGDIIGNIRKAYC
>01_AE.JP.93.NH3V_5.AB014870
CTRPSNNTRTSITIGPGQVWYRTGDIIGNIRKAYC
>01_AE.JP.93.NH3V_6.AB014871
CTRPSNNTRTSITIGPGQVWYRTGDIIGNIRKAYC
>01_AE.JP.93.NH3V_7.AB014872
CTRPSNNTRTSITIGPGQVWYRTGDIIGNIRKAYC
>01_AE.JP.93.NH3V_8.AB014873
CTRPSNNTRTSITIGPGQVWYRTGDIIGNIRKAYC
>C.IN.93.93IN101.AB023804
CTRPNNNTRKSIRIGPGQTFYATGDIIGDIRQAHC
>B.US.86.AD87.AF004394
CTRPNNNTRKSIHIGPGRAFYTTGDIIGDIRQAHC
>F1.BR.93.93BR020_1.AF005494
CTRPNNNTRKRISLGPGRVFYTTGEIIGDIRKAHC
>BF1.BR.93.93BR029_4.AF005495
CTRPNNNTRKSIPIGPGRAFYTTGEIIGDIRKAHC
>B.NL.90.dp10_c8.AF021477
CTRPNNNTRKSIHIGPGRAFYTTGQIIGDIRQAYC
>B.NL.90.dp12_b3.AF021494
CTRPNNNTRRSIHIGPGRAFYTTGRIIGDIRQAYC
>B.NL.90.dp12_h8.AF021499
CTRPNNNTRKSIHIGPGGAFYTTGQIIGDIRQAYC
>B.NL.90.dp13_a4.AF021500
CTRPNNNTRKSIPIGPGRAFYTTGQIIGDIRQAYC
>B.NL.90.dp13_f6.AF021502
CTRPNNNTRKSIPIGPGRAFYTTGQIIGDIRQAYC
>B.NL.90.dp14_a1.AF021503
CTRPNNNTRKSIPIGPGRAFYTTGQIIGDIRQAYC
>B.NL.90.dp14_a6.AF021505
CTRPNNNTRKSIPIGPGRAFYTTGQIIGDIRQAYC
>B.NL.90.dp14_e9.AF021510
CTRPNNNTRKSIHIGPGRAFYTTGQIIGDIRQAYC
>B.NL.90.dp18_e4b.AF021514
CTRPNNNTRKSITIGPGRAFYTTGQIIGDIRQAYC
>B.NL.90.dp18_g6.AF021518
CTRPNNNTRKSITIGPGRAFYTTGQIIGDIRQAYC
>B.NL.90.dp22_a9.AF021523
CTRPNNNTRKSITIGPGRAFYTTGQIIGDIRKAYC
>B.NL.90.dp22_b2.AF021524
CTRPNNNTRKSITIGPGRAFYTTGQIIGDIRKAYC
>B.NL.90.dp9_b1.AF021532
CTRPNNNTRKSIHIGPGRAFYTTGQIIGDIRQAYC
>B.NL.90.dp9_b6.AF021533
CTRPNNNTRKSIHIGPGRAFYTTGQIIGDIRQAYC
>B.NL.90.dp9_c6.AF021536
CTRPNNNTRKSIHIGPGRAFYTTGQIIGDIRQAYC
>B.NL.90.dp12_a4.AF021607
CTRPNNNTRRRIHIGPGRAVYTTGQIIGDIRKAYC
>B.NL.90.dp12_f4.AF021608
CTRPNNNTRRRIHIGPGRAVYTTGQIIGDIRKAYC
>B.NL.90.dp13_b1.AF021612
CTRPNNNTRRRIHIGPGRAVYTTGQIIGDIRKAYC
>B.NL.90.dp13_c2.AF021613
CTRPNNNTRRRIHIGPGRAVYTTRRIIGDIRKAYC
>B.NL.90.dp13_c3.AF021614
CTRPNNNTRRRIHIGPGRAVYTTGQIIGDIRKAYC
>B.NL.90.dp14_g6.AF021616
CTRPNNNTRRRIHIGPGRAVYTTRQIIGDIRKAYC
>B.NL.90.dp13_h1.AF021617
CTRPNNNTRRRIHIGPGRAVYTTGQIIGDIRKAYC
>B.NL.90.dp18_a2.AF021618
CTRPNNNTRRRIYIGQGRAVYTTRQIIGDIRKAYC
>B.NL.90.dp18_c5.AF021620
CTRPNNNTRRRIYIGQGRAVYTTRQIIGDIRKAYC
>B.NL.90.dp18_d2.AF021622
CTRPNNNTRRRIYIGQGRAVYTTRQIIGDIRKAYC
>B.NL.90.dpx1_a1.AF021627
CTRPNNNTRRRIYIGQGRAVYTTKQIVGDIRKAYC
>B.NL.90.dpx1_a3.AF021628
CTRPNNNTRKRIYIGQGRAVYTTRQIVGDIRKAYC
>B.NL.90.dpx1_a5.AF021629
CTRPNNNTRRRIYIGQGRAVYTTKQIVGDIRKAYC
>B.NL.90.dpx1_a6.AF021630
CTRPNNNTRKRIYIGQGRAVYTTKQIVGDIRKAYC
>B.NL.90.dpx1_g12.AF021639
CTRPNNNTRKRIYIGQGRAVYTTRQIVGDIRKAYC
>B.NL.90.dp22_d7s.AF021647
CTRPNNNTRKRIYIGQGRAVYTTRQIIGDIRKAYC
>B.NL.90.dp22_f1.AF021650
CTRPNNNTRKRIYIGQGRAVYTTRQIVGDIRKAYC
>B.NL.90.dp22_g1.AF021651
CTRPNNNTRRRIYIGQGRAVYTTKQIVGDIRKAYC
>B.NL.90.dp4x_c2.AF021668
CTRPNNNTRNRIYIGQGRAVYTTKQIVGDIRKAYC
>B.NL.90.dp4x_c8.AF021669
CTRPNNNTRNRIYIGQGRAVYTTKQIVGDIRKAYC
>B.NL.90.dp4x_d8.AF021670
CTRPNNNTRNRIYIGQGRAVYTTKQIIGDIRKAYC
>B.NL.85.ACH0039_18c6.AF022257
CTRPNNNTRKSISIGPGRAFYTTGEIIGDIRQAHC
>B.NL.85.ACH0039_18d6.AF022258
CTRPNNNTRKSISIGPGRAFYTTGEIIGDIRQAHC
>B.NL.85.ACH0039_18e11.AF022259
CTRPNNNTRKSISIGPGRAFYTTGEIIGNIRQAHC
>B.NL.85.ACH0039_18f8.AF022260
CTRPNNNTRKSISIGPGRAFYTTGEIIGNIRQAHC
>B.NL.85.ACH0039_18C2.AF022261
CTRPNNNTRKSISIGPGRAFYTTGEIIGNIRQAHC
>B.NL.85.ACH0039_18a9.AF022262
CTRPNNNTRRSISIGPGRAFYTTGEIIGNIRQAHC
>B.NL.85.ACH0039_18g4.AF022263
CTRPNNNTRRSISIGPGRAFYTTGEIIGNIRQAHC
>B.NL.85.ACH0039_18d10.AF022264
CTRPNNNTRRSISIGPGRAFYTTGEIIGNIRQAHC
>B.NL.85.ACH0039_18h2.AF022265
CTRPNNNTRRSISIGPGRAFYTTGEIIGNIRQAHC
>B.NL.85.ACH0039_18b7.AF022266
CTRPNNNTRKSISIGPGRAFYTTGEIIGNIRQAHC
>B.NL.85.ACH0039_20g1.AF022267
CTRPNNNIRKRISLSPGRVYYTTGEIRGDIRKAYC
>B.NL.85.ACH0039_20c6.AF022271
CTRPNNNTRKRISLSPGRVFYTTGEIIGDIRRAHC
>B.NL.85.ACH0039_20b10.AF022273
CTRPNNNTRKRISLSPGRVFYTTGEIIGDIRRAHC
>B.NL.86.ACH0039_21a7.AF022274
CTRPNNNTRKSISIGPGRAFYATGEIIGDIRQAYC
>B.NL.86.ACH0039_21d5.AF022277
CTRPNNNTRKSISIGPGRAFYATGEIIGDIRQAHC
>B.NL.86.ACH0039_21h10.AF022278
CTRPNNNTRKRISLSPGRVFYTTGEIIGDIRRAHC
>B.NL.86.ACH0039_21fl2.AF022280
CTRPNNNTRKRISLSPGRVFYTTGEIIGDIRRAHC
>B.NL.86.ACH0039_23e4.AF022281
CTRPNNNTRKSISIGPGRAFYATGDIIGDIRQAHC
>B.NL.86.ACH0039_23b7.AF022282
CTRPNNNIRKRISLSPGRVFYTTGEIVGDIRKAHC
>B.NL.86.ACH0039_23g10.AF022283
CTRPNNNIRKRISLSPGRVFYTTGEIVGDIRKAHC
>B.NL.86.ACH0039_23e12.AF022287
CTRPNNNVRKRISLSPGRVYYTTGEIRGDIRKAYC
>B.NL.86.ACH0039_23b9.AF022288
CTRPNNNVRKRISLSPGRVFYTTGEIIGDIRRAHC
>B.NL.86.ACH0039_24c12.AF022289
CTRPNNNIRKRISLSPGRVFYTTGEIVGDIRKAYC
>B.NL.86.ACH0039_24a11.AF022290
CTRPNNNIRKRISLSPGRVYYTTGEIRGDIRKAYC
>B.NL.86.ACH0039_24e6.AF022291
CTRPNNNIRKRISLSPGRVFYTTGEIRGDIRRAHC
>B.NL.86.ACH0039_24f8.AF022293
CTRPNNNTRKSISIGPGRAFYATGDIIGDIRQAHC
>B.NL.86.ACH0039_24a7.AF022294
CTRPNNNTRKSISIGPGRAFYATGDIIGDIRQAHC
>B.NL.87.ACH0039_28a9.AF022299
CTRPNNNVRKRISLSPGRVYYTTGEIRGDIRKAYC
>B.NL.87.ACH0039_28g3.AF022300
CTRPNNNVRKRISLSPGRVYYTTGEIRGDIRKAYC
>B.NL.87.ACH0039_28b10.AF022301
CTRPNNNIRKRISLSPGRVYYTTGEIRGDIRKAYC
>B.FR.83.HXB2_copy.AF033819
CTRPNNNTRKRIRIQRGPGRAFVTIGKIGNMRQAHC
>B.US.x.UNC116_1.AF034375
CTRPNNYKRKRITTGPGKVLYTTGQIIGDIRRAHC
>B.US.x.UNC116.AF034376
CTRPNNYKKKRITTGPGRVLYTTGQIIGDIRRAYC
>B.US.x.UNC116.AF034377
CTRPNNYKKKRITVGPGRVLYTTGQIIGDIRRAHC
>B.US.x.UNC116.AF034378
CTRPNNYKKKRITIGPGRVLYTTGQIIGDIRRAYC
>B.US.x.UNC116.AF034379
CTRPNNYKRKRITTGPGRVLYTTGQIIGDIRRAYC
>B.US.x.UNC116.AF034380
CTRPNNYKRKRITTGPGRVLYTTGQIIGDIRRAYC
>B.US.x.UNC116.AF034381
CTRPNNYKRKRITTGPGRVLYTTGQIIGDIRRAYC
>B.US.x.UNC116.AF034382
CTRPNNYKRKRITTGPGRVLYTTGQIIGDIRRAYC
>B.US.x.UNC116.AF034383
CTRPNNYKRKRITTGPGRVLYTTGQIIGDIRRAYC
>B.US.x.UNC116_6.AF034384
CTRPNNYKRKRITTGPGRVLYTTGQIIGDIRRAYC
>B.US.x.UNC116.AF034385
CTRPYNYKKKKITTGPGRVLYTTEEIIGDIRRAHC
>B.NL.x.ACH16810_P23.AF035532
CTRPNNNIRKRIHIGPGRAFYTTGQIIGNIRQAHC
>B.NL.x.ACH168_10P5.AF035533
CTRPNNNIRKRIHIGPGRAFYTTGQIIGNIRQAHC
>B.NL.x.ACH168_C23.AF035534
CTRPNNNIRKRIHIGPGRAFYTTRQIIGNIRQAHC
>01_AE.KH.x.KH_001.AF062011
CTRPSNNTRTSITMGPGQVFYRTGDIIGDIRKAYC
>01_AE.KH.x.KH002.AF062012
CTRPSNNTRTSITMGPGQVFYRTGDIIGDIRKAYC
>01_AE.KH.x.KH_003.AF062013
CTRPSNNTRTSITMGPGQVFYRTGDIIGDIRKAYC
>01_AE.KH.x.KH004.AF062014
CTRPSNNPRTSITMGPGQVFYRTGDIIGDIRKAYC
>01_AE.KH.x.KH006.AF062015
CTRPSNNTRTSITMGPGQAFYRTGDIIGDIRKAYC
>01_AE.KH.x.KH007.AF062016
CTRPSNNTRTSITI#PGQVFYTTGDIIGDIRKAYC
>01_AE.KH.x.KH008.AF062017
CTRPSNNTRTSITMGPGQAFYRTGDIIGDIRKAYC
>01_AE.KH.x.KH010.AF062019
CTRPSNNTRTSITIGPGQVFYRTGDIIGDIRK#YC
>01_AE.KH.x.KH011.AF062020
CTRPSNNTRTSISIGPGQVFYRTGDIIGDIRKAYC
>01_AE.KH.x.KH012.AF062021
CTRPSNNTRTSITIGPGQVFYRTGDIIGDIRKAYC
>01_AE.KH.x.KH013.AF062022
CTRPSNNTRTSIAMGPGQVFYRTGDIIGDIRKAYC
>01_AE.KH.x.KH014.AF062023
CTRPSNNTRTSINIGPGQVFYRTGDIIGDIRRAYC
>01_AE.KH.x.KH018.AF062026
CTRPSNNTRTSISIGPGQVFYRTGDIIGDIRKAYC
>01_AE.KH.x.KH019.AF062027
CTRPSNNTRTSMTIGPGQVFYRTGDIIGDIRKAYC
>01_AE.KH.x.KH020.AF062028
CTRPSNNTRTSITMGPGQVFYRTGDIIGDIRKAYC
>01_AE.KH.x.KH021.AF062029
CTRPSNNTRTSLKIGPGQVFYRTGDIIGNIRAAYC
>01_AE.KH.x.KH022.AF062030
CTRPSNNTRTSITIGPGQVFYRTGDITGNIRKAYC
>01_AE.KH.x.KH023.AF062031
CTRPSNNTRISMTMGPGQVFYRTGDIIGDIRKAYC
>01_AE.KH.x.KH024.AF062032
CTRPSNNTRTSINIGPGQVFYRTGDIIGDIRKAYC
>01_AE.KH.x.KH025.AF062033
CTRPSNNTRTSMTIGPGQVFYRTGDIIGDPRKAYC
>02_AG.FR.91.DJ263.AF063223
CPRPNNNTRKSVRIGPGQTFYATGDIIGDIRQAHC
>C.IN.93.93IN9999.AF067154
CVRPNNNTRESIRIGPGQTFYATGEIIGDIRQAHC
>C.IN.93.93IN904.AF067157
CTRPNNNTRKSIRIGPGQTFYATGEIIGDIRQAHC
>C.IN.93.93IN905.AF067158
CTRPNNNTRKSIRIGPGQTFYATGDIMGDIRQAHC
>B.US.91.DH12_3.AF069140
CTRPNNNTRKGITLGPGRVFYTTGEIVGDIRKAHC
>A1.SE.95.SE8538.AF069669
CTRPGNNTRKSIRIGPGQAFYATGEVIGDIRQAHC
>A1.SE.94.SE7253.AF069670
CTRPSNNTRTSIRIGPGQAFYATGDITGDIRQAHC
>A1.SE.94.SE7535.AF069671
CTRPNNNTRTSVPIGPGKVFYATGEIIGDIRQAHC
>A1U.SE.93.SE6594.AF069672
CIRPYHNTRTRIHIGPGRSFYTGDIKGSIRQAHC
>A1.SE.95.SE8891.AF069673
CIRPNNNTRKSIRIGPGQAFYATGDIIGDIRQAYC
>A1C.SE.96.SE9488.AF071474
CTRPGNNTRRSVHIGPGQAFYATGDITGDIRKAHC
>B.US.x.MN.AF075720
CTRPNYNKRKRIHIGPGRAFYTTKNIKGTIRQAHC
>B.US.x.MN.AF075721
CTRPNYNKRKRIHIGPGRAFYTTKNIKGTIRQAHC
>B.US.x.MN.AF075722
CTRPNYNKRKRIHIGPGRAFYTTKNIKGTIRQAHC
>B.ES.x.547.AF082353
CTRPNNNTRKSIHIGPGRAFYTTGDIIGDIRQAHC
>B.ES.x.602.AF082354
CTRPNNNTRRSINIGPGRAFYTTGDIIGDIRQAHC
>B.ES.x.551.AF082360
CTRPNNNTRKSIHIGPGRAFYTTGDIVGDIRQAHC
>B.ES.x.603.AF082361
CIRPNNNTRKSIHIGPGRAFYAAGDIIGDIRQAHC
>B.ES.x.587.AF082371
CTRPKNNTRRSIHIGPGGAFYTTGDIIGAIRQAYC
>B.ES.x.625.AF082372
CTGPNNNTRRSISIGPGGAFYTTGDIIGDIRQAYC
>B.ES.x.601.AF082379
CTRPNNNTRKSIPMGPGRAFYATGQIIGDIRQAYC
>B.ES.x.588.AF082381
CTRPNNNTRKGIHIGPGRAFYATDIIGDIRQAHC
>B.ES.x.642.AF082382
CTRPNNNTRKSIHIAPGRAFYATGEIIGNIRQAHC
>B.ES.x.644.AF082384
CTRLNNYTKEVVSMGPGRAFFTTGDIIGAIRRAHC
>B.ES.x.851.AF082390
CTRPNNNTRKSIHIGPGGAFYATGDIIGDIRQAHC
>B.ES.x.599.AF082837
CTRPNNNTRKSIHIGPGRAFYATGDNIGDIRQAHC
>B.ES.x.600.AF082840
CTRPNNNTRKSIHIGPGKAFYATGDVIGDIRKAHC
>A1.SE.95.UGSE8131.AF107771
CTRPNNNTRKSIRIGPGQAFYGMGDIIGDIRKAHC
>B.US.94.19242V3_11.AF112542
CTRPNNNTRKSIPMGPGKAFYATGDIIGDIRQAHC
>B.US.93.22202V3_1.AF112548
CTRPNNNTRKGIHIGPGRTFYTTGEIIGDIRQAHC
>B.US.94.22211v4.AF112563
CTRPTNNTRKSIHIAPGSAFYATGDIIGDIRQAHC
>B.US.95.22237V4.AF112565
CTRLNNNTRKSIHIGPGRAFYATGDIIGDIRQAHY
>B.AU.x.VH.AF146728
CMRPNNNTRKGIYVGPGRHIYATEKIVGDIRQAHC
>C.MW.96.C011.AF153129
CTRPNNNTRKSIRIGPGQTFYATGGIIGNIREAHC
>C.MW.96.S017.AF153130
CARPNNNTRKSIRIGPGQAFYATGDIIGDIRQAHC
>C.MW.96.S115.AF153131
CTRPDNNTRKSMRIGPGQTFYATGDIIGNIRQAHC
>C.MW.96.S159.AF153132
CTRPGNNTRKSVRIGPGQTFYATDDIIGDIRKAHC
>C.MW.96.S200.AF153133
CTRPNNNTRKSMRIGPGQTFYATGDIIGDIRQAHC
>C.MW.96.C047.AF153134
CTRPNNNTRKSMRIGPGQTFYATGEIIGDIRQAHC
>C.MW.96.C128.AF153135
CTRPNNNTRKSMRIGPGQTFYATGEIIGDIRQAHC
>C.MW.96.C113.AF153136
CTRPNNNTRKSIRIGPGQAFYTTGEIIGDIKQAHC
>C.MW.96.S051.AF153137
CIRPNNNTRKSVRIGPGQTFYATEIIGEIRQAHC
>C.MW.96.C120.AF153138
CTRPGNNTRKSVRIGPGQTFYATGEIIGNIRQAHC
>C.MW.96.S174.AF153139
CVRPNNNTRKSVRIGPGQTFYATGDIIGDIRQAHC
>C.MW.96.S032.AF153140
CTRPGNNTRKSMRIGPGQTFFATGEIIGDIRQAHC
>C.MW.96.S018.AF153141
CVRPNNNTRKSIRIGPGQTFYANDIIGDIRQAHC
>C.MW.96.C109.AF153142
CTRPNNNTRKSIRIGPGQTFYATGVIIGDIRQAHC
>C.MW.96.C070.AF153143
CTRPGNNTRKSMRIGPGQTFYATGDIIGDIRQAHC
>C.MW.96.S002.AF153144
CTRPNNNTRKSIRIGPGQTFYANNAIIGNIRQAHC
>C.MW.96.S005.AF153145
CTRPNNNTRKSIRIGPGQTFFATNAIIGDIRQAHC
>C.MW.96.S048.AF153146
CTRPNNNTRKSVRIGPGQTFYATGGIIGDIREAHC
>C.MW.96.S047.AF153147
CTRPGNNTRKSVRIGPGQTFYATGDIIGDIRQAHC
>C.MW.96.S036.AF153148
CTRPGNNTRKSVRIGPGQTFYATGEIIGDIRQAHC
>C.MW.96.S148.AF153149
CTRPINNTRWSVRIGPGQTFYATGDIIGDIRQAHC
>C.MW.96.S171.AF153150
CTRPGNNTRKSVRIGPGQAFYATGEIIGDIRQAHC
>C.MW.96.S059.AF153151
CTRPNNNTRKSVRIGPGQTFYATGEIIGDIRQAHC
>C.MW.96.S103.AF153152
CTRPYNNTRKSMRIGPGQTFYATGDIIGDIRQAHC
>C.MW.96.S021.AF153153
CPRPINNTRWSVRIGPGQTFYATGDIIGDIRQAHC
>C.MW.96.C040.AF153154
CTRPNNNTRKSIRIGPGQAFYATGDIIGDIRQAHC
>C.MW.96.C054.AF153155
CTRPGNNTRKSIRIGPGQAFYATGDIIGDIRQAHC
>C.MW.96.C087.AF153156
CVRPSNNTRKSVRIGPGQTFYATKDIIGDIRQAHC
>C.MW.96.S053.AF153157
CERPGNNTRKSVRIGPGQTFYATGEIIGNIRQAHC
>C.MW.96.S100.AF153158
CTRPNNNTRKGVRIGPGQTFYATGDIIGDIRQAHC
>C.MW.96.S166.AF153159
CTRPNNNTRTSIRIGPGQTFYATGDIIGDIRQAHC
>C.MW.96.C044.AF153160
CTRPNNNTRKSVRIGPGQTFYATGEVIGNIRQAHC
>C.MW.96.S007.AF153161
CTRPNNNTRKSVRIGPGQTFYATGEIIGDIRQAHC
>C.MW.96.S071.AF153162
CTRPGNNTRKSVRIGPGQTFYATGEIIGDIRQAHC
>C.MW.96.C012.AF153163
CTRPGNNTRRSVRIGPGQAFYATGEIIGNIRRAHC
>C.MW.96.S194.AF153164
CIRPGNNTRKSIRIGPGQAFYATGDIIGDIRQAHC
>C.MW.96.S116.AF153165
CIRPGNNTRKGMRIGPGQTFYATGDIIGDIRQAHC
>C.MW.96.S070.AF153166
CTRPINNTRRSVRIGPGQTFYATGGIIGNIRQAHC
>C.MW.96.S080.AF153167
CVRPNNNTRRSVRIGPGQTFYATGDIIGDIRQAHC
>C.MW.96.S045.AF153168
CPRPINNTRRSVRIGPGQTFYATGEIIGNIRQAHC
>C.MW.96.S147.AF153169
CTRPNNNTRKSVRIGPGQTFYATGSIIGDIRQAHC
>C.MW.96.S172.AF153170
CTRPNNNTRQSIRIGPGQVFYATGDIIGDIRQAHC
>C.MW.96.S173.AF153171
CTRPGNNTRKSVRIGPGQTFYATGDIIGDIRQAHC
>C.MW.96.S191.AF153172
CVRPNNNTRKSIRIGPGQTFYATNGIIGDIREAHC
>C.MW.96.S031.AF153173
CTRPNNNTRKSIRIGPGQTFYANDIIGDIRQAHC
>C.MW.96.C018.AF153174
CTRPNNNTRKSVRIGPGQAFYATDGIIGDIRQAHC
>C.MW.96.C034.AF153175
CTRPNNNTRKSVRIGPGQAFYATNEIIGDIRQAHC
>C.MW.96.S123.AF153176
CTRPSNNTRKSVRIGPGQTFYATGDIIGDIRQAHC
>C.MW.96.C111.AF153177
CTRPNNNTRKSIRIGPGQTFYATNEIIGNIRQAHC
>C.MW.96.S073.AF153178
CTRPNNNTRKSVRIGPGQTFYATDIIGDIRQAHC
>C.MW.96.S158.AF153179
CTRPNNNTRQSMRIGPGQTFYATGDIIGNIRQAHC
>C.MW.96.S134.AF153180
CTRPNNNTRRSYGIGPGQAFRATTNIIGDIRKAHC
>C.MW.96.S119.AF153181
CIRPSNNTRRSVRIGPGQTFYATGEITGDIRQAHC
>C.MW.96.S081.AF153182
CTRPGNNTRKSVRIGPGQTFFATGEIIGDIRQAHC
>C.MW.96.S009.AF153183
CTRPHNNTRKSVRIGPGQTFYATGDIIGDIRQAHC
>C.MW.96.S040.AF153184
CTRPNNNTRKSIRIGPGQAFYATNAIIGNIRQAHC
>C.MW.96.S206.AF153185
CIRPGNNTRKSVRIGPGQAFFATGDIIGDPRQAHC
>C.MW.96.C022.AF153186
CTRPGNNTRKSVRIGPGQTFYATGDIIGDIRQAHC
>C.MW.96.S077.AF153187
CTRPGNNTRKSIRIGPGQTFYATNDIIGDIRSAHC
>C.MW.96.S180.AF153188
CTRPGNNTRTSIRIGPGQTFFANNIIGDIRQAHC
>C.MW.96.S083.AF153189
CTRPSNNTRKSVRIGPGQTFYATGDIIGDIRQAHC
>C.MW.96.S141.AF153190
CTRPNNNTRKSIRIGPGQAFFATNEIIGDIRQAHC
>C.ET.97.030.AF158851
CTRPNNNTRKSIRIGPGQAFYATGTIIGDIRQAHC
>B.NL.83.ACH0208_09f1.AF180898
CTRPNNNTRKSIHIGPGRAFYTTGQIIGDIRQAYC
>B.NL.84.ACH0208_11b11b.AF180899
CTRPNNNTRRSIHIGPGRAFYTTGQIIGDIRQAYC
>B.NL.84.ACH0208_11c11b.AF180900
CTRPNNNTRRSIHIGPGRAFYTTGQIIGDIRQAYC
>B.NL.84.ACH0208_11c2b.AF180901
CTRPNNNTRKSIPIGPGRAFYATGQIIGDIRQAYC
>B.NL.84.ACH0208_11g7b.AF180902
CTRPNNNTRRSIHIGPGRALYTTGQIIGDIRQAYC
>B.NL.88.ACH0208_x1b1.AF180903
CTRPNNNTRRRIYIGQGRAVYTTKQIVGDIRKAYC
>B.NL.88.ACH0208_x1b9.AF180904
CTRPNNNTRKSITIGPGRAFYTTGQIIGDIRKAYC
>B.NL.89.ACH0208_x4a12.AF180905
CTRPNNNTRNRIYIGQGRAVYTTKQIVGDIRKAYC
>B.NL.89.ACH0208_x4c12.AF180906
CTRPNNNTRKSINIGPGRAFYTTGQVIGDIRKAHC
>B.NL.85.ACH0039_18F10.AF180907
CTRPNNNTRRSISIGPGRAFYTTGEIIGNIRQAHC
>B.NL.87.ACH0039_28A4B.AF180908
CTRPNNNTRKSISIGPGRAFYATGDIIGDIRQAHC
>B.NL.87.ACH0039_28E2C.AF180909
CTRPNNNTRKSISIGPGRAFYATGDIIGDIRQAHC
>B.NL.87.ACH0039_28E5.AF180910
CTRPNNNTRKSISIGPGRAFYATGDIIGDIRQAHC
>B.NL.87.ACH0039_28H5C.AF180911
CTRPNNNVRKRISLSPGRVYYTTGEIRGDIRKAYC
>B.NL.88.ACH0039_X1F12B.AF180912
CTRPNNNIRKRISLSPGRVYYTTGEIRGDIRKAYC
>B.NL.88.ACH0039_X1G4B.AF180913
CTRPNNNTRKSISIGPGRAFYATGDIIGDIRQAHC
>B.NL.88.ACH0039_X1C4.AF180914
CTRPNNNVRKRISLSPGRVYYTTGEIRGDIRKAYC
>B.NL.88.ACH0039_X1H4.AF180915
CTRPNNNVRKRISLSPGRVYYTTGEIRGDIRKAYC
>B.NL.88.ACH0039_X1H8.AF180916
CTRPNNNVRKRISLSPGRVYYTTGEIRGDIRKAYC
>02A.GH.97.G829.AF184155
CTRPNNNTRKSVRIGPGQTFYATGGIIGDIRQAHC
>B.FR.83.IIIBX.AF189159
CTKPNNNTRKRIRIQRGPGRAFVTVGKIGNMRQAHC
>A1GJ.BW.98.BW2117.AF192135
CVRPANNTRKGIHTGPGQVLYATGAVVGDIRQAHC
>B.SE.x.J2234.AF199032
CTRPNNNTRKSIPIGPGRAFYTTGQIIGDIRQAHC
>B.SE.x.J4996.AF199033
CTRPSNNT#KSIHIGPGRAFYTTGEITGDIRQAHC
>B.SE.x.J1228.AF199034
CTRPNNNTRKSIHIGPGRAFYTTGDIIGDIRQAHC
>B.SE.x.J4481.AF199035
CTRPNNNTRKSIHIGPGRAFYTTGEIIGDIRQAHC
>B.SE.x.J624.AF199036
CTRPNNNTRKSIHIGPGRALYATGDIVGDIRQAHC
>B.SE.x.J3899.AF199037
CTRPNNNTRKSIHIGPGRALYATGDIIGDIRQAHC
>B.SE.x.J5013.AF199038
CIRPNNNTRQGIHIGPGKALYTTKIIGNIRQAHC
>B.SE.x.J8616.AF199039
CIRPNNNTRQGIHIGPGKALYTT#IIGNIRQAHC
>B.SE.x.J5404.AF199040
CTRPNNNTRKSINMGPGRAWYTTGQIIGDIRQAHC
>B.SE.x.J10273.AF199041
CTRPNNNTRKSINMGQGRAWYTTGQIIGDIRQAHC
>B.SE.x.J6322.AF199042
CTRPNNNTRKSIHIGPGRAFFATGDIIGDIRQAHC
>B.SE.x.J8004.AF199043
CTRPNNNTRKSIHIGPGRAFFATGDIIGDIRQAHC
>B.ZA.98.TV016P.AF214545
CTRPNNNTRKSINLGQGRAWYATGAIIGDIRQAHC
>A1.RW.92.92RW008_b.AF231042
CTRPNNNTRTSIRIGPGQSFH#TGDIIGDIRQAHC
>01_AE.TH.92.92TH001.AF231045
CTRPSNNTRTSINIGP#QVFYRTGDIIGDIRQAYC
>C.ZA.98.TV001.AF254766
CTRPNNNTRKSVRIGPGQAFYATNDVIGDIRQAHC
>C.ZA.98.TV002.AF254767
CTRPGNNTRKSVRIGPGQAFYATGDIIGDIRQAHC
>C.ZA.98.TV003.AF254768
CTRPNNNTRKSIRIGPGQTFYATNGIIGNIRQAHC
>C.ZA.98.TV004.AF254769
CTRPNNNTRKSIRIGPGQTFYATGEIIGDIRQAHC
>C.ZA.98.TV005.AF254770
CTRPNNNTRKSIRIGPGQTFYATGDIIGDIRQAHC
>C.ZA.98.TV006.AF254771
CTRPGNNTRKSVRIGPGQAFFATNDIIGDIRQAHC
>C.ZA.98.TV007.AF254772
CTRPNNNTRRSIRIGPGQAFYATGDIIGDIRQAHC
>C.ZA.89.TV008.AF254773
CTRPNNNTRKSIRIGPGQTFYATNDIIGDIRQAYC
>C.ZA.98.TV009.AF254774
CTRPGNNTRQSIRIGPGQTFYATGDIIGDIRQAHC
>C.ZA.98.TV010.AF254775
CTRPNNNTRKSVRIGPGQTFYATGEIIGNIREAHC
>C.ZA.98.TV012.AF254776
CTRPNNNTRKSMRIGPGQTFYATGDIIGDIRQAHC
>C.ZA.98.TV013.AF254777
CTRPNNNTRRSIRIGPGQAFYTNDIIGDIRQAHC
>B.ZA.98.TV016.AF254778
CTRPNNNTRKSINLGQGRAWYATGAIIGDIRQAHC
>B.ZA.98.TV015.AF254779
CTRPGNNTRKSISMGPGRAFYATGDIIGDIRQAYC
>B.ZA.98.TV016.AF254780
CTRPNNNTRKSINLGQGRAWYATGAIIGDIRQAHC
>B.ZA.98.TV017.AF254781
CTRPNNNTRKSIPIGPGRAFYTTGDIIGDIRQAHC
>C.ZA.98.TV018.AF254782
CTRPNNNTRRSMRIGPGQTFYATGEIIGDIRQAYC
>C.ZA.98.TV019.AF254783
CTRPGNNTRKSIRIGPGQAFFATGAIIGDIRKAYC
>B.NL.84.ACH490_23roB2.AF258957
CTRPNNNTRKSIHLGPGRAFFTTGEIIGNIRQAYC
>B.NL.84.ACH490_23roA3.AF258958
CIRPSNNTRTSIHLGPGQAVYATGEIIGNIRQAHC
>B.NL.84.ACH490_23roF3.AF258959
CIRPSNNTRTSIHLGPGQAVYATGEIIGNIRQAHC
>B.NL.84.ACH490_23rob11.AF258960
CTRPNNNTRKSIHLGPGRAFYTTGGIIGNIRQAHC
>B.NL.84.ACH490_23roe11.AF258961
CIRPSNNTRTSIHLGPGQAVYATGEIIGNIRQAHC
>B.NL.84.ACH490_23roe2.AF258962
CTRPNNNTRKSIHLGPGRAFFTTGEIIGNIRQAYC
>B.NL.84.ACH490_23rog10.AF258963
CTRPNNNTRKSIHLGPGRAFFTTGEIIGNIRQAYC
>B.NL.85.ACH490_28rab6.AF258964
CTRPNNNTRKGIHLGPGRAFYATGGIVGNIRQAHC
>B.NL.85.ACH490_28roa1.AF258965
CTRPNNNTRKSIHLGPGRAFYTTGGIVGNIRQAHC
>B.NL.85.ACH490_28roa3.AF258966
CTRPNNNTRKGIHLGPGRAFYATGGIVGNIRQAHC
>B.NL.85.ACH490_28roB6.AF258967
CTRPNNNTRKSIHLGPGRAFYTTGGIVGNIRQAHC
>B.NL.85.ACH490_28roc2.AF258968
CTRPNNNTRKGIHLGPGRAFYATGGIVGNIRQAHC
>B.NL.85.ACH490_28roc5.AF258969
CTRPNNNTRKSIHLGPGRAFYTTGGIVGNIRQAHC
>B.NL.85.ACH490_28rod7.AF258970
CTRPNNNTRKSIHLGPGRAFYTTGGIIGNIRQAHC
>B.NL.85.ACH490_28rod8.AF258971
CTRPNNNTRKSIHLGPGRAFYTTGGIIGNIRQAHC
>B.NL.85.ACH490_28roe4.AF258972
CTRPNNNTRKSIHLGPGRAFYTTGGIVGNIRQAHC
>B.NL.85.ACH490_30rad9.AF258973
CTRPNNNTRKGIHLGPGRAFYATGGIVGNIRQAHC
>B.NL.85.ACH490_30rob12.AF258974
CTRPNNNTRKGIHLGPGRAFYATGGIVGNIRQAHC
>B.NL.85.ACH490_30rod1.AF258975
CTRPNNNTRKGIHLGPGRAFYATGGIVGDIRQAHC
>B.NL.85.ACH490_30rod2.AF258976
CTRPNNNTRKGIHLGPGRAFYATGGIVGNIRQAHC
>B.NL.85.ACH490_30rog10.AF258977
CTRPNNNTRKGIHLGPGRAFYATGGIVGDIRQAHC
>B.NL.85.ACH490_30rog6.AF258978
CTRPNNNTRKGIHLGPGRALYATGGIVGDIRQAHC
>B.NL.86.ACH490_33a2.AF258979
CTRPNNNTRKGIHLGPGRAFYATGEIIGNIRQAYC
>B.NL.86.ACH490_33a5.AF258980
CTRPNNNTRKGIHLGPGRAFYATGEIIGNIRQAYC
>B.NL.86.ACH490_33a7.AF258981
CTRPNKNIRKGLRLGPGRAFYTMGGIVGYIRQAHC
>B.NL.86.ACH490_33b3.AF258982
CTRPNNNTRKGIHLGPGRAFYATGEIIGNIRQAYC
>B.NL.86.ACH490_33c6.AF258983
CTRPNNNTRKGIHLGPGRAFYATGEIVGDIRKAHC
>B.NL.86.ACH490_33f4.AF258984
CTRPNKNIRKGLRLGPGRAFYTMGGIVGYIRQAHC
>B.NL.86.ACH490_33h5.AF258985
CTRPNKNIRKGLRLGPGRAFYTMGGIVGNIRQTHC
>B.NL.86.ACH490_33f3.AF258986
CTRPNNNTRKGIHLGPGRAFYATGEIVGDIRKAHC
>B.NL.86.ACH490_35rac6.AF258987
CTRPNKTTRKGLRLGPGRAFYTMGGIVGYIRQAHC
>B.NL.86.ACH490_35rad2.AF258988
CTRPNKTTRKGLRLGPGRAFYTMGGIVGYIRQAHC
>B.NL.86.ACH490_35rad8.AF258989
CTRPNKTTRKGLRLGPGRAFYTMGGIVGYIRQAHC
>B.NL.86.ACH490_35rae5.AF258990
CTRPNKTTRKGLRLGPGRAFYTMGGIVGYIRQAHC
>B.NL.86.ACH490_35raf4.AF258991
CTRPNKTTRKGLRLGPGRAFYTMGGIVGYIRQAHC
>B.NL.86.ACH490_35rag5.AF258992
CTRPNNNTRKGIHLGPGRAFYATGEIVGDIRKAHC
>B.NL.86.ACH490_35rag9.AF258993
CTRPNNNTRKGIHLGPGRAFYATGEIVGDIRKAHC
>B.NL.86.ACH490_35roa2.AF258994
CTRPNNNTRKGIHLGPGRAFYATGEIVGDIRKAHC
>B.NL.86.ACH490_35roa4.AF258995
CTRPNKTTRKGLRLGPGRAFYTMGGIVGYIRQAHC
>B.NL.86.ACH490_35rob1.AF258996
CTRPNNNTRKGIHLGPGRAFYATGEIVGDIRKAHC
>B.NL.86.ACH490_35roc3.AF258997
CTRPNNNTRKGIHLGPGRAFYATGEIVGDIRKAHC
>B.NL.86.ACH490_35roe4.AF258998
CTRPNKTTRKGLRLGPGRAFYTMGGIVGYIRQAHC
>B.NL.86.ACH490_35roe5.AF258999
CTRPNKTTRKGLRLGPGRAFYTLGGIVGYIRQAHC
>B.NL.87.ACH490_37rac11.AF259000
CTRPNKTIRKGLRLGPGRAFYTMGRIEGYIRQAHC
>B.NL.87.ACH490_37rad5.AF259001
CTRPNKTIRKGLRLGPGRAFYTMGRIEGYIRQAHC
>B.NL.87.ACH490_37rad8.AF259002
CTRPNKTIRKGLRLGPGRAFYTMGRIEGYIRQAHC
>B.NL.87.ACH490_37rah10.AF259003
CTRPNKTIRKGLRLGPGRAFYTMGRIEGYIRQAHC
>B.NL.87.ACH490_37roa3.AF259004
CTRPNKTIRKGLRLGPGRAFYTMGRIEGYIRQAHC
>B.NL.87.ACH490_37roa9.AF259005
CTRPNKTIRKGLRLGPGRAFYTMGRIEGYIRQAHC
>B.NL.87.ACH490_37rob2.AF259006
CTRPNNNTRKGIHLGPGRAFYATGEIVGDIRKAHC
>B.NL.87.ACH490_37rod4.AF259007
CTRPNKTIRKGLRLGPGRAFYTMGRIEGYIRQAHC
>B.NL.87.ACH490_37rod7.AF259008
CTRPNKTIRKGLRLGPGRAFYTMGRIEGYIRQAHC
>B.NL.87.ACH490_37roe11.AF259009
CTRPNKTIRKGLRLGPGRAFYTMGGIEGYIRQAHC
>B.NL.87.ACH490_37roe12.AF259010
CTRPNNNTRKGIHMGPGRAFYATGEIVGDIRKAHC
>B.NL.87.ACH171_25rah6.AF259011
CTRPGNNTRKSIHIGPGRAFYTTGQIIGNIRQAHC
>B.NL.87.ACH171_25rad12.AF259012
CTRPSNNTRKSIHIGPGRAFYTTGEVTGDIRQAHC
>B.NL.87.ACH171_25roc3.AF259013
CTRPSNNTRKSINIGPGRAWYTTGQITGDIRQAHC
>B.NL.87.ACH171_25roa5.AF259014
CTRPGNNTRKSIHIGPGRAFYTTGQIIGNIRQAHC
>B.NL.88.ACH171_29rad12.AF259015
CTRPSNNTRKSIHIGPGRAFYTTGEVTGDIRQAHC
>B.NL.88.ACH171_29raf8.AF259016
CTRPSNNTRKSIHIGPGRAFYTTGEVTGDIRQAHC
>B.NL.88.ACH171_29rof7.AF259017
CTRPGNNTRKSIHIGPGRAFYTTGQIIGNIRQAHC
>B.NL.88.ACH171_29roH8.AF259018
CTRPNNNTRKGIHIGPGRAFYTTGDIIGDIRQAHC
>B.NL.88.ACH171_29roa10.AF259019
CTRPGNNTRKRIHIGPGRAFYTTRQIIGNIRQAHC
>B.NL.88.ACH171_31roa2.AF259020
CTRPGNNTRKSIHIGPGRAFYTTGQIIGKIRQAHC
>B.NL.88.ACH171_31rod2.AF259021
CTRPGNNTRKSIHIGPGRAFYTTGQIIGNIRQAHC
>B.NL.88.ACH171_31roa5.AF259022
CTRPGNNTRKSIHIGPGRAFYTTGEIIGKIRQAHC
>B.NL.88.ACH171_31roe4.AF259023
CTRPGNNTRKSIHIGPGRAFYTTGEIIGKIRQAHC
>B.NL.88.ACH171_31rof6.AF259024
CTRPGNNTRKGIHIGPGRAFYTTGQIIGNIRQAHC
>B.NL.88.ACH171_31rob9.AF259025
CTRPGNNTRKRIHIGPGRAFYTTEQIIGNIRQAHC
>B.NL.88.ACH171_31rog6.AF259026
CTRPGNNTRKRIHIGPGRAFYTTEQIIGNIRQAHC
>B.NL.89.ACH171_33rab6A.AF259027
CTRPGNNTRKSIHIGPGRAFYTTGQIIGNIRQAHC
>B.NL.89.ACH171_33rae9.AF259028
CTRPGNNTRKGIHIGPGRAFYTTGQIIGNIRQAHC
>B.NL.89.ACH171_33roa1.AF259029
CTRPGNNTRKSIHIGPGRAFYTTGQIIGNIRQAHC
>B.NL.89.ACH171_33rab6B.AF259030
CTRPGNNTRKSIHIGPGRAFYTTGQIIGNIRQAHC
>B.NL.89.ACH171_33rah11.AF259031
CTRPGNNTRKSIHIGPGRAFYTTGQIIGNIRQAHC
>B.NL.89.ACH171_33rae1.AF259032
CTRPGNNTRKRISIGPGRAFYTTEQIIGNIRQAHC
>B.NL.89.ACH171_33rad3.AF259033
CTRPGNNTRKRISIGPGRAFYTTEQIIGNIRQAHC
>B.NL.89.ACH171_33roa2.AF259034
CTRPGNNTRKRISIGPGRAFYTTEQIIGNIRQAHC
>B.NL.89.ACH171_36rah7.AF259035
CTRPGNNTRKGIHIGPGRAFYTTGQIIGNIRQAHC
>B.NL.89.ACH171_36rah10.AF259036
CTRPGNNTRKGIHIGPGRAFYTTGQIIGNIRQAHC
>B.NL.89.ACH171_36roa4.AF259037
CTRPGNNTRKGIHIGPGRAFYTTGQIIGNIRQAHC
>B.NL.89.ACH171_36roh6.AF259038
CTRPGNNTRKGIHIGPGRAFYTTGQIIGNIRQAHC
>B.NL.89.ACH171_36rah1.AF259039
CTRPGNNTRKRISIGPGRAFYTTEQIIGNIRQAHC
>B.NL.89.ACH171_36rad10.AF259040
CTRPGNNTRKRISIGPGRAFYTTEQIIGDIRQAHC
>B.NL.89.ACH171_36rog4.AF259041
CTRPGNNTRKRISIGPGRAFYTTEQIIGDIRQAHC
>B.NL.89.ACH171_36rod11.AF259042
CTRPGNNTRKRISIGPGRAFYTTEQIIGDIRQAHC
>B.NL.89.ACH171_36roe11.AF259043
CTRPGNNTRKRISIGPGRAFYTTEQIIGNIRQAHC
>B.NL.90.ACH171_41rob6.AF259044
CTRPGNNTRKGIHIGPGRAFYTTGQIIGNIRQAHC
>B.NL.90.ACH171_41roc3.AF259045
CTRPGNNTRKGIHIGPGRAFYTTGQIIGNIRQAHC
>B.NL.90.ACH171_41roc5.AF259046
CTRPGNNTRKGIHIGPGRAFYTTGQIIGNIRQAHC
>B.NL.90.ACH171_41roe2.AF259047
CTRPGNNTRKGIHIGPGRAFYTTGQIIGDIRQAHC
>B.NL.90.ACH171_41roe4.AF259048
CTRPGNNTRKGIHIGPGRAFYTTGQIIGNIRQAHC
>B.NL.90.ACH171_41d12.AF259049
CTRPGNNTRRRISIGPGRAFYTTEQIIGNIRQAHC
>B.NL.90.ACH171_17141e9.AF259050
CTRPGNNTRRRISIGPGRAFYTTEQIIGNIRQAHC
>B.NL.90.ACH171_41raf5.AF259051
CTRPGNNTRRRISIGPGRAFYTTEQIIGNIRQAHC
>B.NL.90.ACH171_41rac10.AF259052
CTRPGNNTRKRISIGPGRAFYTTEQIIGNIRQAHC
>01_AE.TH.90.CM235.AF259954
CTRPSNNTRTSIRIGPGQAFYRTGDIIGDIRKAYC
>01_AE.TH.90.CM235.AF259955
CTRPSNNTRTSIRIGPGQAFYRTGDIIGDIRKAYC
>BC.CN.x.CHN19.AF268277
CTRPNNNTRKSIRIGPGQTFYATGDIIGDIRQAHC
>B.US.88.WR27.AF286365
CTRPGNKIRRRIHIGPGRAFYTDRVGDIRQAYC
>D.TZ.x.TZ4.AF307749
CVRPYRNIKIQRTPIGLGQALYTTKRIGHIGQAHC
>C.TZ.x.TZ5.AF307750
CTRPNNNTRKSIRIGPGQVFYATGDIIGDIRQAHC
>A1.TZ.x.TZ7.AF307751
CTRPNNNTRKSIHIGPGQAFYAIGDVIGNIRQAQC
>10_CD.TZ.x.TZ9.AF307752
CVRPSNNTRKSIRIGPGQTFYATGDITGDIRQAHC
>A1.TZ.x.TZ11.AF307753
CIRPNNNTRKSVHIGPGQTFYATGDIIGNIRQAHC
>A1.TZ.x.TZ13.AF307754
CIRPNNNTRKSVRIGPGQAFYATGDIIGDIRQAHC
>C.TZ.x.TZ14.AF307755
CTRPNNNTRKSIRIGPGQTFYATGDIIGDIRQAHC
>C.TZ.x.TZ19.AF307756
CTRPNNNTRESIRIGPGQTFYATGDIIGDIRQAHC
>D.TZ.x.TZ21.AF307757
CTRPSNNTRQGIHIGPGQALYTTKIIGDIRQAHC
>D.TZ.x.TZ23.AF307758
CSRPYKKERQRTHIGPGQALYTTRTTRVEGNIRQAHC
>B.TT.x.SC24-QH0515c.1.AF310108
CTRPNNNTRKSIHIEAGKALYTGEIIGDIRQAHC
>B.TT.x.SC24-QH0648c.1.AF310109
CTRPNNNTRKSIHIGAGKALYTGEIIGDIRQAHC
>B.TT.x.SC24-QH0797c.3.AF310110
CTRPNNNTRKSIHIGPGKALYTGEIIGDIRQAHC
>B.TT.x.SC24-QH1246c.3.AF310111
CTRPNNNTRKSIHIGPGKALYTGEIIGDIRQAHC
>B.TT.x.SC24-QH1483c.3.AF310112
CTRPNNNTRKSIHIGPGKALYTGEIIGDIRQAHC
>B.TT.x.SC24-QH1503c.1.AF310113
CTRPNNNTRKSIHIGPGKALYTGEIIGDIRQAHC
>B.TT.x.SC24-QH1503c.12.AF310114
CTRPNNNTRKSIHIGPGKALYTGEIIGDIRQAHC
>B.TT.x.SC24-QH1503c.5.AF310115
CTRPNNNTRKSIHIGPGKALYTGEIIGDIRQAHC
>B.TT.x.SC24-QH1520c.2.AF310116
CTRPNNNTRKSIRMGIRRAFYTREIIGDIRQAHC
>B.TT.x.SC24-QH1549c.1.AF310117
CTRPNNNTRKSIHVGPGKALYTGEIIGDIRQAHC
>B.TT.x.SC24-QH1549c.13.AF310118
CTRPNNNTIKSIRMGIRRAFYTREIIGDIRQAHC
>B.TT.x.SC24-QH0515.AF310119
CTRPNNNTRKSIHIGAGKALYTGEIIGDIRQAHC
>B.TT.x.SC24-QH0648.AF310120
CTRPNNNTRKSIHIGAGKALYTGEIIGDIRQAHC
>B.TT.x.SC24-QH1246.AF310121
CTRPNNNTRKSIHIGPGKALYTGEIIGDIRQAHC
>B.TT.x.SC24-QH1549.AF310122
CTRPNNNTRKSIHMGPGKALYTGEIIGDIRQAHC
>B.TT.x.SC51-QH1302c.23a.AF310123
CTRPNNNTRKSIHLGAGRALYTGEIIGDIRQAHC
>B.TT.x.SC51-QH1420c.2.AF310124
CTRPNNNTRKSIHLGAGRALYTGEIIGDIRQAHC
>B.TT.x.SC51-QH1490c.11a.AF310125
CTRPNNNTRKSIHLGAGRALYTREIIGDIRQAHC
>B.TT.x.SC51-QH1490c.4a.AF310126
CTRPNNNTRKSIHLGAGKALYTGEIIGDIRQAHC
>B.TT.x.SC51-QH1509c.3.AF310127
CTRPNNNTRKSIHLGAGRALYTGEIIGDIRQAHC
>B.TT.x.SC51-QH1521c.28.AF310128
CTRPNNNTRKSIHLGAGKALYTGEIIGDIRQAHC
>B.TT.x.SC51-QH1521c.30.AF310129
CTRPNNNTRKHIHLGARKAFYTGEIIGDIRQAHC
>B.TT.x.SC51-QH1521c.34.AF310130
CTRPNNNTRKHIHLGAGKAFYTGEIIGDIRQAHC
>B.TT.x.SC51-QH1536c.2.AF310131
CTRPNNYTRKHIHLGARKAFYTGEIIGDIRQAHC
>B.TT.x.SC51-QH1558c.23a.AF310132
CTRPNNYTRKHIHLGARKAFYTGEIVGDIRQAHC
>C.BW.96.chimeric.AF321523
CTRPGNNTRRSVRIGPGQAFYATGDIIGDIRAAHC
>AG.CM.99.99CMBD4.AF355318
CTRPNNNTRKSVRIGPGQTFYATGEVIGDIRQAHC
>AG.CM.99.99CMBD5.AF355319
CTRPGNNTRKSIRIGIGRGQTFYANGRVVGDIRQAHC
>AG.CM.99.99CMBD6.AF355320
CTRPGNPIRKRIGIGPGQAFHATGNIIGDIRRAQC
>AG.CM.99.99CMLB2.AF355321
CTRPGNNTRKSVRIGPGQTFYATGDIIGDIRQAHC
>A.CM.99.99CMLB4.AF355322
CIIPNNNTRKSIHIGPGQAFYARGDIIGDIRQAHC
>A.CM.99.99CMLB5.AF355323
CIRPNNNTRRGIHIGPGQAFYARGAIIGDIRQAYC
>G.CM.99.99CMLB6.AF355324
CTRPNNNTRKSITLGPGQAFYATGAIIGNIRQAHC
>AG.CM.99.99CMLB9.AF355325
CTRPNNNTRKRVPIGPGQTFYATDIIGNIRQAHC
>G.CM.99.99CMLB11.AF355326
CTRPNNNTRKSISIGPGQAFYATGDIIGDIKKAYC
>AG.CM.99.99CMLB20.AF355327
CIRPNNNAIKNVGIGPGQTFYTTGKIIGNISQAYC
>A.CM.99.99CMLB25.AF355328
CIRPGNNTRKSIHIGPGQAFYARGDIIGDIRQAHC
>A.CM.99.99CMLB26.AF355329
CIRPNNNTRKGIHIGPGQAFYARGDIIGNIRHAFC
>G.CM.99.99CMLB30.AF355330
CTRPNNNTKKGIRTGIGAGQTFYATGKIIGDIRQAHC
>AG.CM.99.99CMLB31.AF355331
CTRPNNNTRTSVRIGPGQTFYATGAIIGDIRKAYC
>F2.CM.99.99CMLB33.AF355332
CTRPGNKTRRSMRIGPGRVFYATNIIGDIRKAYC
>U.CM.99.99CMLB40.AF355333
CTRPNNYTRKSIPIGPGRAVFKTGDIIGDIRQAYC
>AG.CM.99.99CMYD3.AF355334
CTRPGNNTRRRMRIGPGYFYTKRIIGDIRQAHC
>AG.CM.99.99CMYD6.AF355335
CTRPHNNTRTSTRIGPGQTFYATGDIIGDIRQAHC
>AG.CM.99.99CMYD9.AF355336
CTRPANNTRRAIGIGPGRKYYATDKIIGNIRQAHC
>B.NL.x.08preA4.AF355630
CTRPSNNTRKSINIGPGRAWYATGEIIGDIRKAHC
>B.NL.x.08preB2p.AF355631
CTRPSNNTRKSINIGPGRAWYATGEIIGDIRKAHC
>B.NL.x.08preB3p.AF355632
CTRPSNNTRKSINIGPGRAWYATGEIIGDIRKAHC
>B.NL.x.08preB8.AF355633
CTRPSNNTRKSINIGPGRAWYATGEIIGDIRKAHC
>B.NL.x.08preB11.AF355634
CTRPSNNTRKSINIGPGRAWYATGEIIGDIRKAHC
>B.NL.x.08preC3B.AF355635
CTRPSNNTRKSINIGPGRAWYATGEIIGDIRKAHC
>B.NL.x.08preD7.AF355636
CTRPSNNTRKSINIGPGRAWYATGEIIGDIRKAHC
>B.NL.x.08preD11.AF355637
CTRPSNNTRKSINIGPGRAWYATGEIIGDIRKAHC
>B.NL.x.08preE4p.AF355638
CTRPSNNTRKSINIGPGRAWYATGEIIGDIRKAHC
>B.NL.x.0845c1.AF355641
CTRPSNNTRKSINIGPGRAWYATGEIIGDIRKAHC
>B.NL.x.0845c6.AF355642
CTRPSNNTRKSINIGPGRAWYATGEIIGDIRKAHC
>B.NL.x.0845e9.AF355643
CTRPSNNTRKSINIGPGRAWYATGEIIGDIRKAHC
>B.NL.x.0845h4.AF355644
CTRPNNNTRKSINIGPGRAWYATGKIIGNIRQAHC
>B.NL.x.0896K45.AF355647
CTRPNNNTRKSINIGPGRAWYATGEIIGDIRKAHC
>B.NL.x.08152roc12.AF355658
CTRPSNNTRKSINIGPGRAWYATGEIIGDIRKAHC
>B.NL.x.08152roe12.AF355659
CTRPSNNTRKSINIGPGRAWYATGEIIGDIRKAHC
>B.NL.x.08preA1.AF355660
CTRPNNNTRKSINVGPGRAWYVTRVIGDIRQAHC
>B.NL.x.08preA3.AF355661
CTRPNNNTRKSINVGPGRAWYVTRVIGDIRQAHC
>B.NL.x.08preA9.AF355662
CTRPNNNTRKSINVGPGRAWYVTRVIGDIRQAHC
>B.NL.x.08preB3.AF355663
CTRPNNNTRKSINVGPGRAWYVTRVIGDIRQAHC
>B.NL.x.08preC5.AF355664
CTRPNNNTRKSINVGPGRAWYVTRVIGDIRQAHC
>B.NL.x.08preC5s.AF355665
CTRPNNNTRKSINVGPGRAWYVTRVIGDIRQAHC
>B.NL.x.08preC6.AF355666
CTRPNNNTRKSINVGPGRAWYVTRVIGDIRQAHC
>B.NL.x.08preC8.AF355667
CTRPNNNTRKSINVGPGRAWYVTRVIGDIRQAHC
>B.NL.x.08preC9.AF355668
CTRPNNNTRKSINVGPGRAWYVTRVIGDIRQAHC
>B.NL.x.08preE2p.AF355669
CTRPNNNTRKSINVGPGRAWYVTRVIGDIRQAHC
>B.NL.x.0845a4.AF355671
CTRPNNNTRKSINVGPGRAWYVTRVIGDIRQAHC
>B.NL.x.0845b7.AF355672
CTRPNNNTRKSINVGPGRAWYVTRVIGDIRQAHC
>B.NL.x.0845c9.AF355673
CTRPNNNTRKSINVGPGRAWYVTRVIGDIRQAHC
>B.NL.x.0845f12.AF355674
CTRPNNNTRKGINVGPGRAWYVTRVIGDIRQAHC
>B.NL.x.0896K23B.AF355675
CTRPNNNTRKSINVGPGRAWYVTRVIGDIRQAHC
>B.NL.x.0896K26.AF355676
CTRPNNNTRKSINVGPGRAWYVTRVIGDIRQAHC
>B.NL.x.08152rah9.AF355679
CTRPNNNTRKSINVGPGRAWYVTRVIGDIRQAHC
>B.NL.x.15prea3.AF355686
CTRPNNKIRTSFRIGPGQVFYKTGDITGDIRKAYC
>B.NL.x.15prea6.AF355687
CTRPNNKIRTSFRIGPGQVFYKTGDITGDIRKAYC
>B.NL.x.15prea9.AF355688
CTRPNNKIRTSFRIGPGQVFYKTGDITGDIRKAYC
>B.NL.x.15prea12.AF355689
CTRPNNKIRTSFRIGPGQVFYKTGDITGDIRKAYC
>B.NL.x.15preb1.AF355690
CTRPSNNIRTSTRIGPGQVFYRTGSITGDIRKAYC
>B.NL.x.15preb5.AF355691
CTRPNNKIRTSFRIGPGQVFYKTGDITGDIRKAYC
>B.NL.x.15prec1.AF355692
CTRPSNKIRTSFRIGPGQVFYKTGDITGDIRKAYC
>B.NL.x.15pree1.AF355693
CTRPNNKIRTSFRIGPGQVFYKTGDITGDIRKAYC
>B.NL.x.15pree3.AF355694
CTRPNNKIRTSFRIGPGQVFYKTGDITGDIRKAYC
>B.NL.x.15pree7.AF355695
CTRPNNKIRTSFRIGPGQVFYKTGDITGDIRKAYC
>B.NL.x.15pree9.AF355696
CTRPNNKIRTSFRIGPGQVFYKTGDITGDIRKAYC
>B.NL.x.15pree12.AF355697
CTRPNNKIRTSFRIGPGQVFYKTGDITGDIRKAYC
>B.NL.x.15pref2.AF355698
CTRPNNKIRTSFRIGPGQVFYKTGDITGDIRKAYC
>B.NL.x.15pref7.AF355699
CTRPNNKIRTSFRIGPGQVFYKTGDITGDIRKAYC
>B.NL.x.15pref12.AF355700
CTRPNNKIRTSFRIGPGQVFYKTGDITGDIRKAYC
>B.NL.x.15preg3.AF355701
CTRPNNKIRTSFRIGPGQVFYKTGDITGDIRKAYC
>B.NL.x.15preg11.AF355702
CTRPNNKIRTSFRIGPGQVFYKTGDITGDIRKAYC
>B.NL.x.15preg12.AF355703
CTRPNNKIRTSFRIGPGQVFYKTGDITGDIRKAYC
>B.NL.x.15preh7.AF355704
CTRPNNKIRTSFRIGPGQVFYKTGDITGDIRKAYC
>B.NL.x.1549C7.AF355705
CTRPNNKIRTSFRIGPGQVFYKTGDITGDIRKAYC
>B.NL.x.1549D12.AF355706
CTRPNNKIRTSFRIGPGQVFYKTGDITGDIRKAYC
>B.NL.x.1549F1.AF355707
CTRPNNKIRTSFRIGPGQVFYKTGDITGDIRKAYC
>B.NL.x.1549G3.AF355708
CTRPSNKIRTSFRIGPGQVFYRTGDITGDIRKAYC
>B.NL.x.1549H3.AF355709
CTRPNNKIRTSFRIGPGQVFYKTGDITGDIRKAYC
>B.NL.x.1582K57.AF355710
CTRPSNKIRTSFRIGPGQVFYKTGDITGDIRKAYC
>B.NL.x.1582K58.AF355711
CTRPSNKIRTSFRIGPGQVFYKTGDITGDIRKAYC
>B.NL.x.1582K59.AF355712
CTRPSNKIRTSFRIGPGQVFYKTGDITGDIRKAYC
>B.NL.x.15104K1.AF355713
CTRPNNKIRTSFRIGPGQVFYKTGDITGDIRKAYC
>B.NL.x.14PREB2.AF355726
CTRPSNNTRKSIHLGPGRAFYATGDIIGNIRKAHC
>B.NL.x.14PREB5.AF355727
CTRPNNNTRKSIPLGPGRAFYATGDIIGNIRKAHC
>B.NL.x.14PRED10.AF355728
CTRPSNNTRKSIPLGPGRAFYATGDIIGNIRKAHC
>B.NL.x.14PREE1.AF355729
CTRPCNNTRKSIPLGPGRAFYATGDIIGNIRKAHC
>B.NL.x.14PREE6.AF355730
CTRPSNNTRKSIPLGPGRAFYATGDIIGNIRKAHC
>B.NL.x.14PREF7.AF355731
CTRPNNNTRKSIPLGPGRAFYATGDIIGNIRKAHC
>B.NL.x.14PREG6.AF355732
CTRPNNNTRKSIHLGPGRAFYATGDIIGNIRKAHC
>B.NL.x.14PREC5.AF355733
CTRPGNKTIKSISLGPGRAFSATRQIIGDIRKAYC
>B.NL.x.14PREC6.AF355734
CTRPGNKTIKSISLGPGRAFSATRQIIGDIRKAYC
>B.NL.x.14PREC12.AF355735
CTRPGNKTIKSISLGPGRAFSATRQIIGDIRKAYC
>B.NL.x.14PRED9.AF355736
CTRPGNKTIKSISLGPGRAFSATRQIIGDIRKAYC
>B.NL.x.14PREE3.AF355737
CTRPGNKTIKSISLGPGRAFSATRQIIGDIRKAYC
>B.NL.x.14PREF3.AF355738
CTRPGNKTIKSISLGPGRAFSATRQIIGDIRKAYC
>B.NL.x.14PREG3.AF355739
CTRPGNKTIKSISLGPGRAFSATRQIIGDIRKAYC
>B.NL.x.14PREG5.AF355740
CTRPGNKTIKSISLGPGRAFSATRQIIGDIRKAYC
>B.NL.x.14PREG10.AF355741
CTRPGNKTIKSISLGPGRAFSATRQIIGDIRKAYC
>B.NL.x.1452F1.AF355742
CTRPGNKTIKSISLGPGRAFSATRQIIGDIRKAYC
>B.NL.x.1494K28.AF355743
CTRPGNKTIRSISLGPGRAFSATRQIIGDIRKAYC
>B.NL.x.1494K2.AF355744
CTRPGNKTIRSISLGPGRAFSVTRQIIGDIRKAYC
>B.NL.x.1498K3.AF355745
CTRPGNKTIKSISLGPGRAFSATRQIIGDIRKAYC
>B.NL.x.1498K4.AF355746
CTRPGNKTIKSISLGPGRAFSATRQIIGDIRKAYC
>B.NL.x.1498K5.AF355747
CTRPGNKTIKSISLGPGRAFSATRQIIGDIRKAYC
>B.NL.x.14137R0H6.AF355748
CTRPGNKTIRSISLGPGRAFSATRQIIGDIRKAYC
>C.ZA.98.TV001A.AF391230
CTRPNNNTRKSVRIGPGQAFYATNDVIGNIRQAHC
>C.ZA.98.TV001B.AF391231
CTRPNNNTRKSVRIGPGQAFYATNDVIGNIRQAHC
>C.ZA.98.TV002.AF391232
CTRPGNNTRKSVRIGPGQAFYATGDIIGDIRQAHC
>C.ZA.98.TV003.AF391233
CTRPNNNTRKSIRIGPGQTFYATNGIIGNIRQAHC
>C.ZA.98.TV004.AF391234
CTRPNNNTRKSIRIGPGQTFYATGEIIGDIRQAHC
>C.ZA.98.TV006A.AF391235
CTRPGNNTRQSIRIGPGQTFYATGDIIGDIRQAHC
>C.ZA.98.TV006B.AF391236
CTRPGNNTRQSIRIGPGQTFYATGDIIGDIRQAHC
>C.ZA.98.TV006C.AF391237
CTRPGNNTRQSIRIGPGQTFYATGDIIGDIRQAHC
>C.ZA.98.TV007A.AF391238
CPRPNHNTRRSIRIGPGQAFYATGDIIGDIRQAHC
>C.ZA.98.TV007B.AF391239
CPRPNHNTRRSIRIGPGQAFYATGDIIGDIRQAHC
>C.ZA.98.TV008A.AF391240
CTRPNNNTRKSIRIGPGQTFFATNDIIGDIRQAYC
>C.ZA.98.TV008B.AF391241
CTRPNNNTRKSIRIGPGQTFFATNDIIGDIRQAYC
>C.ZA.98.TV010.AF391242
CTRPNNNTRKSVRIGPGQTFYATGDIIGDIREAHC
>C.ZA.98.TV012A.AF391243
CTRPNNNTRKSMRIGPGQTFYATGDIIGDIRQAHC
>C.ZA.98.TV012B.AF391244
CTRPNNNTRKSMRIGPGQTFYATGDIIGDIRQAHC
>C.ZA.98.TV013A.AF391245
CTRPNNNTRRSIRIGPGQAFYTNDIIGDIRQAHC
>C.ZA.98.TV013B.AF391246
CTRPNNNTRRSIRIGPGQAFYTNDIIGDIRQAHC
>C.ZA.98.TV014A.AF391247
CTRPGNNTRKSVRIGPGQTFYATGDIIGDIRQAHC
>C.ZA.98.TV014B.AF391248
CTRPGNNTRKSVRIGPGQTFYATGDIIGDIRQAHC
>C.ZA.98.TV018.AF391249
CTRPNNNTRRSMRIRPGQTFYATGEIIGDIRQAYC
>C.ZA.98.TV019.AF391250
CTRPGNNTRKSIRIGPGQAFFATGAIIGDIRKAYC
>A.KE.93.Q842-d12_PNS70d.AF407160
CTRPNNNTRKSIHIGPGQAFYATGDIIGDIRQAHC
>A.KE.93.Q842-d14.AF407161
CTRPNNNTRKSIPIGPGQAFYATGDIIGDIRQAHC
>A.KE.93.Q842-d16.AF407162
CTRLNNNTRKSIHIGPGQAFYTTGDIIGDIRQAHC
>A1CDGKU.ZA.99.CM4.AF411964
CIRPTNNTRQSIRFGPGQVFFGTDVIGDIRQAHC
>A2C.ZA.98.DU178.AF411965
CTRPNNNTRRSVRIGPGQAFYTSDIIGDIREAHC
>C.ZA.99.ZASW7.AF411966
CTRPGSNKQRIRNIRIGPGRAFHTNGVIGDIRKAYC
>C.ZA.99.99ZACM9.AF411967
CARPGNNTIKRIRIGPRYAFYAKETIIGDIRQAHC
>A1.KE.00.KER2008.AF457052
CTRPNNNTRRGVHIGLGRRFYTTQVVGDIRQAYC
>A1.KE.99.KNH1088.AF457063
CTRPNNNTRKGIHIGPGQAFYATGEIIGDIRQAHC
>A1.KE.99.KNH1135.AF457065
CTRPNNNTRKSIHIGPGQAFYATGDIIGDIRQAYC
>A1.KE.00.KNH1144.AF457066
CTRPNNNTRESVRIGPGQAFFATGDIIGDIRQAHC
>A1.KE.00.KNH1207.AF457068
CTRPSNNTRKSVRIGPGQAFYTTGDITGDIRQAYC
>A1.KE.00.KNH1209.AF457069
CTRPNNNTRKSIHIGPGQAFYATGDIIGDIRQAHC
>A1.KE.00.KSM4030.AF457079
CTRPSNNTRKSVRIGPGQVFYATDIIGNIRQAHC
>D.KE.01.NKU3006.AF457090
CTRPSNNTRQSIRIGPGQAFYTTEVIGNIRLAFC
>U.ZA.99.99CM4ZA.AF481785
CIRPNNNTRQSIRFGPGQVFFGTDVIGDIRQAHC
>D.UG.99.99UGA07412.AF484477
CIRPNNNTRKSIRIGPGQALYTTDIIGNIRQAHC
>D.UG.99.99UGD26830.AF484486
CTRPGNNTRQSIHLGPGQALWTTTDIIGNIRQAHC
>D.UG.99.99UGE08364.AF484487
CTRPSNNTRQSIRIGPGLAFYTTKIIGDIRQAHC
>D.UG.98.98UG57128.AF484502
CTRPSNNTRKGVHIGPGQAIYSTGQIIGDIRKAHC
>D.UG.99.99UGE13613.AF484515
CTRPYNNTRQGTHIGPGRTLFTTRIIGNIRKAYC
>D.UG.98.99UGJ32228.AF484516
CTRPNNNTRKSIRIGPGQAFYTTNIIGDIRQAYC
>D.UG.99.99UGA03349.AF484518
CTRPYNNTRKGVHIGPGQAYYTTKIIGDIRQAHC
>B.US.x.MACS2BR_13.AF491737
CTRPNNNTRKSIHMGPGKAFYTTGVIGDIRQAHC
>B.US.x.MACS2BR_4.AF491738
CTRPNNNTRKSIHMGPGKAFYTTGVIGDIRQAHC
>B.US.x.MACS2BR_9.AF491739
CTRPNNNTRKSIHMGPGKAFYTTGVIGDIRQAHC
>B.GB.x.UK1BR_15.AF491740
CTRPNNNTRKSIPMGPGKAFYATGDIIGDIRQAHC
>B.GB.x.UK1BR_30.AF491741
CSRPNNNTRKSIPMGPGKAFYATGDIIGDIRQAHC
>B.GB.x.UK1BR_32.AF491742
CTRPNNNTRKSIPMGPGKAFYATGDIIGDIRQAHC
>B.US.x.Pat1_1_12.AF540994
CTRPNNNTRKSIPIGPGRALYATGEIIGQIRRAYC
>B.US.x.Pat1_1_16.AF540995
CTRPNNNTRKSINIGPGRAFYATGEIIGDIRQAHC
>B.US.x.Pat1_1_2.AF540996
CTRPNNNTRKSIPIGPGRALYATGEIIGQIRRAYC
>B.US.x.Pat1_1_3.AF540997
CTRPNNNTRKSIPIGPGRAFYATGDIIGDIRQAHC
>B.US.x.Pat1_1_4.AF540998
CTRPNNNTRKSIPIGPGRALYATGEIIGQIRRAYC
>B.US.x.Pat1_1_5.AF540999
CTRPNNNTRKSIPIGPGRALYATGEIIGQIRRAYC
>B.US.x.Pat1_1_6.AF541000
CTRPNNNTRKSIPIGPGRAFYATGDIIGDIRQAHC
>B.US.x.Pat1_1_7.AF541001
CTRPSNNTRKSIPMGPGKAFYATGDIIGDIRKAHC
>B.US.x.Pat1_1_8.AF541002
CTRPNNNTRKSIPIGPGRAFYATGDIIGDIRQAHC
>B.US.x.Pat1_1_9.AF541003
CTRPNNNTRKSIPIGPGRALYATGEIIGQIRRAYC
>B.US.x.Pat1_2_1.AF541004
CTRPSNNTRKSIPMGPGKAFYATGDIIGDIRKAHC
>B.US.x.Pat1_2_10.AF541005
CTRPSNNTRKSIPMGPGKAFYATGDIIGDIRKAHC
>B.US.x.Pat1_2_12.AF541006
CTRPSNNTRKSIPIGPGRAFYATGDIIGDIRKAHC
>B.US.x.Pat1_2_4.AF541007
CTRPSNNTRKSIPMGPGRAFYTTGEIIGNIRQAHC
>B.US.x.Pat1_2_6.AF541008
CTRPSNNTRKSIPMGPGKAFYATGDIIGDIRKAHC
>B.US.x.Pat1_2_9.AF541009
CTRPSNNTRKSIPIGPGRAFYATGEITGDIRKAHC
>B.US.x.Pat1_3_13.AF541010
CTRPNNNTRKSIPMGPGKAFYATGDIIGDIRKAHC
>B.US.x.Pat1_3_16.AF541011
CTRPNNNTGKSIPIGPGRAFYATGEIIGDIRQAHC
>B.US.x.Pat1_3_18.AF541012
CTRPNNNTRKSIPMGPGRAFYATGEIIGDIRQAHC
>B.US.x.Pat1_3_2.AF541013
CTRPNNNTRKSIPIGPGRALYATGDIIGDIRKAHC
>B.US.x.Pat1_3_24.AF541014
CTRPNNNTRKSINIGPGRAFYTTGEIIGDIRQAHC
>B.US.x.Pat1_3_6.AF541015
CTRPNNNTRKSIPIGPGRAFYATGEIIGDIRQAHC
>B.US.x.Pat1_3_7.AF541016
CTRPNNNTRKSIPIGPGRAFYTTGEIIGDIRQAHC
>B.US.x.Pat1_3_8.AF541017
CTRPNNNTRKSIPIGPGRAFYATGEIIGDIRQAHC
>B.US.x.Pat1_4_10.AF541018
CIRPNNNTRKSIHIGPGRAFYTTGEIIGDIRQAHC
>B.US.x.Pat1_4_19.AF541019
CTRPNNNTRKSIHIGPGRAFYTTGEIIGDIRQAHC
>B.US.x.Pat1_4_2.AF541020
CTRPNNNTRKSIHIGPGRAFYTTGEIIGDIRQAHC
>B.US.x.Pat1_4_20.AF541021
CTRPNNNTRKSINIGPGRAFYTTGEIIGDIRQAHC
>B.US.x.Pat1_4_23.AF541022
CTRPNNNTRKSIHIGPGRAFYTTGEIIGDIRQAHC
>B.US.x.Pat1_4_3.AF541023
CTRPNNNTRKSINIGPGRAFYTTGEIIGDIRQAHC
>B.US.x.Pat1_4_5.AF541024
CTRPNNNTRKGINIGPGRAFYTTGEIIGDIRQAHC
>B.US.x.Pat1_4_6.AF541025
CTRPNNNTRKSIHIGPGRAFYTTGEIIGNIRQAHC
>B.US.x.Pat1_5_2.AF541026
CTRPSNNTRKSIPMGPGKAFYATGDITGDIRKAHC
>B.US.x.Pat1_5_3.AF541027
CTRPNNNTRKSIHIGPGRAFYTTGEIIGDIRQAHC
>B.US.x.Pat1_5_4.AF541028
CTRPNNNTRKSIHIGPGRAFYTTGEIIGDIKQAHC
>B.US.x.Pat1_5_5.AF541029
CTRPNNNTRKSIHIGPGRAFYTTGEIIGDIRQAHC
>B.US.x.Pat1_5_6.AF541030
CTRPNNNTRKSINIGPGRAFYTTGEIIGDIRQAHC
>B.US.x.Pat1_5_8.AF541031
CTRPSNNTRKSIPIGPGRAFYATGEITGDIRQAHC
>B.US.x.Pat1_5_9.AF541032
CTRPNNNTRKSIHIGPGRAFYTTGEIIGDIRQAHC
>B.US.x.Pat1_6_1.AF541033
CTRPSNNTRKSIPMGPGKAFYATGDITGDIRKAHC
>B.US.x.Pat1_6_12.AF541034
CTRPSNNTRKSIPMGPGKAFYATGDIIGDIRKAHC
>B.US.x.Pat1_6_2.AF541035
CTRPNNNTRKSINIGPGRAFYTTGDIIGDIRQAHC
>B.US.x.Pat1_6_3.AF541036
CTRPSNNTRKSIPMGPGKAFYTTGEIIGNIRQAHC
>B.US.x.Pat1_6_4.AF541037
CTRPNNNTRKSIHIGPGRAFYTTGEIIGNIRQAHC
>B.US.x.Pat1_6_6.AF541038
CTRPNNNTRKSIPMGPGKAFYATGDIIGDIRKAHC
>B.US.x.Pat1_6_7.AF541039
CTRPSNNTRKSIPMGPGKAFYATGDIIGDIRQAHC
>B.US.x.Pat1_6_8.AF541040
CTRPNNNTRKSIHIGPGRAFYTTGEIIGDIRQAHC
>B.US.x.Pat1_6_9.AF541041
CTRPNNNTRKSIHIGPGRAFYTTGEIIGNIRQAHC
>B.US.x.Pat1_7_1.AF541042
CTRPSNNTRKSIPMGPGKAFYATGDIIGDIRKAHC
>B.US.x.Pat1_7_10.AF541043
CTRPNNNTRKSIHIGPGRAFYTTGEIIGDIRQAHC
>B.US.x.Pat1_7_12.AF541044
CTRPSNNTRKSIPMGPGKAFYATGDITGDIRKAHC
>B.US.x.Pat1_7_13.AF541045
CTRPSNNTRKSIPMGPGKAFYATGDIIGDIRKAHC
>B.US.x.Pat1_7_14.AF541046
CTRPSNNTRKSIPMGPGKAFYATGDITGDIRKAHC
>B.US.x.Pat1_7_4.AF541047
CTRPSNNTRKSIPMGPGKAFYATGDITGDIRKAHC
>B.US.x.Pat1_7_6.AF541048
CTRPSNNTRKSIPMGPGKAFYATGDITGDIRKAHC
>B.US.x.Pat1_7_7.AF541049
CTRPSNNTRKSIPMGPGKAFYATGDITGDIRKAHC
>B.US.x.Pat1_7_8.AF541050
CTRPSNNTRKSIPMGPGKAFYATGDITGDIRKAHC
>B.US.x.Pat1_7_9.AF541051
CTRPSNNTRKSIPMGPGKAFYATGDITGDIRKAHC
>B.US.x.Pat1_8_1.AF541052
CTRPNNNTRKSIPIGPGRAFYATGDIIGDIRQAHC
>B.US.x.Pat1_8_10.AF541053
CTRPNNNTRKSIPIGPGRAFYATGDIIGDIRQAHC
>B.US.x.Pat1_8_11.AF541054
CTRPNNNTRKSIPIGPGRAFYATGDIIGDIRQAHC
>B.US.x.Pat1_8_12.AF541055
CTRPNNNTRKSIPIGPGRAFYATGDIIGDIRQAHC
>B.US.x.Pat1_8_14.AF541056
CTRPNNNTRKSIHIGPGRAFYTTGEIIGDIRQAHC
>B.US.x.Pat1_8_2.AF541057
CTRPNNNTRKSIPIGPGRAFYATGDIIGDIRQAHC
>B.US.x.Pat1_8_4.AF541058
CTRPNNNTRKSIPIGPGRAFYATGDIIGDIRQAHC
>B.US.x.Pat1_8_8.AF541059
CTRPSNNTRKSIHIGPGRAFYTTGEIIGDIRQAHC
>B.US.x.Pat2_1_1.AF541060
RVRPNNNTRRSIHIGLGRRFYTTEIVGDIRKAYC
>B.US.x.Pat2_1_11.AF541061
CIRPNNNTRRGIHIGLGRRFYTTEIVGDIRKAYC
>B.US.x.Pat2_1_12.AF541062
CVRPNNNTRRSIHIGLGRRFYTTEIVGDIRKAYC
>B.US.x.Pat2_1_15.AF541063
CIRPNNNTRRGIHIGLGRRFYTTEIVGDIRKAYC
>B.US.x.Pat2_1_2.AF541064
CIRPNNNTRRGIHIGLGRRFYTTEIVGDIRKAYC
>B.US.x.Pat2_1_3.AF541065
CIRPNNNTKRSIHIGLGRRFYTTEIVGDIRKAYC
>B.US.x.Pat2_1_5.AF541066
CVRPNNNTRRSIHIGLGRRFYTTEIVGDIRKAYC
>B.US.x.Pat2_1_8.AF541067
CIRPNNNTKRSIHLGLGRRFYTTEIVGDIRKAYC
>B.US.x.Pat2_1_9.AF541068
CVRPNNNTRRSIHIGLGRRFYTTEIVGDIRKAYC
>B.US.x.Pat2_2_1.AF541069
CVRPNNNTRRGIHIGLGRRFYTTEIVGDIRKAYC
>B.US.x.Pat2_2_10.AF541070
CIRPNNNTKRSIHLGLGRRFYTTEIVGDIRKAYC
>B.US.x.Pat2_2_11.AF541071
CVRPNNNTRRGIHIGLGRRFYTTEIVGDIRKAYC
>B.US.x.Pat2_2_12.AF541072
CIRPNNNTRRGIHIGLGRRFYTTEIVGDIRKAYC
>B.US.x.Pat2_2_13.AF541073
CIRPNNNTRRGIHIGLGRRFYATEIVGDIRKAYC
>B.US.x.Pat2_2_4.AF541074
CIRPNNNTRRGIHIGLGRRFYTTEIVGDIRKAYC
>B.US.x.Pat2_2_5.AF541075
CVRPSNNTRRGIHIGLGRRFYTTEIVGDIRKAYC
>B.US.x.Pat2_2_6.AF541076
CIRPNNNTRRGIHIGLGRRFYTTEIVGDIRKAYC
>B.US.x.Pat2_2_7.AF541077
CVRPNNNTRRGIHIGLGRRFYTTEIVGDIRKAYC
>B.US.x.Pat2_2_8.AF541078
CIRPNNNTKRSIHLGLGRRFYTTEIIGDIRKAYC
>B.US.x.Pat2_3_1.AF541079
CTRPSNNTRKGIHIGLGRRFYTTEIVGDIRKAYC
>B.US.x.Pat2_3_10.AF541080
CIRPNNNTKRSIHLGLGRRFYTTEIVGDIRKAYC
>B.US.x.Pat2_3_2.AF541081
CVRPNNNTRRGIHIGLGRRFYTTEIVGDIRKAYC
>B.US.x.Pat2_3_5.AF541082
CVRPNNNTRRGIHIGLGRRFYTTEIVGDIRKAYC
>B.US.x.Pat2_3_6.AF541083
CIRPNNNTKRSIHLGLGRRFYTTEIVGDIRKAYC
>B.US.x.Pat2_3_7.AF541084
CVRPNNNTRRGIHIGLGRRFYTTEIVGDIRRAYC
>B.US.x.Pat2_3_8.AF541085
CVRPNNNTRRGIHIGLGRRFYTTEIVGDIRKAYC
>B.US.x.Pat2_3_9.AF541086
CVRPNNNTRRGIHIGLGRRFYTTEIVGDIRKAYC
>B.US.x.Pat2_5_1.AF541096
CVRPNNNTRRGIHIGLGRRFYTTEIVGDIRKAYC
>B.US.x.Pat2_5_10.AF541097
CIRPNNNTKRSIHLGLGRRFYTTEIVGDIRKAYC
>B.US.x.Pat2_5_13.AF541098
CIRPNNNTKRSIHLGLGRRFYTTEIVGDIRKAYC
>B.US.x.Pat2_5_14.AF541099
CIRPNNNTKRSIHLGLGRRFYTTEIVGDIRKAYC
>B.US.x.Pat2_5_15.AF541100
CVRPNNNTRRGIHIGLGRRFYTTEIVGDIRKAYC
>B.US.x.Pat2_5_16.AF541101
CVRPNNNTRRGIHIGLGRRFYTTEIVGDIRKAYC
>B.US.x.Pat2_5_18.AF541102
CIRPNNNTKRSIHLGLGRRFYTTEIVGDIRKAYC
>B.US.x.Pat2_5_19.AF541103
CIRPNNNTKRSIHLGLGRRFYTTEIVGDIRKAYC
>B.US.x.Pat2_5_4.AF541104
CVRPNNNTRRGIHIGLGRRFYTTEIVGDIRKAYC
>B.US.x.Pat2_5_5.AF541105
CIRPNNNTKRSIHLGLGRRFYTTEIVGDIRKAYC
>B.US.x.Pat2_6_10.AF541106
CVRPSNNTRRGIHIGLGRRFYTTEIVGDIRKAYC
>B.US.x.Pat2_6_2.AF541107
CVRPNNNTRRGIHIGLGRRFYTTEIVGDIRKAYC
>B.US.x.Pat2_6_3.AF541108
CVRPNNNTRRGIHIGLGRRFYTTEIVGDIRKAYC
>B.US.x.Pat2_6_4.AF541109
CVRPNNNTRRGIHIGLGRRFYTTEIVGDIRKAYC
>B.US.x.Pat2_6_5.AF541110
CVRPNNNTRRGIHIGLGRRFYTTEIVGDIRKAYC
>B.US.x.Pat2_6_6.AF541111
CVRPNNNTRRGIHIGLGRRFYTTEIVGDIRKAYC
>B.US.x.Pat2_6_7.AF541112
CVRPNNNTRRGIHIGLGRRFYTTEIVGDIRKAYC
>B.US.x.Pat2_6_8.AF541113
CVRPNNNTRRGIHIGLGRRFYTTEIVGDIRKAYC
>B.US.x.Pat2_6_9.AF541114
CVRPNNNTRRGIHIGLGRRFYTTEIVGDIRKAYC
>C.ZA.99.DU123.AF543910
CIRPNNNTRKSIRIGPGQTFYATNDIIGDIRQAHC
>C.ZA.99.DU151-e.AF543911
CTRPNNNTRKSIRIGPGQTFYATDAIIGNIREAHC
>C.ZA.99.DU156.AF543912
CTRPNNNTRKSVRIGPGQTFYATGDIIGDIRQAHC
>C.ZA.99.DU172.AF543913
CTRPSNNTRKSVRIGPGQTFFATGDIIGDIRQAHC
>C.ZA.99.DU422-e.AF543920
CTRPNNNTRKSVRIGPGQTFYATGAIIGDIREAHC
>C.ZA.99.DU123.AF544007
CTRPNNNTRKSIRIGPGQTFYATNDIIGDIRQAHC
>C.ZA.99.DU151-e3.AF544008
CTRPNNNTRKSIRIGPGQTFYATGEIIGNIREAHC
>N.CM.95.YBF30.AJ006022
CTRPGNNTGGQVQIGPAMTFYNIEKIVGDIRQAYC
>CPZ.CM.98.CAM5.AJ271369
CMRPGNNSRGQLQIGPGVSFYNIENIVGDPRQAHC
>D.UG.92.92UG001.AJ320484
CTRPYYNQIRQRTSIGQGQALYTTRVTGDIRKAYC
>B.GB.97.CW010.AJ418478
CTRPNNNTRKSIPIGPGRALYATGDIIGEIRQAFC
>B.GB.97.CW010.AJ418479
CTRPNNNTRKGIHIGPGRALYATGDIIGKIRQAHC
>B.GB.97.CW010.AJ418480
CTRPNNNTRKSIPIGPGRALYATGDIIGEIRQAFC
>B.GB.97.CW010.AJ418481
CTRPNNNTRKSIPIGPGRALYATGDIIGEIRQAFC
>B.GB.97.CW010.AJ418482
CTRPNNNTRKSISFGPGSAMYATGAIIGDIRQAHC
>B.GB.97.CW010.AJ418483
CTRPNNNTRKSIHVGPGRALYATGDIIGEIRQAFC
>B.GB.97.CW010.AJ418484
CTRPNNNTRKGIHIGPGRALYATGDIIGKIRQAHC
>B.GB.97.CW010.AJ418485
CTRPNNNTRKGIHIGPGKALYATGDIIGKIRQAHC
>B.GB.97.CW010.AJ418486
CTRPNNNTRKSISFGPGSAMYATGAIIGDIRQAHC
>B.GB.97.CW010.AJ418487
CTRPNNNTRKSISFGPGSAMYATGAIIGDIRQAHC
>B.GB.97.CW010.AJ418488
CTRPNNNTRKSISFGPGSAMYATGAIIGDIRQAHC
>B.GB.97.CW010.AJ418489
CTRPNNNTRKSISFGPGSAMYATGAIIGDIRQAHC
>B.GB.97.CW010.AJ418490
CTRPNNNTRKSISFGPGSAMYATGAIIGDIRQAHC
>B.GB.97.CW010.AJ418491
CTRPNNNTRKSISFGPGSAMYATGAIIGDIRQAHC
>B.GB.97.CW010.AJ418492
CTRPNNNTRKSISFGPGSAMYATGAIIGDIRQAHC
>B.GB.97.CW010.AJ418493
CTRPNNNTRKSISFGPGSAMYATGAIIGDIRQAHC
>B.GB.97.CW010.AJ418494
CTRPNNNTRKSISFGPGSAMYATGAIIGDIRQAHC
>B.GB.97.CW012.AJ418495
CTRLNNNTRKSIHMGPGRAFFATGEIIGDIRQAHC
>B.GB.97.CW012.AJ418496
CTRPSNNTRKSINIGPGRAFYTTGEIIGDIRKAHC
>B.GB.97.CW012.AJ418497
CTRLNNNTRKSIHMGPGRAFFATGEIIGDIRQAHC
>B.GB.97.CW012.AJ418498
CTRPSNNTRKSINIGPGRAFYTTGEIIGDIRKAHC
>B.GB.97.CW012.AJ418499
CTRPNNNTRKSIPIGPGRAFYTTGEIIGDIRKAHC
>B.GB.97.CW012.AJ418500
CTRLNNNTRKSIHMGPGRAFFATGEIIGDIRQAHC
>B.GB.97.CW012.AJ418501
CTRLNNNTRKSIHMGPGRAFFATGEIIGDIRQAHC
>B.GB.97.CW012.AJ418502
CTRLNNNTRKSIHMGPGRAFYTTGEIIGDIRQAHC
>B.GB.97.CW012.AJ418503
CTRLNNNTRKSIHMGPGRAFFATGEIIGDIRQAHC
>B.GB.97.CW012.AJ418504
CTRLNNNTRKSIHMGPGRAFFATGEIIGDIRQAHC
>B.GB.97.CW012.AJ418505
CTRPNNNTRKSIPIGPGRAFYTTGEIIGDIRKAHC
>B.GB.97.CW012.AJ418506
CTRLNNNTRKSIHMGPGRAFYATGEIIGDIRQAHC
>B.GB.97.CW012.AJ418507
CTRLNNNTRKSIHMGPGRAFYATGEIIGDIRQAHC
>B.GB.97.CW012.AJ418508
CTRLNNNTRKSIHMGPGRAFYATGEIIGDIRQAHC
>B.GB.97.CW012.AJ418509
CTRLNNNTRKSIHMGPGRAFFATGEIIGDIRQAHC
>B.GB.97.CW012.AJ418510
CTRLNNNTRKSIHMGPGRAFYATGEIIGDIRQAHC
>B.GB.97.CW012.AJ418511
CTRLNNNTRKSIHMGPGRAFYATGEIIGDIRQAHC
>B.GB.97.CW012.AJ418512
CTRLNNNTRKSIHMGPGRAFFATGEIIGDIRQAHC
>B.GB.97.CW012.AJ418513
CTRLNNNTRKSIHMGPGRAFFATGEIIGDIRQAHC
>B.GB.97.CW037.AJ418514
CTRPNNNTRKSIHIGPGRAFYTTGGIIGNIRQAHC
>B.GB.97.CW037.AJ418515
CTRPNNNTRKSIHIGPGRAFYATGEIIGNIRQAHC
>B.GB.97.CW037.AJ418516
CTRPNNNTRKSIHIGPGRAFYTTGEIIGNIRQAHC
>B.GB.97.CW037.AJ418517
CTRPNNNTRKSIHIGPGRAFYTTGDIIGNIRQAHC
>B.GB.97.CW037.AJ418518
CTRPNNNTRKSIHIGPGRAFYATGDIIGNIRQAHC
>B.GB.97.CW037.AJ418519
CTRPNNNTRKSIHIGPGRAFYTTGGIIGNIRQAHC
>B.GB.97.CW037A015.AJ418520
CTRPDNNTRKSIHIGPGRAFYATGDIIGNIRQAHC
>B.GB.97.CW048.AJ418521
CTRPSNNTRKSIPIGPGRAFYTTGEIIGDIRQAHC
>B.GB.97.CW048.AJ418522
CTRPNNNTRKSIPIGPGGAFYTTGEIIGDIRKAHC
>B.GB.97.CW048.AJ418523
CTRPSNNTRKSIPIGPGRAFYTTGEIIGDIRQAHC
>B.GB.97.CW048.AJ418524
CTRPSNNTRKSIHIGPGRAFYTTGEIIGDIRQAHC
>B.GB.97.CW048.AJ418525
CTRPSNNTRKSIHIGPGRAFYTTGEIIGDIRQAHC
>B.GB.97.CW048.AJ418526
CTRPSNNTRKSIHIGPGRAFYTTGEIIGDIRQAHC
>B.GB.97.CW048.AJ418527
CTRPSNNTRKSIHIGPGRAFYTTGEIIGDIRQAHC
>B.GB.97.CW048.AJ418528
CTRPSNNTRKSIPIGPGRAFYTTGEIIGDIRKAHC
>B.GB.97.CW048.AJ418529
CTRPSNNTRKSIPIGPGRAFYTTGEIIGDIRKAHC
>B.GB.97.CW048.AJ418530
CTRPSNNTRKSIPIGPGRAFYTTGEIIGDIRKAHC
>B.GB.97.CW002.AJ418531
CTRPHNNTRKSIHIGPGRAFYATGEIIGDIRQAHC
>B.GB.97.CW002.AJ418532
CTRPHNNTRKSIHIGPGRAFYATGEIIGDIRQAHC
>B.GB.97.CW002.AJ418533
CTRPNNNTRKSIHIGPGRAFYATGEIIGDIRQAHC
>B.GB.97.CW002.AJ418534
CARPHNNTRKSIHIGPGRAFYATGQITGDIRQAYC
>B.GB.97.CW002.AJ418535
CTRPHNNTRKSIHIGPGRAFYATGQITGDIRQAYC
>B.GB.97.CW002.AJ418536
CTRPHNNTRKSIHIGPGRAFYATGQITGDIRQAYC
>B.GB.97.CW002.AJ418537
CTRPHNNTRKSIHIGPGRAFYATGQITGDIRQAYC
>B.GB.97.CW002.AJ418538
CTRPNNNTRKSIHIGPGRAFYATGEIIGDIRQAHC
>B.GB.97.CW002.AJ418539
CTRPNNNTRKSIHIGPGRAFYATGEIIGDIRQAHC
>B.GB.97.CW002A259.AJ418540
CTRPNNNTRKSIHIGPGRAFYATGEIIGDIRQAHC
>B.FR.x.T5_R5_1.AJ810475
CTRPNNNTRKSITIGPGRAFYTTGEIIGDIRKAHC
>B.FR.x.T5_R5_2.AJ810476
CTRPNNNTRKSITIGPGRAFYTTGEIIGDIRKAHC
>B.FR.x.T5_R5_3.AJ810477
CTRPNNNTRKSITIGPGRAFYTTGEIIGDIRKAHC
>B.FR.x.T5_R5X4_1.AJ810478
CTRPNNNTRKRITMGPGRVYYTTGEIIGDIRKAHC
>B.FR.x.T5_R5X4_2.AJ810479
CTRPNNNTRKRITMGPGRVYYTTGEIIGDIRKAHC
>B.FR.x.T28_R5_1.AJ810480
CTRPSNNTRKSVHIGPGRALYTTDIIGDIRKAYC
>B.FR.x.T28_R5_2.AJ810481
CTRPSNNTRKSVHIGPGRALYTTDIIGDIRKAYC
>B.FR.x.T28_X4_1.AJ810482
CTRHHEIIKRRKLHIGPGRPFYTAEIGDRRKAYC
>B.FR.x.T28_X4_2.AJ810483
CTRHHEIIKRRKLHIGPGRPFYTAEIGDRRKAYC
>B.FR.x.T28_X4_3.AJ810484
CTRHHEIIKRRKLHIGPGRPFYTAEIGDRRKAYC
>B.FR.x.T28_X4_3.AJ888821
CTRHHEIIKRRKLHIGPGRPFYTAEIGDRRKAYC
>B.FR.x.T28_X4_2.AJ888822
CTRHHEIIKRRKLHIGPGRPFYTAEIGDRRKAYC
>B.FR.x.T28_R5_1.AJ888823
CTRPSNNTRKSVHIGPGRALYTTDIIGDIRKAYC
>B.FR.x.T28_X4_1.AJ888824
CTRHHEIIKRRKLHIGPGRPFYTAEIGDRRKAYC
>B.FR.x.T28_R5_2.AJ888825
CTRPSNNTRKSVHIGPGRALYTTDIIGDIRKAYC
>B.FR.x.T5_R5_3.AJ888840
CTRPNNNTRKSITIGPGRAFYTTGEIIGDIRKAHC
>B.FR.x.T5_R5_2.AJ888841
CTRPNNNTRKSITIGPGRAFYTTGEIIGDIRKAHC
>B.FR.x.T5_R5_1.AJ888842
CTRPNNNTRKSITIGPGRAFYTTGEIIGDIRKAHC
>B.FR.x.T5_R5X4_1.AJ888843
CTRPNNNTRKRITMGPGRVYYTTGEIIGDIRKAHC
>B.FR.x.T5_R5X4_2.AJ888844
CTRPNNNTRKRITMGPGRVYYTTGEIIGDIRKAHC
>D.BE.x.VI761_1.AM156911
CTRASNNTRQSVRIGPGQAYFTTEIIGNIRRAHC
>D.BE.x.VI761_4.AM156912
CIRPFYKTRKSVRVGLGRAYLTERIRGDIRQAHC
>A1.BE.x.VI820_1.AM156913
CIRPGNNTRQSVRIGPGQAFFAT#DIIGDIRKAFC
>A1.BE.x.VI820_4.AM156914
CIRPGINTRQGVRIGPGRAFFIRNNIIGDIRKAFC
>B.BE.x.VI943_1.AM156915
CTRPNNYTRKGIRIGPGRAVYAAEKIVGNIRQAHC
>B.BE.x.VI943_2.AM156916
CTRPNNYTRKGIRIGPGRAVYAAEKIVGNIRQAHC
>B.BE.x.VI943_3.AM156917
CTRPSNNTRKGIHIGPGRAFYATGEIIGDIRQAHC
>B.BE.x.VI943_4.AM156918
CTRPSNNTRKGIHIGPGRAFYATEEITGDIRQAHC
>B.BE.x.VI968_1.AM156919
CTRPHNTIKRRIHIGPGRAFYTTKGIQGDLRQAHC
>B.BE.x.VI968_2.AM156920
CTRPNNNTRRSIHIGPGRAFYTRDIIGNIRQAHC
>B.BE.x.VI968_3.AM156921
CIRPNNNTRRSIHIGPGRAFYTTDIIGNIRQAHC
>B.BE.x.VI968_4.AM156922
CTRPHNTIKRRIHIGPGRAFYTTKGIQGDLRQAHC
>O.FR.95.AM262114.AM262114
CVRPGSNSVQEIKIGPMAWYSMQLEQDGKRANARTAFC
>O.FR.95.AM262115.AM262115
CVRPGSNSVQEIKIGPMAWYSMQLEQDGKRANARTAFC
>O.FR.95.AM262116.AM262116
CVRPGSNSVQEIKIGPMAWYSMQLEQDGKRANARTAFC
>O.FR.95.AM262117.AM262117
CVRPGSNSVQEIKIGPMAWYSMQLEQDGKRANARTAFC
>O.FR.95.AM262118.AM262118
CVRPGSNSVQEIKIGPMAWYSMQLEQDGKRANARTAFC
>O.FR.95.AM262119.AM262119
CVRPGSNSVQEIKIGPMAWYSMQLEQDGKRANARTAFC
>O.FR.98.AM262120.AM262120
CVRPGNNSVQEMRVGPMAWYSMELEKNGSRTNSRTAFC
>O.FR.98.AM262121.AM262121
CVRPGNNSVQEMRVGPMAWYSMELEKNGSRTNSRTAFC
>O.FR.98.AM262122.AM262122
CVRPGNNSVQEMRVGPMAWYSMELEKNGSRTNSRTAFC
>O.FR.98.AM262123.AM262123
CVRPGNNSVQEMRVGPMAWYSMELEKNGSRTNSRTAFC
>O.FR.98.AM262124.AM262124
CVRPGNNSVQEMRVGPMAWYSMELEKNGSRTNSRTAFC
>O.FR.00.AM262125.AM262125
CVRPGNNTVKEMRVGPMAWYSMELERNGSRTNSRTAFC
>O.FR.00.AM262126.AM262126
CVRPGNNSVKEMRVGPMALYSMELERNGSRTNSRTAFC
>O.FR.00.AM262127.AM262127
CVRPGDNSVKEMRAGPMAWYSMELERNGSRTNSRTAFC
>O.FR.00.AM262128.AM262128
CVRPGNNSVKEMRVGPMALYSMELERNGSRTNSRTAFC
>O.FR.00.AM262129.AM262129
CVRPGNNTVKEMRVGPMAWYSMELERNGSRTNSRTAFC
>O.FR.00.AM262130.AM262130
CVRPGNNSVKEMRVGPMALYSMELERNGSRTNSRTAFC
>A.CM.97.97CM_MP582.AM279343
CTRPNNNTRKSVHIAPGQAFYATGAIIGDIRRAYC
>A.CM.99.99CM_MP1370.AM279345
CTRPNNNTRTGIHIGPGQAFYATGEIIGDIRQAHC
>G.CM.97.97CM_MP801.AM279346
CTRPSNNTRKSISFGPGQAFYATGDIIGDIKKAHC
>02A.CM.97.97CM_MP570.AM279347
CIRPNNNTRESVRIGPGQTFYATGEIIGDIRQAHC
>A.CM.99.99CM_MP1433.AM279348
CTRPNNNTRRSVRIGPGQAYYATGEIIGDIRKAYC
>G.CM.99.99CM_MP1287.AM279351
CIRPGNNTRKSIRIGPGQAFFATGAIIGNIRQAHC
>02_AG.CM.99.99CM_MP1378.AM279352
CTRVANNTRTSVRIGPGQTFYAT#GIIGDIRQAHC
>02A.CM.97.97CM_MP578.AM279357
CTRPNNNTRRGIYIGPGKTFYATDKIIGNIRQAHC
>02_AG.CM.97.97CM_MP573.AM279358
CTRPDNNTRKSVRIGPGQAFYTNEIIGDIRKAHC
>02_AG.CM.97.97CM_MP569.AM279360
CSRPGNNTRQSVRIGPGQTFYATGEIIGDIRQAHC
>02_AG.CM.97.97CM_MP568.AM279361
CTRPNNNTRRSVRIGPGQTFYAAGEIIGDIRQAHC
>02A.CM.96.96CM_MP538.AM279362
CTRPNNNTRKSVRIGPGQAFYTTTDITGDIRQAHC
>G.CM.98.98CM_MP1033.AM279365
CVRPGNNTRKSIRIGPGQAFYATGDIIGDIRQAHC
>02_AG.CM.97.97CM_MP642.AM279367
CTRPGNNTRKSVRIGPGQTFYATGDIIGDIRQAHC
>A.CM.99.99CM_MP1411.AM279369
CTRPSNNTRKSVHIGPGRTFYATGDIIGDIRQAHC
>C.ZA.98.TV001.AX455917
CTRPNNNTRKSVRIGPGQAFYATNDVIGNIRQAHC
>C.ZA.98.98TV002.AX455929
CTRPGNNTRKSVRIGPGQAFYATGDIIGDIRQAHC
>C.ZA.99.DU151.AX457084
CTRPNNNTRKSIRIGPGQTFYATGEIIGNIREAHC
>B.AU.x.EDLPM_C.AY010759
CIRPNNNTRKSIHMGPGKAFYATGDIIGDIRQAYC
>B.AU.x.EDRFC_2.AY010760
CIRPNNNTRKSIHMGPGKAFYATGDIIGDIRQAYC
>B.AU.x.EDRFC_3.AY010761
CIRPNNNTRKSIHMGPGKAFYATGDIIGDIRQAYC
>B.AU.x.EDLFC_2.AY010762
CIRPNNNTRKSIHMGPGKAFYATGDIIGDIRQAYC
>B.AU.x.EDRFC_4.AY010763
CIRPNNNTRKSIHMGPGKAFYATGDIIGDIRQAYC
>B.AU.x.EDRFC_5.AY010764
CIRPNNNTRKSIHMGPGKAFYATGDIIGDIRQAYC
>B.AU.x.EDLOM_C.AY010765
CIRPNNNTRKSIHMGPGKAFYATGDIIGDIRQAYC
>B.AU.x.EDRFT_C.AY010766
CIRPNNNTRKSIHMGPGKAFYATGDIIGDIRQAYC
>B.AU.x.EDLPC_1.AY010767
CIRPNNNTRKSIHMGPGKAFYATGDIIGDIRQAYC
>B.AU.x.EDLPM_B.AY010768
CIRPNNNTRKSIHMGPGKAFYATGDIIGDIRQAYC
>B.AU.x.EDLOM_B.AY010769
CIRPNNNTRKSIHMGPGKAFYATGDIIGDIRQAYC
>B.AU.x.EDRFM_C.AY010770
CIRPNNNTRKSIHMGPGKAFYATGDIIGDIRQAYC
>B.AU.x.EDRFM_B.AY010771
CIRPNNNTRKSIHMGPGKAFYATGDIIGDIRQAYC
>B.AU.x.EDLFM_C.AY010772
CIRPNNNTRKSIHMGPGKAFYATGDIIGDIRQAYC
>B.AU.x.EDLFM_B.AY010773
CIRPNNNTRKSIHMGPGKAFYATGDIIGDIRQAYC
>B.AU.x.EDLFC_4.AY010774
CLRPNNNTRKSIHMGPGKAFYATGDIIGDIRQAYC
>B.AU.x.EDRFC_1.AY010775
CLRPNNNTRKSIHMGPGKAFYATGDIIGDIRQAYC
>B.AU.x.EDLPC_4.AY010776
CIRPNNNTRKSIHMGPGKAFYATGDIIGDIRQAYC
>B.AU.x.EDLPT_B.AY010777
CIRPNNNTRRSIHMGPGKAFYATGDIIGDIRQAYC
>B.AU.x.EDLFC_5.AY010778
CIRPNNNTRKSIHMGPGKAFYATGDIIGDIRQAYC
>B.AU.x.EDLOC_1.AY010779
CIRPNNNTRKSIHMGPGKAFYATGDIIGDIRQAYC
>B.AU.x.EDLPC_3.AY010780
CIRPNNNTRKSIHMGPGKAFYATGDIIGDIRQAYC
>B.AU.x.EDLOC_3.AY010781
CIRPNNNTRKSIHMGPGKAFYATGDIIGDIRQAYC
>B.AU.x.EDLOC_5.AY010782
CIRPNNNTRKSIHMGPGKAFYATGDIIGDIRQAYC
>B.AU.x.EDLOC_2.AY010783
CIRPNNNTRKSIHMGPGKAFYATGDIIGDIRQAYC
>B.AU.x.EDLOC_4.AY010784
CIRPNNNTRKSIHIGPGKAFYATGDIIGDIRQAYC
>B.AU.x.EDLFC_1.AY010785
CIRPNNNTRKSIHMGPGKAFYATGDMIGDIRQAYC
>B.AU.x.EDLPC_5.AY010786
CIRPNNNTRKSIHMGPGKAFYATGDMIGDIRQAYC
>B.AU.x.EDROC_1.AY010787
CIRPNNNTRKSIHVGPGKAFYATGDIIGDIRQAYC
>B.AU.x.EDROC_3.AY010788
CIRPNNNTRKSIHMGPGKAFYATGDIIGDIRQAYC
>B.AU.x.EDROC_4.AY010789
CIRPNNNTRKSIHMGPGKAFYATGDIIGDIRQAYC
>B.AU.x.EDRPC_2.AY010790
CIRPNNNTRKSIHMGPGKAFYATGDIIGDIRQAYC
>B.AU.x.EDRPC_5.AY010791
CIRPNNNTRKSIHMGPGKAFYATGDIIGDIRQAYC
>B.AU.x.EDRPT_B.AY010792
CIRPNNNTRKSIHMGPGKAFYATGDIIGDIRQAYC
>B.AU.x.EDRPC_3.AY010793
CIRPNNNTRKSIHMGPGKAFYATGDIIGDIRQAYC
>B.AU.x.EDRPC_4.AY010794
CIRPNNNTRKSIQMGPGKAFYATGDIIGDIRQAYC
>B.AU.x.EDRPM_B.AY010795
CIRPNNNTRKSIHMGPGKAFYATGDIIGDIRQAYC
>B.AU.x.EDLFC_3.AY010796
CIRPNNNTRKSIHMGPGKAFYATGDIIGDIRQAYC
>B.AU.x.EDLPC_2.AY010797
CIRPNNNTRKSIHMGPGKAFYATGDIIGDIRQAYC
>B.AU.x.EDROC_2.AY010798
CMRPSNNTRKSISIGPGRAFYTTGEIIGDIRQAHC
>B.AU.x.EDLPMON_B.AY010799
CTRPNNNTRTSIPMGPGSNVCNRRHNRKYKTSIL#
>B.AU.x.EDRFMON_B.AY010800
CTRPNNNTRTSIPMGPGRAMYATGDIIGNIRQAYC
>B.AU.x.EDLFMON_B.AY010801
CTRPNNNTRQVYLWDQGEQCMQQET$$EI$DKHI#
>B.AU.x.EDRPM_C.AY010802
CTRPNNNTRTSIPMGPGRALYATGDIIGNIRQAYC
>B.AU.x.EDLOMON_B.AY010803
CTRPNNYTRKVYIWDQGEHFIQQEI$$EI$DKHI#
>B.AU.x.LDLPM_A.AY010804
CTRPNNNTRKGIHLGPGSAFYATGDIIGDIRQAHC
>B.AU.x.LDLPT_A.AY010805
CTRPNNNTRKGIHLGPGSAFYATGDIIGDIRQAHC
>B.AU.x.LDLPMON_B.AY010806
CTRPNNNTRKGIHLGPGSAFYATGDIIGDIRQAHC
>B.AU.x.LDLPM_B.AY010807
CTRPNNNTRKGIHLGPGSAFYATGDIIGDIRQAHC
>B.AU.x.LDLPMON_A.AY010808
CTRPNNNTRKGILLGPGSAFYATGDIIGDIRQAHC
>B.AU.x.LDROCE_23.AY010809
CTRPNNNTRKGIHIGPGSAIYATGDIIGDIRQAHC
>B.AU.x.LDROCE_20.AY010810
CTRPNNNTRKGIHIGPGSAIYATGDIIGDIRQAHC
>B.AU.x.LDLFCE_1.AY010811
CTRPNNNTRKGIHIGPGSAIYATGDIIGDIRQAHC
>B.AU.x.LDLPCE_29.AY010812
CTRPNNNTRKGIHIGPGSAIYATGDIIGDIRQAHC
>B.AU.x.LDROM_A.AY010813
CTRPNNNTRKGIHIGPGSAIYATGDIIGDIRQAHC
>B.AU.x.LDROE.AY010814
CTRPNNNTRKGIHIGPGSAIYATGDIIGDIRQAHC
>B.AU.x.LDLPCE_28.AY010815
CTRPNNNTRKGIHIGPGSAIYATGDIIGDIRQAHC
>B.AU.x.LDLFCE_7.AY010816
CTRPNNNTRKGIHIGPGSAIYATGDIIGDIRQAHC
>B.AU.x.LDRFM_A.AY010817
CTRPNNNTRKGIHIGPGSAIYATGDIIGDIRQAHC
>B.AU.x.LDROCE_21.AY010818
CTRPNNNTRKGIHIGPGSAIYATGDIIGDIRQAHC
>B.AU.x.LDLPCE_31.AY010819
CTRPNNNTRKGIHIGPGSAIYATGDIIGDIRQAHC
>B.AU.x.LDRFCE_11.AY010820
CTRPNNNTRKGIHIGPGSAIYATGDIIGDIRQAHC
>B.AU.x.LDLFCE_6.AY010821
CTRPNNNTRKGIHIGPGSAIYATGDIIGDIRQAHC
>B.AU.x.LDROCE_27.AY010822
CTRPNNNTRKGIHIGPGSAIYATGDIIGDIRQAHC
>B.AU.x.LDRFT_A.AY010823
CTRPNNNTRKGIHIGPGSAIYATGDIIGDIRQAHC
>B.AU.x.LDLFCE_4.AY010824
CTRPNNNTRKGIHIGPGSAIYATGDIIGDIRQAHC
>B.AU.x.LDLFCE_3.AY010825
CTRPNNNTRKGIHIGPGSAIYATGDIIGDIRQAHC
>B.AU.x.LDLFM_B.AY010826
CTRPNNNTRKGIHIGPGSAIYATGDIIGDIRQAHC
>B.AU.x.LDLFT_A.AY010827
CTRPNNNTRKGIHIGPGSAIYATGDIIGDIRQAHC
>B.AU.x.LDLOM_A.AY010828
CTRPNNNTRKGIHIGPGSAIYATGDIIGDIRQAHC
>B.AU.x.LDLOMON_B.AY010829
CTRPNNNTRKGIHIGPGSAIYATGDIIGDIRQAHC
>B.AU.x.LDLOT_A.AY010830
CTRPNNNTRKGIHIGPGSAIYATGDIIGDIRQAHC
>B.AU.x.LDROCE_26.AY010831
CTRPNSNTRKGIHIGPGSAIYATGDIIGDIRQAHC
>B.AU.x.LDRFCE_9.AY010832
CTRPNNNTRKGIHIGPGSAIYATGDIIGDIRQAHC
>B.AU.x.LDLPCE_33.AY010833
CTRPNNNTRKGIHIGPGSAIYATGDIIGDIRQAHC
>B.AU.x.LDLFE.AY010834
CTRPNNNTRKGIHIGPGSAIYATGDIIGDIRQAHC
>B.AU.x.LDLPE.AY010835
CTRPNNNTRKGIHIGPGSAIYATGDIIGDIRQAHC
>B.AU.x.LDRPE.AY010836
CTRPNNNTRKGIHIGPGSAIYATGDIIGDIRQAHC
>B.AU.x.LDRFE.AY010837
CTRPNNNTRKGIHIGPGSAIYATGDIIGDIRQAHC
>B.AU.x.LDRFMON_B.AY010838
CTRPNNNTRKGIHIGPGSAIYATGDIIGDIRQAHC
>B.AU.x.LDROM_B.AY010839
CTRPNNNTRKGIHIGPGSAIYATGDIIGDIRQAHC
>B.AU.x.LDRFM_B.AY010840
CTRPNNNTRKGIHIGPGSAFYATGDIIGDIRQAHC
>B.AU.x.LDLOT_B.AY010841
CTRPNNNTRKGIHIGPGSAFYATGDIIGDIRQAHC
>B.AU.x.LDLOCE_15.AY010842
CTRPNNNTRKGIHIGPGSAFYATGDIIGDIRKAHC
>B.AU.x.LDLOM_B.AY010843
CTRPNNNTRKGIHIGPGSAFYATGDIIGDIRQAHC
>B.AU.x.LDRPM_A.AY010844
CTRPNNNTRKSIHLGPGSAFYATGDIIGDIRQAHC
>B.AU.x.LDRPM_B.AY010845
CTRPNNNTRKGIHLGPGSAFYATGDIIGDIRQAHC
>B.AU.x.LDROCE_22.AY010846
CTRPNNNTRKSIHLGPGSAFYATGDIIGDIRQAHC
>B.AU.x.LDROCE_25.AY010847
CTRPNNDTRKSIHLGPGSAFYAPGDIIGDIRQAHC
>B.AU.x.LDRPMON_A.AY010848
CTRPNNNTRKSIHLGPGSAFYATGDIIGDIRQAHC
>B.AU.x.LDRPMON_B.AY010849
CTRPNNNTRKSIHLGPGSAFYATGDIIGDIRQAHC
>B.AU.x.LDRPT_B.AY010850
CTRPNNNTRKSIHLGPGSAIYATGDIIGDIRQAHC
>B.AU.x.LDLOE.AY010851
CTRPNNNTRKSIHLGPGSAFYATGDIIGDIRQAHC
>B.AU.x.NDLF.AY010852
CTRPSNNTRKSIYIGPGRAFYATGSIIGDIRQAHC
>B.AU.x.NDRP.AY010853
CTRPSNNTRKSIHIGPGRAFYTTGSIIGDIRQAHC
>B.AU.x.NDRF.AY010854
CTRPSNNTRKSIHIGPGRAFYTTGAIIGDIRQAHC
>B.AU.x.NDRO.AY010855
CTRPNNNTRKRIRIGPGRAFYTTGAIIGDIRQAHC
>B.AU.x.NDLPM_A.AY010856
CTRPNNNTGTSIHMGPGRAVYATGDIIGNIRQAYC
>B.AU.x.NDLFM_A.AY010857
CTRPNNNTGTSIPMGPGRAVYATGDIIGNIRHAYC
>B.AU.x.NDROM_A.AY010858
CTRPNNNTGTCIPMGPGRAVCATGDIIGNIRQAYC
>B.AU.x.NDRFM_A.AY010859
CTRPNNNTGTSIHMGPGRAVYATGDIIGNIRHAYC
>B.AU.x.NDRPM_A.AY010860
CTRPNNNTGTSIHMGPGRAVYATGDIIGNIRQAYC
>B.AU.x.NDRPM_B.AY010861
CTRPNNNTRTSIHMGPGRALYATGDIIGNIRQAYC
>B.AU.x.NDRFC_2.AY010862
CTRPNNNTRTSIPMGPGRAMYATGDIIGNIRQAYC
>B.AU.x.NDROC_1.AY010863
CTRPNNNTRTSIPMGPGRAMYATGDIIGNIRQAYC
>B.AU.x.NDLFMON_B.AY010864
CTRPNNNTRTSIPMGPGRAMYATGDIIGNIRQAYC
>B.AU.x.NDLPC_1.AY010865
CTRPNNNTRTSIPMGPGRAMYATGDIIGNIRQAYC
>B.AU.x.NDROT_A.AY010866
CTRPNNNTRTSIPMGPGRAMYATGDIIGNIRQAYC
>B.AU.x.NDROMON_A.AY010867
CTRPNNNTRTSIPMGPGRAMYATGDIIGNIRQAYC
>B.AU.x.NDLPMON_B.AY010868
CTRPNNNTRTSIPMGPGRAMYATGDIIGNIRQAYC
>B.AU.x.NDLPC_4.AY010869
CTRPNNNTRTSIPMGPGRAMYATGDIIGNIRQAYC
>B.AU.x.NDRFC_9.AY010870
CTRPNNNTRTSIPMGPGRAMYATGDIIGNIRQAYC
>B.AU.x.NDLFC_3.AY010871
CTRPNNNTRTSIPMGPGRAMYATGDIIGNIRQAYC
>B.AU.x.NDRFC_1.AY010872
CTRPNNNTRTSIPMGPGRAMYATGDIIGNIRQAYC
>B.AU.x.NDLPMON_A.AY010873
CTRPNNNTRTSIPMGPGRAMYATGDIIGNIRQAYC
>B.AU.x.NDLFC_4.AY010874
CTRPNNNTRTSIPMGPGRAMYATGDIIGNIRQAYC
>B.AU.x.NDLPM_B.AY010875
CTRPNNNTRTSIPMGPGRAMYATGDIIGNIRQAYC
>B.AU.x.NDROC_4.AY010876
CTRPNNNTRTSIPMGSGRAMYATGDIIGNIRQAYC
>B.AU.x.NDRFMON_B.AY010877
CTRPNNNTRTSIPMGPGRAMYATGDIIGNIRQAYC
>B.AU.x.NDLPC_3.AY010878
CTRPNNNTRTSIPMGPGRAMYATGDIIGNIRQAYC
>B.AU.x.NDROMON_B.AY010879
CTRPNNNTRTSIPMGPGRAMYATGDIIGNIRQAYC
>B.AU.x.NDRFT_B.AY010880
CTRPNNNTRTSIPMGPGRAMYATGDIIGNIRQAYC
>B.AU.x.NDROM_B.AY010881
CTRPNNNTRTGIPMGPGRAMYATGDIIGNIRQAYC
>B.AU.x.NDRPC_2.AY010882
CTRPNNNTRTSIPMGLGRAMYATGDIMGNIRQAYC
>B.AU.x.NDLPT_B.AY010883
CTRPNNNTRTSIPMGPGRAMYATGDIIGNIRHAYC
>B.AU.x.NDLFC_2.AY010884
CTRPNNNTRTSIPIGPGRAIYATGDIIGNIRQAYC
>B.AU.x.NDLFT_A.AY010885
CTRPNNNTRTSIHMGPGRAMYATGDIIGNIRQAYC
>B.AU.x.NDROC_3.AY010886
CTRPNNNTRTRIHMGPGRAMYATGDIIGNIRQAYC
>B.AU.x.NDRPMON_B.AY010887
CTRPNNNTRTSIHMGPGRAMYATGDIIGNIRQAYC
>B.AU.x.NDRPC_3.AY010888
CTRPNNNTRTSIHMGPGRAMYATGDIIGNIRQAYC
>B.AU.x.NDRPC_1.AY010889
CTRPNNNTRTSIHMGPGRAMYATGDIIGNIRQAYC
>B.AU.x.NDRPC_4.AY010890
CTRPNNNTRTSIHMGPGRAMYATGDIIGNIRQAYC
>B.AU.x.NDRPC_5.AY010891
CTRPNNNTRTSIHMGPGRAMYATGDIIGNIRQAYC
>B.AU.x.NDLPT_A.AY010892
CTRPNNNTRTSIHMGPGRALYATGDIIGNIRQAYC
>B.AU.x.NDRPT_A.AY010893
CTRPNNNTRTSIHMGPGRALYATGDIIGDIRHAYC
>B.AU.x.NDLFT_B.AY010894
CIRPNNNTRKSIPMGPGKAFYATGDIIGDMRDACW
>B.AU.x.NDLP.AY010895
CTRPNNNTGKSMPMGPGRAFYSTGEIMGHLRKTYS
>C.ZA.99.DU151.AY043173
CTRPNNNTRKSIRIGPGQTFYATGEIIGNIREAHC
>C.ZA.99.DU179.AY043174
CTRPGNNTRKSIRIGPGQAFYTNHIIGDIRQAYC
>C.ZA.99.DU422.AY043175
CTRPNNNTRKSVRIGPGQTFYATGEIIGDIREAHC
>C.ZA.98.CTSC2.AY043176
CTRPGNNTRKSIRIGPGQAFYATGDIIGDIRQAHC
>A.RW.88.LTNP1.AY123254
CTRPNNNTRKSVHIGPGQAFYAT#IIGKIRQAHC
>A.RW.88.LTNP2.AY123255
CTRPNNNTITSIRIGPGQAFY#TGTVTG#IR#AYC
>A.RW.88.LTNP3.AY123256
CIRPNNNTRTSI#IGPGQAFYATGDIIGNIRQAHC
>A.RW.88.LTNP4.AY123257
CTRPNNNTRKSVHIGPGQAFYATGDIIG#IRKAYC
>A.RW.88.LTNP5.AY123258
CTRPNNNTRRSVRIGPGQAFYATGDIIGDIRQAYC
>A.RW.88.LTNP6.AY123259
CTRPNNNTRTSVRIGPGQTFYARGDIIGDIRQAHC
>A.RW.88.LTNP7.AY123260
CTRPYNNTRKSVRIGPGQAFYATGAIIGNIRQASC
>A.RW.88.LTNP8.AY123261
CTRPNNNTRKSIHIGPGQALYTTDIVGDIRQAHC
>C.RW.88.LTNP9.AY123262
CTRPNNNTR#SVRIGPGQAFYATKDIIGDIRQAHC
>A.RW.88.LTNP10.AY123263
CTRHNNNTRTSIRIGPGQAFYATGSIIGDIKRVSC
>A.RW.88.LTNP11.AY123264
CIRPSNNTRKSVHIGPGQAFYATDTITGNIRQAHC
>A.RW.88.LTNP12.AY123265
CTRPSNNTRTSISIGPGQSFYATGAIIGDIRQAHC
>A.RW.88.LTNP13.AY123266
CTRPNNNT#KSIRIGPGQAFYAT#IIGD#RQAHC
>A.RW.88.LTNP14.AY123267
CTRPNNNTRRSVHIGPGQAFYATGDIIGDIRQAYC
>A.RW.88.LTNP15.AY123268
CTRPNNNTRRSVHIGPGQAFYATG#VIGDIRQAHC
>A.RW.88.LSP1.AY123269
CTRPNNNTRRRVGIGPGRTYYATDEIIGDIRQAHC
>A.RW.88.LSP2.AY123270
CT#P#NNTRKSVRIGPGQAFHATG#IIGEIRKAHC
>A.RW.88.LSP3.AY123271
C#RPGNNTRKSV#IGPGQAFYATGDIIGDIRQAYC
>A.RW.88.LSP4.AY123272
CTRPNNNTRTSVHIGPGQAFYATGDIIGDIRQAHC
>A.RW.88.LSP5.AY123273
CIRPNNNTRKSVPIGPGRAFYATGDIVGDIRQAHC
>A.RW.88.LSP6.AY123274
CTRPNNNTRKSVHIGPGQAFYATGAIIGNIRQAHC
>C.RW.88.LSP7.AY123275
C#RPGNNTRES#RIGPGQAFFATG#VIGDIRKAYC
>A.RW.88.LSP8.AY123276
CTRPNNNTRKSVRIGPGQAFYATGDIIGDIRKAHC
>A.RW.88.LSP9.AY123277
CTRPGNNTRTSIRIGPGQTFYGTGDIIGDIRQAHC
>C.RW.88.LSP10.AY123278
CVRPHNNTRKSIRIGPGQAFYATESIIGDIRQAHC
>A.RW.88.LSP11.AY123279
CTRPS#NTRKSVHIGPGKAFYATGDIIGDIR#AHC
>A.RW.88.LSP12.AY123280
CTRPNNNTRRSV#IGPGRAFYATGDIIGDIRRASC
>A.RW.88.LSP13.AY123281
CTRPNNNKRTSVRIGPGQVFFAGDIIGDIRQAHC
>A.RW.88.LSP14.AY123282
CIRPN#NTRKSVRIGPGQTFYATGEIIGDIRAAYC
>C.ZA.98.98ZA445.AY158533
CTRPNNNTRKSMRIGPGQTFFATGDIIGNIRQAHC
>C.ZA.98.98ZA502.AY158534
CTRPHNNTRKSVRIGPGQAFYATGDIIGNIRQAHC
>C.ZA.98.98ZA528.AY158535
CIRPGNNTRQSIRIGPGQTFFATGDIIGDIRQALC
>C.ZA.99.99ZASW4.AY170657
CTRPSNNTRKSIRVGPGQSFHATGEIIGDIRQAHC
>C.ZA.99.99ZASW5.AY170658
CTRPNNNTRKSIRIGPGQAFYATGDIIGDIRQAHC
>C.ZA.99.99ZASW14.AY170659
CIRPNNNTSKSIRIGPGQTFYATGRIIGDIRQAHC
>C.ZA.99.99ZASW16.AY170660
CTRPNNNTRKSVRIGPGQTFYATGDIIGDIRQAHC
>C.ZA.99.99ZASW22.AY170661
CTRPSNNTRKSIRIGPGQAFYATNEIIGDIRQAHC
>C.ZA.99.99ZASW23.AY170662
CARPNNNTRKSVRIGPGQTFYATGGIIGDIRQAHC
>C.ZA.99.99ZASW26.AY170663
CTRPSNNTRTSVRIGPGQTFFATNDVIGDIRQAHC
>C.ZA.99.99ZASW29.AY170664
CTRPGNNTRKSVRIGPGQTFYATGDIIGNIRQAHC
>C.ZA.99.99ZASW34.AY170665
CTRPNNNTTTSVRIGPGQTFYATGDIIGNIRAAHC
>C.ZA.99.99ZASW35.AY170666
CARPNNNTRTSVRIGPGQAFYATNDIIGKIRQAHC
>C.ZA.99.99ZASW38.AY170667
CTRPGNNTRKSVRIGPGQAFYATGDIIGDIRKAYC
>B.TH.90.BK132.AY173951
CTRPNNYTRKRITMGPGRVYYTTGEIIGDIRRAHC
>B.US.90.US1.AY173952
CTRPSNNTRKSIHIGPGRAFYTTGNIIGDIRQAHC
>B.US.90.US4.AY173955
CIRPNNNTRKSIHIGPGRAFYATGDIIGDIRQAHC
>B.BR.89.BZ167.AY173956
CTRPNNKARRRIRIGPGRTFYTGKIVGDIRQAYC
>B.US.x.TYBE.AY189526
CTRVSKNIRQKRIKIGPGRAFVATGDIGDIRKAHC
>C.ZA.99.99ZATM10.AY228556
CTRPNNNTRKSIRIGPGQTFYATNIIGDIRQAYC
>C.ZA.99.99ZASW12.AY230878
CMRPGNNTRKRVRIGIGPRQTFYAPGGINKDIRQAHC
>C.ZA.99.99ZASW20.AY230879
CTRPNNNTRKSIRTGIGRGQTFYVTGQIIGDVRQAHC
>C.ZA.99.99ZASW30.AY230880
CTRPNNNTRKSVRIGIGRGHAFYTTGKVIGNIRQAHC
>C.TZ.01.A125.AY253304
CVRPGNNTRKSVRIGPGQTFYATGDIIGDIRQAHC
>C.TZ.01.A246.AY253308
CTRPGNNKRRSVRIGPGQTFYATGEIIGNIREAHC
>C.TZ.01.BD9_11.AY253322
CTRPGNNTRKSIRIGPGQAFFATGEVIGDIRQAHC
>C.IL.99.99ET14.AY255825
CTRPNNNTRRSIRIGPGQTFYATGEIIGNIREAHC
>C.ZW.01.TC03_1.AY265930
CIRPGNNTSKSIRIGQRRPVYVHKIIGDIRQAHC
>C.ZW.01.TC03_2.AY265931
CTRPGNNTRTSIRIGPGQTFYTSKVIGDIRQAHC
>C.ZW.01.TC04.AY265932
CTRPSNNTRKSARIGVGPGQAFYAIKKIIGDIRQAHC
>C.ZW.01.TC08.AY265934
CTRPNNNTRKSVRIGIGRGQAIYAKKAIIGDIRQAHC
>C.ZW.01.TC13.AY265937
CTRP#NNTRKSVGIGPGKTFYAHGEVIGNIRQAHC
>C.ZW.01.TC22.AY265942
CTRPGNKTRQSIRIGIGRGQSFHATGAIIGDIRKAYC
>C.ZW.01.TC23.AY265943
CTRPNNNTRKSVRIGIGRGQTFYATG#IVGDIRQAHC
>C.ZW.01.TC25.AY265945
CTRPGNNTRRSVRIGPGQSFHATGTIIGDIRQAHC
>C.ZW.01.TC28_1.AY265948
CMRPNNNTRKSVRIGPGQTFFATGAIIGNIRQAHC
>C.ZW.01.TC28_2.AY265949
CGRPNNHRIKGLRIGPGRAFFAMGAIGGGEIRQAHC
>C.ZW.01.TC29.AY265950
CTRPGNNTRKGLRIGPGRTIYATEVTVGDIRQAYC
>C.ZW.01.TC30.AY265951
CTRPGNNT###IGIGPGRTFYATDRIIGDIRQAHC
>02_AG.CM.99.pBD6_15.AY271690
CTRPGNPIRKRVGIGPGQAFHATGNIIGDIRRAQC
>A1.KE.93.Q47S6.AY288084
CIRPNNNTRRSVRIGPGQAFYATGDIIGDIRQAHC
>A1.KE.94.Q47M1.AY288085
CTRPNNNTRRSVRIGPGQAFYATGDIIGNIRQAHC
>A2.KE.94.Q45D6.AY288086
CTRPNNNTRRSIHFGPGQAFYTNNIIGDIKQAHC
>A2.KE.94.Q45D5.AY288087
CTRPNDNTRKSIRFGPGQAFYTNNIIGDIRQAHC
>D.UG.99.99UGA08483.AY304496
CTRPYNNTIQSVQMGPGRAWYTSGITIIGDIRQAHC
>02_AG.CM.01.01CM_0002BBY.AY371122
CTRPSNNTRKSIRIGPGQTFYATNNIIGNIRQAHC
>02_AG.CM.01.01CM_0005BBY.AY371123
CTRPGNNTRKSVRIGPGQTFYATGDIIGDIRKAHC
>02_AG.CM.01.01CM_0008BBY.AY371124
CIRPSNNTRKSIRIGPGQTFYATGAIIGDIRRAHC
>02_AG.CM.02.02CM_0013BBY.AY371125
CTRPSNNTRTSVRIGPGQTFYGTGEIIGDIRKAYC
>02_AG.CM.02.02CM_0014BBY.AY371126
CTRPGNNTRKSVRIGPGQTFYASGAIIGDIRQSHC
>02_AG.CM.02.02CM_0015BBY.AY371127
CTRPNNNTRKSVRIGPGQTFYATGEIVGNIRQAYC
>02_AG.CM.02.02CM_1970LE.AY371128
CVRPGNNTIRSIRIGPGQSFHGTGNIIGDIRQAHC
>02_AG.CM.01.01CM_1475MV.AY371138
CTRTGKNTRTSIHMGPGQAFFATGEVIRDIRLAYC
>A.CM.01.01CMNYU6283.AY372219
CIRPNNNTRKSIRIGPGQAFYARGDVISNIRHAYC
>A.CM.01.01CMNYU5487.AY372221
CVRPNNNTRKSIHIGPGQAFYATGDIIGNIRQAHC
>H.CM.01.01CMNYU5821.AY372224
CTRPNNNTRTGVHIGPGRAFYATGDIIGDIRQAHC
>G.CM.00.00CMNYU786.AY372225
CTRPGNNTRKGIGIGPGQMFYATGSITGDIRQAHC
>G.CM.00.00CMNYU1678.AY372226
CTRPGNNTRKSIRIGPGQTFYATGDIIGNIRQAHC
>G.CM.00.00CMNYU2541.AY372227
CTRPNNNTRKSIGIGPGQVFYATGDIIGDIRQAHC
>A.CM.00.00CMNYU809.AY372231
CTRPNNNTRKGIHIGPGRTFYATDAIIGNIRQAHC
>A.CM.01.01CMNYU5308.AY372236
CTRPSNNTRKSIPIGPGQAIYATGEIIGDIRKAHC
>11_cpx.CM.01.01CMNYU5346.AY372237
CTRPNNNTRKSIRIGPGQALYATGAIIGNIRQAHC
>U.CM.00.00CMNYU805.AY372238
CIRPNNNTRKGIHLGPGQAFYATGEIVGDIRQAYC
>B.US.85.Bal.AY426110
CTRPNNNTRKSIHIGPGRALYTTGEIIGDIRQAHC
>B.US.85.Bal.AY426111
CTRPNNNTRKSIHIGPGRALYTTGKIIGDIRQAHC
>B.US.85.Bal.AY426112
CTRPNNNTRKSIHIGPGRALYTTGKIIGDIRQAHC
>B.US.85.Bal.AY426113
CTRPNNNTRKSIHIGPGRKIYTTGKIIGDIRQAHC
>B.US.85.Bal.AY426114
CTRPNNNTRKSIHIGPGRALYTTGKIIGDIRQAHC
>B.US.85.Bal.AY426115
CTRPNNNTRKSIHIGPGRALYTTGKIIGDIRQAHC
>B.US.85.Bal.AY426116
CTRPNNNTRKSIHIGPGRAIYTTGKIIGDIRQAHC
>B.US.85.Bal.AY426117
CTRPNNNTRKSIHIGPGRALYTTGKIIGDIRQAHC
>B.US.85.Bal.AY426118
CTRPNNNTRKSIHIGPGRALYTTGKIIGDIRQAHC
>C.US.98.98US_MSC5016.AY444801
CTRPGNNTRKSVRIGPGQAFYATNDIIGDIRQAYC
>C.ZA.99.99ZASW38.AY505002
CTRPGNNPRKSVRIGPGQAFYATGDIIGDIRQAYC
>C.ZA.01.01PB1ZA.AY510057
CTRPNNNTRKSVRIGPGQAFYATGDIIGNIRQAYC
>C.ZA.01.01PB2ZA.AY510058
CTRPGNNTRKGIWIGPGQAFYATGDIIGDIRQAHC
>C.ZA.01.01PB3ZA.AY510059
CTRPGNNTRKSMRIGPGQAFYTTGDIIGDIRQAHC
>C.ZA.01.01PB4ZA.AY510060
CTRPNNNTRRGIRIGPGQTFYATGGIIGDIRQAHC
>C.ZA.01.01PB8ZA.AY510061
CTRPNNNTRKSVRIGPGQALYATGGIIGDIRQAHC
>C.ZA.01.01PB15ZA.AY510062
CTRPGNNTRKSVRIGPGQTFYATGAIIGDIRQAHC
>C.ZA.01.01PB17ZA.AY510063
CTRPSNNTRKSVRIGPGQTFYATGIIIGDIRQARC
>C.ZA.01.01PB18ZA.AY510064
CTRPNNNTRKSARIGPGQTFYAMGDIIGDIRQAHC
>C.ZA.01.01PB21ZA.AY510065
CTRPNNSTRKSVRIGPGQAFYATGDIIGDIRQAHC
>C.ZA.01.01PB27ZA.AY510066
CTRPGNNTRKSVRIGPGQAFYATGAIIGDIRQAHC
>C.ZA.99.98ZADu156.AY529660
CTRPNNNTRKSVRIGPGQTFYATGDIIGDIRQAHC
>C.ZA.98.98ZADu123.AY529663
CPRPNNNTRKSIRIGPGQTFYATNDIIGDIRQAHC
>C.ZA.01.01ZARP1.AY529666
CIRPGNNTRKRVRLGIGPGQTFYATGRVIRDIRQAHC
>C.ZA.99.99ZASW20.AY529669
CTRPNNNTRKSIRTGIGRGQTFYVTGQIIGDVRQAHC
>C.ZA.99.99ZASW30-b.AY529673
CTRPNNNTRKSVRIGIGRGHAFYTTGKVIGNIRQAHC
>C.ZA.99.99ZASW30_cl.AY529674
CTRPNNNTRKSVRIGIGRGLSFYTTGKVLGNIRQAHC
>C.ZA.99.99ZATM12.AY529676
CTRPNNNTRQSVRIGPGQVFYATNDIIGDIRQAYC
>C.ZA.99.99ZATM1b.AY529677
CTRPNNNTRKNVRIGIGRGQTFYANGRIIGNIRQAHC
>C.ZA.99.99ZATM2.AY529678
CARPGNNTRKMMRIGIGRGQTFYANGQVIGDIRQAHC
>C.ZA.99.99ZATM9.AY529679
CTRPYYNKRRSMRIGIGRGQALYATKEITGDIRRAYC
>C.ZA.99.ZA_Du151a.AY585270
CTRPNNNTRKSIRIGPGQTFYATDAIIGNIREAHC
>C.ZA.99.ZA_Du151b.AY585271
CTRPHNNTRQSVRIGPGQAFFATREIIGDIRQAHC
>C.ZA.99.ZA_Du123.AY585281
CIRPNNNTRKSIRIGPGQTFYATNDIIGDIRQAHC
>C.ZA.99.ZA_Du156.AY585282
CTRPNNNTRKSVRIGPGQTFYATGDIIGDIRQAHC
>C.ZA.99.ZA_Du172.AY585283
CTRPSNNTRKSVRIGPGQTFFATGDIIGDIRQAHC
>C.ZA.99.ZA_Du422.AY585297
CTRPNNNTRKSVRIGPGQTFYATGAIIGDIREAHC
>D.SE.x.M1_2aD.AY619730
CTRPYNNTRRSTHIGLGRVYYITKIIGDTRQAHC
>D.SE.x.M1_2bD.AY619731
CTRPYNNTRRSTHIGLGRVYYITKIIGDTRQAHC
>D.SE.x.M2_1D.AY619732
CTRPYNNTRRSTHIGLGRVYYITKIIGDTRQAHC
>D.SE.x.M1_11D.AY619733
CTRPYNNTRRSTHIGLGRVYYITKIIGDTRQAHC
>D.SE.x.M1_19D.AY619734
CTRPYNNTRRSTHIGLGRVYYITKIIGDTRQAHC
>D.SE.x.M1_21D.AY619735
CTRPYNNTRRSTHIGPGRVYYITKIIGDTRQAHC
>D.SE.x.M1_25D.AY619736
CTRPYNNTRRSTHIGPGRVYYITRIIGDTRQAHC
>D.SE.x.M1_29D.AY619737
CTRPYNNTRRSTHIGPGRVYYITKIIGDTRQAHC
>D.SE.x.M1_30D.AY619738
CTRPYNNTRRSTHIGLGRVYYITKIIGDTRQAHC
>D.SE.x.M1_31D.AY619739
CTRPYNNTRQSTHIGPGRAYYTTRIIGDIRQAHC
>D.SE.x.M1_32D.AY619740
CTRPYNNTRRSTHIGLGRVYYITKIIGDTRQAHC
>D.SE.x.M1_34D.AY619741
CTRPYNNTRRSTHIGLGRVYYITKIIGDTRQAHC
>D.SE.x.M1_3aD.AY619742
CTRPYNNTRRSTHIGLGRVYYITKIIGDTRQAHC
>D.SE.x.M1_3bD.AY619743
CTRPYNNTRRSTHIGLGRVYYITKIIGDTRQAHC
>D.SE.x.M1_41D.AY619744
CTRPYNNTRRSTHIGLGRVYYITKIIGDTRQAHC
>D.SE.x.M1_5D.AY619745
CTRPYNNTRQSTHIGPGRAYYTTRIIGDIRQAHC
>D.SE.x.M1_48D.AY619746
CTRPYNNTRRSTHIGPGRVYYITKIIGDTRQAHC
>D.SE.x.M1_8D.AY619747
CTRPYNNTRRSTHIGPGRVYYITKIIGDTRQAHC
>D.SE.x.M2_2D.AY619748
CTRPYNNTRRSTHIGLGRVYYITKIIGDTRQAHC
>D.SE.x.M2_21D.AY619749
CTRPYNNTRQSTHIGPGRAYYTTKIIGDIRQAHC
>D.SE.x.M2_28D.AY619750
CTRPYNNTRRSTHIGLGRVYYITKIIGDTRQAHC
>D.SE.x.M2_29D.AY619751
CTRPYNNTRRSTHIGLGRVYYITKIIGDTRQAHC
>D.SE.x.M2_3D.AY619752
CTRPYNNTRRSTHIGLGRIYYITKIIGDTRQAHC
>D.SE.x.M2_31D.AY619753
CTRPYNNTRRSTHIGPGRVYYMTKIIGDTRQAHC
>D.SE.x.M2_37D.AY619754
CTRPYNNTRQSTHIGPGRAYYTTKIIGDIRQAHC
>D.SE.x.M2_38D.AY619755
CTRPYNNTRQSTHIGPGRAYYTTKIIGDIRQAHC
>D.SE.x.M2_47D.AY619756
CTRPYNNTRRSTHIGLGQVYYITKIIGDTRQAHC
>D.SE.x.M2_6D.AY619757
CTRPYNNTRRSTHIGLGRVYYITKIIGDTRQAHC
>D.SE.x.M2_50D.AY619758
CTRPYNNTRRSTHIGLGRVYYITKIIGDTRQAHC
>D.SE.x.M2_7D.AY619759
CTRPYNNTRRSTHIGPGRVYYITKIIGDTRQAHC
>D.SE.x.M2_43D.AY619760
CTRPYNNTRQSTHIGPGRAYYTTRIIGDIRQAHC
>D.SE.x.M2_16D.AY619761
CTRPYNNTRRSTHIGLGRVYYITKIIGDTRQAHC
>D.SE.x.M1_X4_ci.AY619762
CTRPYNNTRRSTHIGLGRVYYITKIIGDTRQAHC
>D.SE.x.M1_X4_pi.AY619763
CTRPYNNTRRSTHIGLGRVYYMTKIIGDTRQAHC
>D.SE.x.M2_X4_ci.AY619764
CTRPYNNTRRSTHIGLGRVYYITKIIGDTRQAHC
>D.SE.x.M3_X4_ci.AY619765
CTRPYNNTRRSTHIGLGRVYYMTKIIGDTRQAHC
>D.SE.x.M4_X4_ci.AY619766
CTRPYNNTRRSTHIGLGR#YYMTK#IGDTRQAHC
>D.SE.x.M4_X4_pi.AY619767
CTRPYNNTRRSTHIGLGRVYYMTKIIGDTRQAHC
>D.SE.x.M3_30D.AY619768
CTRPYNNTRRSTHIGLGRVYYITKVIGDTRQAHC
>D.SE.x.M3_23D.AY619769
CTRPYNNTRRSTHIGPGRAYYITRIIGDIRQAHC
>D.SE.x.M3_28D.AY619770
CTRPYNNTRQSTHIGPGRAYYTTRIIGDIRQAHC
>D.SE.x.M3_3D.AY619771
CTRPYNNTRRSTHIGLGRVYYMTKIIGDTRQAHC
>D.SE.x.M3_5D.AY619772
CTRPYNNTRRSTHIGLGRVYYITKIIGDTRQAHC
>D.SE.x.M3_7D.AY619773
CTRPYNNTRRSTHIGLGRVYYITKIIGDTRQAHC
>D.SE.x.M3_43D.AY619774
CTRPYNNTRQSTHIGPGRAYYTTKIIGDIRQAHC
>D.SE.x.M3_26D.AY619775
CTRPYNNTRRSTHIGPGRVYYITKIIGDTRQAHC
>D.SE.x.M3_31D.AY619776
CTRPYNNTRQSTHIGPGRAYYTTKIIGDIRQAHC
>D.SE.x.M3_R5_pi.AY619777
CTRPYNNTRQSTHIGPGRAYYTTKIIGDIRQAHC
>D.SE.x.C2_21D.AY619797
CTRPYTTTRRSTGIGPGRASYIAKIGNIRQAYC
>D.SE.x.C2_29D.AY619798
CTRPYTTIRQSTGIGPGRASYIAKIGNIRQAHC
>D.SE.x.C2_30aD.AY619799
CTRPYTTTRQSTGIGPGRASYIAKIGNIRQAYC
>D.SE.x.C2_30bD.AY619800
CTRPYTTTRQSTGIGPGRASYIAKIGNIRQAYC
>D.SE.x.C2_31aD.AY619801
CSRPYTTTRRSTGIGPGRASYIEKIGNIKQAYC
>D.SE.x.C2_31bD.AY619802
CSRPYTTIRRSTGIGPGRASYIEKIGNIKQAYC
>D.SE.x.C2_32D.AY619803
CTRPYNNTRQSTHIGPGRAWYTTRIIGDIRQAYC
>D.SE.x.C2_38D.AY619804
CTRPYTTIRRSTGIGPGRASYIAQIGNIRQAYC
>D.SE.x.C2_4D.AY619805
CSRPYTTIRKSTGIGPGRASYIAKIGDIKQAHC
>D.SE.x.C2_40D.AY619806
CTRPYNNTRQSTHIGPGRAWYTTKIIGDIRQAYC
>D.SE.x.C2_51D.AY619807
CSRPYTTIRRSTGIGPGRASYIAKIGNIKQAHC
>D.SE.x.C2_6D.AY619808
CTRPYTTIRRSTGIGPGRASYIAKIGNIKQAHC
>D.SE.x.C2_9D.AY619809
CTRPYYTTRRSTGVGPGRASYIAKITGDIRQARC
>D.SE.x.C2_34aD.AY619810
CSRPYTTIRKSTGIGPGRASYIAKIGDIRQAYC
>D.SE.x.C2_34bD.AY619811
CSRPYTTIRKSTGIGPGRASYIAKIGDIRQAYC
>D.SE.x.C1_R5_pi2.AY619812
CTRPYNNTRRSTHIGPGRAYYTTKIIGDIRQAHC
>D.SE.x.C3_X4_ci.AY619813
CSRPYTTLRKSTGIGPGRASYIAKIGDIRQAYC
>D.SE.x.C4_X4_ci.AY619815
CSRPYTTLRKSTGIGPGRASYIAKIGNIKQAYC
>D.SE.x.C4_X4_pi.AY619816
CSRPYTTLRKSTGIGPGRASYIAKIGDIRQAYC
>D.SE.x.C1_R5_pi1.AY619817
CTRPYNNTRRSTHIGPGRAYYTTKIIGDIRQAHC
>D.SE.x.C4_2D.AY619818
CTRPYNNTRQSTHIGPGRAWYTTKIIGDIRQAYC
>D.SE.x.C2_X4_ci.AY619819
CSRPYTTIRKSTGIGPGRASYI#KIG#I#QA#C
>D.SE.x.C2_X4_pi.AY619820
CSRPYTTIRKSTGIGPGRASYIAKIGDIRQAYC
>D.SE.x.C4_1D.AY619821
CSRPYTTIRRSTGIGPGRASYIAKITGDIRQARC
>D.SE.x.C4_10D.AY619822
CSRPYTTTRKSTGIGPGRASYIAKIGDIKQAYC
>D.SE.x.C4_11D.AY619823
CSRPYTTTRKSTGIGPGRASYIAKIGDIRQAYC
>D.SE.x.C4_12aD.AY619824
CSRPYTTIRKSTGIGPGRASYIAKIGNIKQAYC
>D.SE.x.C4_12bD.AY619825
CSRPYTTIRKSTGIGPGRASYIAKIGNIKQAYC
>D.SE.x.C4_16aD.AY619826
CTRPYNNTRQSTHIGPGRAWYTTRIIGDIRQAYC
>D.SE.x.C4_18D.AY619827
CTRPYNNTRQSTHIGPGRAWYTTRIIGDIRQAYC
>D.SE.x.C4_19D.AY619828
CSRPYTTIRKSTGIGPGRASYIEKIGTIKQAYC
>D.SE.x.C4_21D.AY619829
CSRPYTTLRKSTGIGPGRASYIAKIGDIRQAYC
>D.SE.x.C4_26D.AY619830
CSRPYTTTRKSTGIGPGRASYIAKIGDIKQAYC
>D.SE.x.C4_27D.AY619831
CTRPYNNTRQSTHIGPGRAWYTTRIIGDIRQAYC
>D.SE.x.C4_28D.AY619832
CSRPYTTLRKSTGIGPGRASYIAKIGDIRQAYC
>D.SE.x.C4_29D.AY619833
CTRPYNNTRQSTHIGPGRAWYTTRIIGDIRQAYC
>D.SE.x.C4_3D.AY619834
CSRPYTTIRKSTGIGPGRASYIAKIGNIKQAHC
>D.SE.x.C4_31D.AY619835
CTRPYTTTRRSTGIGPGRASYIAKIGNIRQAHC
>D.SE.x.C4_34D.AY619836
CSRPYTTTRKSTGIGPGRASYIAKIGDIRQAYC
>D.SE.x.C4_35D.AY619837
CTRPYNNTRQSTHIGPGRAWYTTRIIGDIRQAYC
>D.SE.x.C4_41D.AY619838
CSRPYTTIRKSTGIGPGRASYIAKIGDIRQAYC
>D.SE.x.C4_42D.AY619839
CTRPYTTIRRSTGIGPGRASYIAQIGNIRQAYC
>D.SE.x.C4_43D.AY619840
CSRPYTTIRRSTGIGPGRASYIAKITGDIRQARC
>D.SE.x.C4_44aD.AY619841
CTRPYNNTRQSTHIGPGRAWYTTKIIGDIRQAYC
>D.SE.x.C4_44bD.AY619842
CTRPYNNTRQSTHIGPGRAWYTTRIIGDIRQAYC
>D.SE.x.C4_46D.AY619843
CTRPYNNTRQSTHIGPGRAWYTTRIIGDIRQAYC
>D.SE.x.C4_51D.AY619844
CTRPYTTIRQSTGIGPGRASYIAKIGNIKQAYC
>D.SE.x.C4_52D.AY619845
CTRPYNNTRQSTHIGPGRAYYTTRIIGDIRQAYC
>D.SE.x.C4_53D.AY619846
CSRPYTTIRRSTGIGPGRASYIAKITGDIRQARC
>D.SE.x.C4_6D.AY619847
CSRPYTTLRKSTGIGPGRASYIAKIGDIRQAYC
>D.SE.x.C4_7D.AY619848
CSRPYTTIRRSTGIGPGRASYIATIGNIKQAHC
>D.SE.x.C4_8D.AY619849
CTRPYTTIRRSTGIGPGRASYIAKITGDIRQARC
>D.SE.x.C4_13D.AY619850
CSRPYTTTRKSTGIGPGRASYIAKIGDIRQAYC
>D.SE.x.C4_37D.AY619851
CSRPYTTIRKSTGIGPGRASYIAKIGDIRQAYC
>D.SE.x.C4_16bD.AY619852
CTRPYNNTRQSTHIGPGRAWYTTRIIGDIRQAYC
>D.SE.x.C4_38D.AY619853
CTRPYNNTRQSTHIGPGRAWYTTKIIGDIKQAYC
>01_AE.SE.x.M3_2D.AY619854
CTRPFNNTRTSVGVGPGQVFYKTGDIIGDIRRAYC
>01_AE.SE.x.M3_3D.AY619855
CTRPFNNTRTSVGIGPGQVFYKTGDIIGDIRRAYC
>01_AE.SE.x.M3_4D.AY619856
CTRPYNNTRTSVRIGPGQAFYKTGEIVGDIRRAYC
>01_AE.SE.x.M3_1D.AY619857
CTRPFNNTRTSVRIGPGQAFYKTGDIVGDIRRAYC
>01_AE.SE.x.M3_11D.AY619858
CTRPYNNTRTSVRIGPGQAFYKTGDIVGDIRRAYC
>01_AE.SE.x.M3_13R.AY619859
CTRPYNNTRTSVRIGPGQAFYKTGEIIGDIRRAYC
>01_AE.SE.x.M3_15R.AY619860
CTRPYNNTRTSVRIGPGQAFYKTGEIIGDIRRAYC
>01_AE.SE.x.M3_5D.AY619861
CTRPFNNTRTSVGIGPGQVFYKTGDIIGDIRRAYC
>01_AE.SE.x.M3_6D.AY619862
CTRPFNNTRTSVRIGPGQVFYKTGDITGDIRRAYC
>01_AE.SE.x.M3_7D.AY619863
CTRPYNNTRTSVRIGPGQAFYKTGDIVGDIRRAYC
>01_AE.SE.x.M3_8D.AY619864
CTRPFKNMRTSVRIGPGRVFHKTGSITGDIRRAYC
>01_AE.SE.x.M3_9D.AY619865
CTRPYNNTRTSVRIGPGQAFYKTGDIVGDIRRAYC
>01_AE.SE.x.M3_10D.AY619866
CTRPFNNTRTSVRIGPGQAFYKTGDIVGDIRRAYC
>01_AE.SE.x.M2_11D.AY619867
CTRPYNNTRTSVRIGPGQAFYKTGDIVGDIRRAYC
>01_AE.SE.x.M2_12D.AY619868
CTRPYNNTRTSVRIGPGQAFYKTGDIVGDIRRAYC
>01_AE.SE.x.M3_6R.AY619869
CTRPFNNTRTSVRIGPGQAFYKTGDIVGDIRRAYC
>01_AE.SE.x.M3_8R.AY619870
CTRPFKKMRTSVRIGPGRVFYKTGSITGDIRRAYC
>01_AE.SE.x.M3_9R.AY619871
CTRPFNNTRTSVGIGPGQVFYKTGDIIGDIRRAYC
>01_AE.SE.x.M3_1R.AY619872
CTRPYNNTRTSVRIGPGQAFYKAGEIIGDIRRAYC
>01_AE.SE.x.M3_2R.AY619873
CTRPYNNTRTSVRIGPGQAFYKTGEIIGDIRRAYC
>01_AE.SE.x.M3_7R.AY619874
CTRPFNNTRTSVRIGPGQAFYKTGDIVGDIRRAYC
>01_AE.SE.x.M2_2D.AY619880
CTRPYNNTRTSVRIGPGQAFYKTGDIVGDIRRAYC
>01_AE.SE.x.M2_4D.AY619881
CTRPFKNIRTSVRIGPGRVFYKTGAITGDIRRAYC
>01_AE.SE.x.M2_5D.AY619882
CTRPFNNTRTSVRIGPGQVFYKTGEIIGDIRRAYC
>01_AE.SE.x.M2_6D.AY619883
CTRPFKNIRTSARIGPGRVFYKTGSITGDIRRAYC
>01_AE.SE.x.M2_7D.AY619884
CTRPFKNIRTSVRIGPGRVFHKTGAITGDIRRAYC
>01_AE.SE.x.M2_8D.AY619885
CTRPYNNTRTSVRIGPGQAFYKTGDIVGDIRRAYC
>01_AE.SE.x.M2_10D.AY619886
CTRPFKNIRTSVRIGPGRVFHKTGAITGDIRRAYC
>01_AE.SE.x.M2_13D.AY619887
CTRPYNNTRTSVRIGPGQAFYKTGDIIGDIRRAYC
>01_AE.SE.x.M2_14D.AY619888
CTRPFKNVRTSVRIGPGRVFYKTGAITGDIRRAYC
>01_AE.SE.x.M2_1D.AY619889
CTRPFKNIRTSVRIGPGRVFYKTGAITGDIRRAYC
>01_AE.SE.x.M3_10R.AY619899
CTRPYNNTRTSVRIGPGQAFYKTGEIIGDIRRAYC
>01_AE.SE.x.M3_11R.AY619900
CTRPYNNTRTSVRIGPGQAFYKTGEIIGDIRRAYC
>01_AE.SE.x.M3_14R.AY619901
CTRPFKKMRTSVRIGPGRVFYKTGSITGDIRRAYC
>01_AE.SE.x.M3_3R.AY619902
CTRPFKNMRTSVRIGPGRVFHKTGSITGDIRRAYC
>01_AE.SE.x.M3_4R.AY619903
CTRPYNNTRTSVRIGPGQAFYKTGEIIGDIRRAYC
>01_AE.SE.x.M3_5R.AY619904
CTRPYNNTRTSVRIGPGQAFYKTGDIVGDIRRAYC
>01_AE.SE.x.M2_9D.AY619908
CTRPYNNTRTSVRIGPGQAFYKTGDIIGDIRRAYC
>01_AE.SE.x.M3_12R.AY619912
CTRPFKKMRTSVRIGPGRVFYKTGSITGDIRRAYC
>01_AE.SE.x.M2_3D.AY619914
CTRPFKNMRTSARIGPGRVFYKTGAILGDIRRAYC
>01_AE.SE.x.M3_X4_ci.AY619915
CTRPFKKMRTSVRIGPGRVFYKTGSITGDIRRAYC
>01_AE.SE.x.M3_X4_pi.AY619916
CTRPFKKMRTSVRIGPGRVFYKTGSITGDIRRAYC
>01_AE.SE.x.M2_X4_ci.AY619917
CTRPFKNIRTSVRIGPGRVFYKTG#ITGDIRRAYC
>01_AE.SE.x.C2_R5_ci.AY619929
CTRPYNNTRTSVRIGPGQ#FYKTGDIIGDIRRAYC
>01_AE.SE.x.C3_R5X4_ci.AY619930
CTRPYYTKRASVRIGLGQAFHRTKEIVGDIRRAYC
>01_AE.SE.x.C4_X4_ci.AY619931
CTRPYYTKRASVRIGLGQAFHRTKEIVGDIRRAHC
>B.IT.96.PAVO.AY669709
CTRPNNNTRKSISIGPGRAFYATGDIIGDIRQAHC
>B.US.95.5768.AY669711
CTRPNNNTRKSIHMGPGKVFYTTGEIIGDIRQAHC
>B.IT.95.TORNO.AY669713
CTRPNNNTRRSIHIGPGRAFYATGDIIGDIRQAHC
>B.BR.92.92BR021.AY669715
CTRPNNNTRKSIHMG#GR#FYATGEIIGNIRQAHC
>B.US.85.BaL.AY669732
CTRPNNNTRKSIHIGPGRAFYTTGEIIGDIRQAHC
>C.MW.93.959.AY669739
CTRPNNNTRRSIRIGPGQVFYANNDIIGDIRQAHC
>C.MW.93.960.AY669749
CTRPNN#TRKSIRIGPGQTFYATNEIIGN#REAHC
>A1.RW.93.93RW_024.AY713406
CTRPYNNTFRRVRIGPGQSFHASDNIVGDIRKAHC
>A1.UG.92.92UG_029.AY713407
CTRPNNNISRRRIHIGRGQAFYATGGMTGNIRQAYC
>B.TH.96.96TH_NP1538.AY713408
CTRPNNNTRKSIQLGPGRAWYTTGQIIGDIRQAHC
>B.US.85.BAL.AY713409
CTRPNNNTRKSINIGPGRALYTTGEIIGDIRQAHC
>B.US.94.94US_33931N.AY713410
CTRPNNNTRKGIHMGPGRAFYATGTIIGDIRQAHC
>B.FR.92.92FR_BX08.AY713411
CTRPNNNTRKSIHIGPGRAFYTTGDIIGDIRQAHC
>B.US.90.90US_873.AY713412
CTRPNNNTRKSIHMGPGRAFYTTGDIIGDIRKAHC
>C.MW.93.93MW_965.AY713413
CTRPNNNTRKSVRIGPGQTFYATGAIIGDIRQAHC
>C.IN.94.94IN_20635_4.AY713414
CTRPNNNTRKSIRIGPGQTFYATGDIIGDIRQAHC
>C.SO.89.89SM_145.AY713415
CTRYANNTRKSVRIGPGQTFYTNDIIGDIRQAHC
>C.SN.90.90SE_364.AY713416
CARPNNNTRKSMRIGPGQTFYATGDIIGDIRQAHC
>C.ET.02.02ET_288.AY713417
CTRPNNNTRQSIRIGPGQTFYATGEIIGDIRQAHC
>D.UG.93.93UG_065.AY713418
CIRPYNKTKIQRTSIGLGQALYTNDKIIGNIRQAYC
>01_AE.TH.97.97TH_NP1695.AY713419
CIRPYNNTRTKMTMGPGHVFYKTENIIGSVKKAHC
>01_AE.TH.97.97TH_NP1525.AY713420
CTRPFTYTRTRMTIGPGHVFYRTGDIVGDIRKAYC
>01_AE.TH.96.96TH_NP1046.AY713421
CTRPSNNTRTSITIGPGQVFYRTGDITGDIRKAFC
>01_AE.TH.98.98TH_NP1251.AY713422
CTRPSNNTRTSINIGPGQVFYRPGDIIGDIRKAYC
>01_AE.TH.99.99TH_NI1052.AY713423
CTRPFINTRVSSRIGPGRVFYSTEDIKGVLRKAYC
>01_AE.TH.96.96TH_M02138.AY713424
CTRPYNTKIKVTRGPGRVYYRTGEITGDIRKAYC
>01_AE.TH.90.90TH_CM244.AY713425
CTRPSNNTRTSITIGPGQVFYRTGDIIGDIRKAYC
>01_AE.TH.96.96TH_NI1149.AY713426
CTRPSNNTRTSITIGPGQVFYRTGDIIGDIRKAYC
>A.KE.00.00KE_KER2008.AY736809
CTRPNNNTRKGVHIGLGRRFYTTQVVGDIRQAYC
>A.KE.00.00KE_KER2018.AY736810
CARPSNNTRKSVHIGPGQAFYATGAITGDIRQAYC
>A.KE.99.99KE_KNH1088.AY736811
CTRPNNNTRKGIHIGPGQAFYATGEIIGDIRRAHC
>A.KE.00.00KE_KNH1144.AY736812
CTRPNNNTRESVRIGPGQAFFATGDIIGDIRQAHC
>A.KE.00.00KE_KNH1209.AY736813
CTRPNNNTRKSIHIGPGQAFYATGDIIGDIRQAHC
>A.KE.99.99KE_KNH1135.AY736814
CTRPNNNTRKSIHIGPGQAFYATGDIIGDIRQAYC
>A.KE.00.00KE_KNH1207.AY736815
CTRPNNNTRRSVRIGPGQAFYATGGITGDIRRAYC
>A.KE.00.00KE_KSM4030.AY736816
CTRPSNNTRKSVRIGPGQVFYATDIIGNIRQAHC
>B.US.90.90US_1.AY736817
CTRPSNNTRKSIHIGPGRAFYTTGNIIGDIRQAHC
>B.US.90.90US_4.AY736818
CIRPNNNTRKSIHIGPGRAFYATGDIIGDIRQAHC
>B.US.84.84US_MNp.AY736819
CTRPNYNKRKRIHIGPGRAFYTTKNIIGTIRQAHC
>B.BR.89.89BZ_167.AY736820
CTRPNNKARRRIRIGPGRTFYTGKIVGDIRQAYC
>B.TH.90.90TH_BK132.AY736821
CTRPNNYTRKRITMGPGRVYYTTGEIIGDI#RAHC
>C.US.98.98US_MSC5016.AY736822
CTRPGNNTRKSVRIGPGQAFYATNDIIGDIRQAYC
>C.ET.02.02ET_14.AY736823
CTRPNNNTRRSIRIGPGQTFYATGEIIGDIRQAHC
>C.TZ.00.00TZ_A125.AY736824
CVRPGNNTRKSVRIGPGQTFYATGDIIGDIRQAHC
>C.TZ.00.00TZ_A246.AY736825
CTRPGDNRRRSVRIGPGQTFYATGEIIGNIREAHC
>C.TZ.01.01TZ_BD911.AY736826
CTRPNNNTRKSIRIGPGQTFYATDIIGDIRQAYC
>D.UG.99.99UG_A08483M1.AY736827
CTRPYNNTIQSVQMGPGRAWYTSGITIIGDIRQAHC
>D.UG.99.99UG_A07412M1.AY736828
CIRPNNNTRKGIRIGPGQALYTTDIIGNIRQAHC
>D.UG.98.98UG_57128.AY736829
CTRPSNNTRRSVHIGPGQAIYSTGQIIGDIRKAHC
>D.UG.00.00UG_D26830M4.AY736830
CTRPGNNTRQSIHLGPGQALWTATDIIGNIRQAHC
>D.UG.00.00UG_J32228M4.AY736831
CTRPNNNTRKSIRIGPGQAFYTTNIIGDIRQAYC
>D.UG.00.00UG_E08364M4.AY736832
CTRPSNNTRQSIRIGPGQAFYTTKIIGDIRQAHC
>D.UG.00.00UG_E13613M4.AY736833
CTRPYNNTRQSTHIGPGRTLFTTRIIGNIRKAYC
>D.UG.99.99UG_A03349M1.AY736834
CTRPYNNTRRGVHIGPGRAYYTTDIIGDIRQAHC
>D.KE.00.00KE_NKU3006.AY736835
CTRPSNNTRQSIRIGPGQAFYTTEVIGNIRLAFC
>01_AE.TH.90.90TH_CM235.AY736837
CTRPSNNTRTSIRIGPGQAFYRTGDIIGDIRKAYC
>01_AE.TH.90.90TH_CM240.AY736838
CTRPSNNTRTSITIGPGRVFYRTGDIIGNIRKAYC
>02_AG.DJ.91.91DJ_263.AY736839
CTRPNNNTRKSVRIGPGQTFYATGDIIGDIRQAHC
>02_AG.US.98.98US_MSC5007.AY736840
CTRPNNNTRKSVRIGPGQTFYATGDIIGNIRQAYC
>02_AG.CM.02.02CM_1970LE.AY736841
CVRPGNNTIRSIRIGPGQSFHGTGSIVGDIRQAHC
>02_AG.CM.01.01CM_1475MV.AY736842
CARTGNNTRTSIRIGPGQAFFATGEVIRDIRLAYC
>02_AG.CM.01.01CM_0002BBY.AY736843
CTRPGNNTRKSVRIGPGQTFYATNNIIGNIRQAHC
>02_AG.CM.01.01CM_0005BBY.AY736844
C#RPGNNTRKSVRIGPGQTFYATGDIIGDIRKAHC
>02_AG.CM.01.01CM_0008BBY.AY736845
CIRPSNNTRRSMRIGPGQTFYATGDIIGNIRRAYC
>02_AG.CM.02.02CM_0013BBY.AY736846
CTRPSNNTRTSVRIGPGQTFYGTGEIIGDIRKAYC
>02_AG.CM.02.02CM_0014BBY.AY736847
CTRPGNNTRKSVRIGPGQTFYASGAIIGDIRQAHC
>02_AG.CM.02.02CM_0015BBY.AY736848
CTRPSNNTRKSVRIGPGQTFYATGEIIGDIRQAHC
>C.SN.90.90SE_364.AY833059
CARPNNNTRKSMRIGPGQTFYATGDIIGDIRQAHC
>C.SO.89.89SM_145.AY833060
CTRYANNTRKSVRIGPGQTFYTNDIIGDIRQAHC
>B.US.94.6101.AY835434
CTRPNNNTRKSIHMGPGAAFYARGEVIGDIRQAHC
>B.US.95.5768.AY835435
CTRPNNNTRKSIHMGPGKVFYTTGEIIGDIRQAHC
>B.US.95.3988.AY835436
CTRPNNNTRKSINIGPGRAFVATGAIIGDIRQAHC
>B.US.94.7165.AY835437
CTRPNNNTRKGIHIGPGRAFYTTGQIIGDIRQAHC
>B.US.95.6535.AY835438
CTRPNNNTRKSINLGPGRAFYATGDIIGDIRQAHC
>B.TT.94.QH0692.AY835439
CTRPGNNTRKSIHIGPGRAFYATGDIIGDIRQAHC
>B.TT.94.QH0515.AY835440
CTRPNNNTRKSIHIGAGKALYTGEIIGDIRQAHC
>B.TT.95.SC42.AY835441
CTRPNNNTRKGITIGPGRVFYTGEIVGDIRQVHC
>B.US.97.SS1196.AY835442
CTRPNNNTRKSIHIGPGRAFYATGGVIGDIRQAHC
>B.US.96.BG1168.AY835443
CERPNNNTIKSIHLGPGRAWHATGQIIGDIRKAFC
>B.IT.96.PVO.AY835444
CTRPNNNTRKSISIGPGRAFYATGDIIGDIRQAHC
>B.IT.95.TRO.AY835445
CTRPNNNTRRSIHIGPGRAFYATGDIIGDIRQAHC
>B.US.98.AC10.AY835446
CIRPNNNTRKGIHIGPGRAFYTTGDIIGDIRQAHC
>B.US.00.RHPA.AY835447
CTRHNNNTRKSINIGPGRAFYATGKIIGDIRQAHC
>B.US.00.THRO.AY835448
CTRPNNNTSKSIHMGPGGAFFATGRIIGDIRKAYC
>B.US.01.REJO.AY835449
CTRPNNNTRKSIHIAPGRAFYATGEIIGDIRKAYC
>B.US.01.TRJO.AY835450
CTRPHNNTRKSIHIGPGRAWYATGDIIGDIRKAYC
>B.US.00.WITO.AY835451
CTRPGNNTRRSINIGPGRAFYATGAIIGDIRKAHC
>B.US.04.CAAN.AY835452
CTRPNNNTSKSITIGPGRAFYATGRIIGDIRKAHC
>B.US.x.7047C_c01.AY842786
CTRPNNNTRKSIHMGPGRVLYTTGGITGDIRQAHC
>B.US.x.7047C_c02.AY842787
CTRPNNNTRKRITAGPGRVLYTTGEIIGDIRRAHC
>B.US.x.7047C_c04.AY842788
CTRPSNNTRKSIHMGPGRVLYTTGGIIGDIRQAHC
>B.US.x.7047C_c06.AY842789
CTRPSNNTRKSIHMGPGRVLYTTGGIIGDIRQAHC
>B.US.x.7047C_c09.AY842790
CTRPNNNTRKSIHMGPGRVLYTTGGIIGDIRQAHC
>B.US.x.7047C_c31.AY842791
CTRPNNNTRKRITAGPGRVLYTTGEIIGDIRRAHC
>B.US.x.7047C_c35.AY842792
CTRPNNNTRKSIHMGPGSVWYATGEIIGDIRQAHC
>B.US.x.7047C_c36.AY842793
CTRPNNNTRKSIHMGPGRVWYTTGGIIGDIRQAHC
>B.US.x.7047C_c41.AY842794
CTRPNNNTRKRITAGPGRVLYTTGEIIGDIRRAHC
>B.US.x.7047C_c93.AY842795
CTRPNNNTRRRITTGPGRVLYTTGQIIGDIRRAHC
>B.US.x.7047P_c03.AY842796
CTRPNNNTRKSIHMGPGSVLYATGEIIGDIRQAHC
>B.US.x.7047P_c05.AY842797
CTRPNNNTRRSIHMGPGSVLYATGEIIGDIRQAHC
>B.US.x.7047P_c08.AY842798
CTRPNNNTRKRITAGPGRVLYTTGEIIGDIRRAHC
>B.US.x.7047P_c09.AY842799
CTRPNNNTRKRITAGPGRVLYTTGQIIGDIRRAHC
>B.US.x.7047P_c11.AY842800
CTRPNNNTRKRITAGPGRVLYTTGEIIGDIRRAHC
>B.US.x.7047P_c12.AY842801
CTRPNNNTRKRITAGPGRVLYTTGEIIGDIRRAHC
>B.US.x.7047P_c14.AY842802
CTRPNNNTRKRITAGPGRVLYTTGEIIGDIRRAHC
>B.US.x.7047P_c17.AY842803
CTRPNNNTRRSIHMGPGSVLYATGEIIGDIRQAHC
>B.US.x.7047P_c27.AY842804
CTRPNNNTRKSIHMGPGSVLYATGEIIGDIRQAHC
>B.US.x.7047P_c31.AY842805
CTRPNNNTRRSIHMGPGSVLYATGEIIGDIRQAHC
>B.US.x.7047P_c37.AY842806
CTRPNNNTRKRITAGPGRVLYTTGEIIGDIRRAHC
>B.US.x.7047P_c41.AY842807
CTRPNNNTRKSIHMGPGSVLYATGEIIGDIRQAHC
>B.US.x.7069C_c02.AY842808
CTRPNNNTRKSIPIGPGRAMYATGDIIGDIRQAHC
>B.US.x.7069C_c04.AY842809
CTRPNNNTRKSIHMGPGRAMYATGDIIGDMRQAHC
>B.US.x.7069C_c05.AY842810
CTRPNNNTRKSIHMGPGRAMYATGDIIGNIRQAHC
>B.US.x.7069C_c07.AY842811
CTRPNNNTRKSIHMGPGRAMYATGDIIGDIRQAHC
>B.US.x.7069C_c08.AY842812
CTRPNNNTRKSIHMGPGRAMYATGDIIGDIRQAHC
>B.US.x.7069C_c09.AY842813
CTRPNNNTRKSIHMGPGRAMYATGDIIGDIRQAHC
>B.US.x.7069C_c16.AY842814
CTRPNNNTRKSIPIGPGRAMYATGDIIGDIRQAHC
>B.US.x.7069P_c02.AY842815
CTRPNNNTRKSIHMGPGRAMYATGDIIGDIRQAHC
>B.US.x.7069P_c03.AY842816
CTRPNNNTRKSIPMGPGRAMYATGDIIGDIRQAHC
>B.US.x.7069P_c06.AY842817
CTRPNNNTRKSIPMGPGRAMYATGDIIGDIRKANC
>B.US.x.7069P_c10.AY842818
CTRPNNNTRKSIHMGPGRAMYATGDIIGDIRQAHC
>B.US.x.7069P_c11.AY842819
CTRPYNLKKSITRGPGRVIYSTGDIMGDIRKAHC
>B.US.x.7069P_c13.AY842820
CTRPNNNTRKSIPIGPGRAMYATGDIIGDIRQAHC
>B.US.x.7069P_c14.AY842821
CTRPYNLKKSITRGPGRVIYSTGDIMGDIRKAHC
>B.US.x.7069P_c15.AY842822
CTRPNNNTRKSIHMGPGRAMYATGDIIGDIRQAHC
>B.US.x.7069P_c35.AY842823
CTRPYNIEKRITRGPGRVIYSTGNIIGDIKKAHC
>B.US.x.7120C_c01.AY842824
CIRPNNNTRKSINIGPGRAMYATEQITGDIRQAHC
>B.US.x.7120C_c02.AY842825
CARPNNNTRKRIYMGTGRYMSATEKITGDIRQAHC
>B.US.x.7120C_c05.AY842826
CARPNNNTRKGIHMGPGRAMYATEKITGDIRQAHC
>B.US.x.7120C_c06.AY842827
CIRPNNNTRKSINIGPGRAMYATEQITGDIRQAHC
>B.US.x.7120C_c12.AY842828
CARPNNNTRKRIYMGTGRYMSATEKITGDIRQAHC
>B.US.x.7120C_c15.AY842829
CIRPNNNTRKSINIGPGRAMYATEQITGDIRQAHC
>B.US.x.7120C_c17.AY842830
CIRPNNNTRKSINIGPGRAMYATEQITGDIRQAHC
>B.US.x.7120C_c23.AY842831
CARPNNNTRKRIYMGTGRYMSATEKITGDIRQAHC
>B.US.x.7120C_c39.AY842832
CARPNNNTRKRIYMGTGRYMSATEKITGDIRQAHC
>B.US.x.7120C_c40.AY842833
CARPNNNTRKRIYMGTGRYMSATEKITGDIRQARC
>B.US.x.7120C_c55.AY842834
CARPNNNTRKRIYMGTGRYMSATEKITGDIRQAHC
>B.US.x.7120P_c02.AY842835
CIRPNNNTRKSINIGPGRAMYATEQIIGDIRQAHC
>B.US.x.7120P_c03.AY842836
CIRPNNNTRKSINIGPGRAMYATEQIIGDIRQAHC
>B.US.x.7120P_c07.AY842837
CIRPNNYTRKSINIGPGRAMYATEQITGDIRQAHC
>B.US.x.7120P_c08.AY842838
CIRPNNNTRKSINIGPGRAMYATEQIIGDIRQAHC
>B.US.x.7120P_c09.AY842839
CIRPNNNTRKSINIGPGRAMYATEQIIGDIRQAHC
>B.US.x.7120P_c11.AY842840
CIRPNNNTRKSINIGPGRAMYATEQIIGDIRQAHC
>B.US.x.7120P_c12.AY842841
CIRPNNNTRKSINIGPGRAMYATEQIIGDIRQAHC
>B.US.x.7120P_c13.AY842842
CIRPNNNTRKSINIGPGRAMYATEQIIGDIRQAHC
>B.US.x.7120P_c23.AY842843
CARPNNNTRKRIYMGTGRYMSATEKITGDIRQAHC
>C.BW.03.03BW_0824.AY887852
CIRPGNNTRKSIRIGPGQTFYATGDIIGDIRQAHC
>C.BW.03.03BW_0856.AY887853
CIRPGNNTRKSVRIGPGQTFFATGDIIGDIRKAHC
>C.BW.03.03BW_0868.AY887854
CTRPGNNTRKSVRIGPGQTFFATGDIIGDIRQAHC
>C.BW.03.03BW_0900.AY887855
CTRPSNNTRKGIRIGPGQTFYATGDVIGDIRQAHC
>C.BW.03.03BW_0949.AY887856
CTRPNNNTRKSIRIGPGQTFYATGDIIGDIRQAYC
>C.BW.03.03BW_1008.AY887857
CTRPGNNTRNSIRIGPGQTFFATGEIIGDIRQAHC
>C.BW.03.03BW_1017.AY887858
CTRPNNNTRKSVRIGPGQTFYATGEIIGDIRQAHC
>C.BW.03.03BW_1042.AY887859
CTRPGNNTRQSIRIGPGQTFYATGEVIGDIRQAHC
>C.BW.03.03BW_1048.AY887860
CTRPGNNTRKSVRIGPGQTFYATGDIIGDIRQAHC
>C.BW.03.03BW_1054.AY887861
CTRPGNNTRKSIRIGPGQAFYATGDIIGDIRKAHC
>C.BW.03.03BW_1065.AY887862
CIRPNNNTRQSIRIGPGQAFFATGDIIGDIRQAYC
>C.BW.03.03BW_1075.AY887863
CIRPGNNTRKSIRIGPGQAFYATGSIIGDIRQAHC
>C.BW.03.03BW_1078.AY887864
CIRPGNNTRKSIRIGPGQTFYATGDIIGDIRKAHC
>C.BW.03.03BW_1081.AY887865
CIRPGINKRKRIRIGLRYAFFATDNRIGKAHC
>C.BW.03.03BW_1088.AY887866
CTRPGNNTRKSMRIGPGQTFYATGDIIGDIRQAHC
>C.BW.03.03BW_1091.AY887867
CTRPNNNTRRSVRIGPGQAFYGTDIIGDIRQAYC
>C.BW.03.03BW_1101.AY887868
CTRPNNNTRQSVRIGPGQTFYATNIIGDIRQAYC
>C.BW.03.03BW_1102.AY887869
CVRPNNHTRRRIGIGPGRTLYATGEIIGDIRQAHC
>C.BW.03.03BW_1103.AY887870
CIRPGNNTRKSVRIGPGQAFYATGDIIGDIRKAHC
>C.BW.03.03BW_1105.AY887871
CTRPANNTRRSIRIGPGQTFYATGEIIGDIRQAHC
>C.BW.03.03BW_1110.AY887872
CTRPGNNTRRSVRIGPGQTFYATGDIIGDIRQAHC
>C.BW.03.03BW_1133.AY887873
CTRPNNNTRKSIRIGPGQTFYATGDIIGNIRQAHC
>C.BW.03.03BW_1718.AY887874
CARPNNNTRKSIRIGPGQTFYATNDIIGNIRQAHC
>C.BW.03.03BW_1787.AY887875
CTRPNNNTRKSVRIGPGQTFYATGDIIGDIRQAHC
>C.BW.03.03BW_1796.AY887876
CTRPSNNTRKSVRIGPGQTFYATGDIIGDIRQAHC
>C.BW.03.03BW_4432.AY887877
CTRPGNNTRKSIRIGPGQTFYATGDIIGDIRRAYC
>C.BW.03.03BW_4437.AY887878
CTRPNNNTRQSMRIGPGQTFYATGDIIGDIRQAHC
>C.BW.03.03BW_4473.AY887879
CMRPNNNTRKSVRIGPGQTFYATGDIIGNIRQAHC
>C.BW.03.03BW_4482.AY887880
CTRPANNTRKSVRIGPGQTFYATGAIIGDIRQAHC
>C.BW.03.03BW_4499.AY887881
CVRPNNNTRKSIRIGPGQTFYATGNIIRDIRQAHC
>C.BW.03.03BW_6063.AY887882
CVRPNNNTRKSMRIGPGQTFYATGEIIGDIRQAHC
>C.BW.03.03BW_6218.AY887883
CTRPSNNTRKSVRIGPGQTFYATGEIIGDIRQAHC
>C.BW.03.03BW_6270.AY887884
CTRPGNNTRKGIGIGPGQTFYAPRGIIGDIRQAHC
>C.BW.03.03BW_6274.AY887885
CTRPGNNTRKSVRIGPGATFYATGDIIGDIRQAHC
>C.BW.03.03BW_6351.AY887886
CIRPGNNTRKSVRIGPGQTIYATGDIIGDIRQAHC
>C.BW.03.03BW_6364.AY887888
CTRPGNNTRKSMRIGPGQTFYATGAIIGDIRQAHC
>C.BW.03.03BW_6450.AY887889
CTRPGNNTRKSVRIGPGQTFYATGDIIGDIRQAHC
>C.BW.96.96BW_010.AY887890
CTRPNNNTRKSVRIGPGQTFYATGDIIGDIRQAHC
>C.BW.96.96BW_013.AY887891
CTRPSNNTRTSIRIGPGQTFYATGEIIGDIRKAHC
>C.BW.96.96BW_014.AY887892
CIRPGNNTRKSVRIGPGQAFYATGEIIGDIRQAHC
>A1.CM.00.00CMNYU1818.AY994508
CIRPNNNTRRSVRIGPGQSFYTTDIIGDIRQAHC
>A1.CM.00.00CMNYU340.AY994509
CVRPNNNTRKSVRIGPGQAFYATGDIIGDIRKAYC
>02_AG.CM.00.00CMNYU5466.AY994510
CTRPSNNTRKGWHIGPGQTLYATGAIIGDIRQAHC
>B.JP.x.GUN_1rWT_V.D34590
CTRPNNNTRKSITIGSGRAFHAIEKIIGNIRQAHC
>B.CH.97.PR101pre_01.DQ002026
CIRPHNNTRKSIPIGPGRAFYTTGEIIGDIRQAHC
>B.CH.97.PR101pre_02.DQ002027
CTRPHNNTRKSIPMGPGRAFYTAGQIIGDIRQAHC
>B.CH.97.PR101pre_03.DQ002028
CTRPHNNTRKSIPMGPGRAFYTAGQIIGDIRQAHC
>B.CH.97.PR101pre_04.DQ002029
CIRPHNNTRKSIHIGPGRAFYTTGEIIGDIRQAHC
>B.CH.97.PR101pre_05.DQ002030
CTRPHNNTRKSIPMGPGRAFYTAGQIIGDIRQAHC
>B.CH.97.PR101pre_06.DQ002031
CIRPHNNTRKSIPIGPGRAFYTTGEIIGDIRQAHC
>B.CH.97.PR101pre_07.DQ002032
CTRPHNNTRKSIPMGPGRAFYTAGQIIGDIRQAHC
>B.CH.97.PR101pre_08.DQ002033
CIRPHNNTRKSIHIGPGRAFYTTGEIIGDIRQAHC
>B.CH.97.PR101pre_09.DQ002034
CTRPHNNTRKSIPMGPGRAFYTAGQIIGDIRQAHC
>B.CH.97.PR101pre_10.DQ002035
CTRPHNNTRKSIPMGPGRAFYTAGQIIGDIRQAHC
>B.CH.97.PR101pre_11.DQ002036
CTRPHNNTRKSIPMGPGRAFYTAGQIIGDIRQAHC
>B.CH.97.PR101pre_12.DQ002037
CIRPHNNTRKSIHIGPGRAFYTTGEIIGDIRQAHC
>B.CH.97.PR101pre_13.DQ002038
CTRPHNNTRKSIPMGPGRAFYTAGQIIGDIRQAHC
>B.CH.97.PR101pre_14.DQ002039
CTRPHNNTRKSIPMGPGRAFYTAGQIIGDIRQAHC
>B.CH.97.PR101pre_15.DQ002040
CTRPHNNTRKSIPMGPGRAFYTAGQIIGDIRQAHC
>B.CH.97.PR101pre_16.DQ002041
CIRPHNNTRKSIHIGPGRAFYTTGEIIGDIRQAHC
>01_AE.CH.98.PR103pre_01.DQ002042
CIRPFENTRTSVRIGPGQVFYKTGDIIGDIRSAFC
>01_AE.CH.98.PR103pre_02.DQ002043
RIRPFENTRTSVRIGPGQVFYKTGDIIGDIRSAFC
>01_AE.CH.98.PR103pre_03.DQ002044
CIRPFENTRTSVRIGPGQVFYKTGDIIGDTRSAYC
>01_AE.CH.98.PR103pre_04.DQ002045
CTRPFENTRTSVRIGPGQVFYKTGDIIGDIRSAFC
>01_AE.CH.98.PR103pre_05.DQ002046
CIRPFENTRTSVRIGPGQVFYKTGDIIGDIRSAYC
>01_AE.CH.98.PR103pre_06.DQ002047
CIRPFENTRTSVRIGPGQVFYKTGDIIGDIRSAYC
>01_AE.CH.98.PR103pre_07.DQ002048
CIRPFENTRTSVRIGPGQVFYKTGDIIGDIRSAFC
>01_AE.CH.98.PR103pre_08.DQ002049
CIRPFENTRTSVRIGPGQVFYKTGDIIGDIRSAYC
>01_AE.CH.98.PR103pre_09.DQ002050
CTRPFENTRTSVRIGPGQVFYKTGDIIGDIRSAFC
>01_AE.CH.98.PR103pre_10.DQ002051
CIRPFENTRTSVRIGPGQVFYKTGDIIGDIRSAYC
>01_AE.CH.98.PR103pre_11.DQ002052
CIRPFENTRTSVRIGPGQVFYKTGDIIGDIRSAFC
>01_AE.CH.98.PR103pre_12.DQ002053
CIRPFENTRTSVRIGPGQVFYKTGDIIGDIRSAYC
>01_AE.CH.98.PR103pre_13.DQ002054
CIRPFENTRTSVRIGPGQVFYKTGDIIGDIRSAFC
>01_AE.CH.98.PR103pre_14.DQ002055
CIRPFENTRTSVRIGPGQVFYKTGDIIGDIRSAYC
>01_AE.CH.98.PR103pre_15.DQ002056
CIRPFENTRTSVRIGPGQVFYKTGDIIGDIRSAYC
>01_AE.CH.98.PR103pre_16.DQ002057
CTRPCNNTRTSVRIGPGQVFYKTGDIIGDIRSAYC
>B.CH.95.PR106pre_01.DQ002058
CIRPNNNTRKSIHIGPGRAFYTTGDIIGDIRQAHC
>B.CH.95.PR106pre_02.DQ002059
RIRPNNNTRKSIHIGPGRAFYTTGDVIGDIRQAHC
>B.CH.95.PR106pre_03.DQ002060
CIRPNNNTRKSIHIGPGRAFYTTGDIIGDIRQAHC
>B.CH.95.PR106pre_04.DQ002061
CIRPNNNTRKSIHIGPGRAFYTTGDIIGDIRQAHC
>B.CH.95.PR106pre_05.DQ002062
CIRPNNNTRKSIHIGPGRAFYTTGDIIGDIRQAHC
>B.CH.95.PR106pre_06.DQ002063
CIRPNNNTRKSIHIGPGRAFYTTGDIIGDIRQAHC
>B.CH.95.PR106pre_07.DQ002064
CIRPNNNTRKSIHIGPGRAFYTTGDIIGDIRQAHC
>B.CH.95.PR106pre_08.DQ002065
CIRPNNNTRKSIHIGPGRAFYTTGDIIGDIRQAHC
>B.CH.95.PR106pre_09.DQ002066
CIRPNNNTRKSIHIGPGRVFYTTGDIIGDIRQAHC
>B.CH.95.PR106pre_10.DQ002067
CIRPNNNTRKSIHIGPGRAFYTTGDIIGDIRQAHC
>B.CH.95.PR106pre_11.DQ002068
CIRPNNNTRKSIHIGPGRAFYTTGDIIGDIRQAHC
>B.CH.95.PR106pre_12.DQ002069
CIRPNNNTRKSIHIGPGRAFYTTGDIIGDIRQAHC
>B.CH.95.PR106pre_13.DQ002070
CIRPNNNTRKSIHIGPGRAFYTTGDIIGDIRQAHC
>B.CH.95.PR106pre_14.DQ002071
CIRPNNNTRKSIHIGPGRAFYTTGDIIGDIRQAHC
>B.CH.95.PR106pre_15.DQ002072
CIRPNNNTRKSIHIGPGRVFYTTGDIIGDIRQTHC
>B.CH.95.PR106pre_16.DQ002073
CIRPNNNTRKSIHIGPGRAFYTTGDIIGDIRQAHC
>B.CH.97.PR107pre_01.DQ002074
CTRPNNSTRKSIHIGPGRAFYATGEIIGNIRQAHC
>B.CH.97.PR107pre_02.DQ002075
CTRPNNNTRKSIHIGPGRAFYATGDIIGNIRQAHC
>B.CH.97.PR107pre_03.DQ002076
CTRPNNNTRKSIHIGPGRAFYATGEIIGNIRQAHC
>B.CH.97.PR107pre_04.DQ002077
CTRPNNSTRKSIHIGPGRAFYATGEIIGNIRQAHC
>B.CH.97.PR107pre_05.DQ002078
CTRPNNNTRKSIHIGPGRAFYATGEIIGNIRQAHC
>B.CH.97.PR107pre_06.DQ002079
CTRPNNNTRKSIHIGPGRAFYTTGSIIGDIRQAHC
>B.CH.97.PR107pre_07.DQ002080
CTRPNNNTRKSIHIGPGRAFYATGEIIGNIRQAHC
>B.CH.97.PR107pre_08.DQ002081
CTRPNNNTRKSIHIGPGRAFYATGEIIGNIRQAHC
>B.CH.97.PR107pre_09.DQ002082
CTRPNNNTRKSIHIGPGRAFYTTGSIIGDIRQAHC
>B.CH.97.PR107pre_10.DQ002083
CTRPNNNTRKSIHIGPGRAFYATGEIIGNIRQAHC
>B.CH.97.PR107pre_11.DQ002084
CTRPNNNTRKSIHIGPGRAFYATGEIIGNIRQAHC
>B.CH.97.PR107pre_12.DQ002085
CTRPNNNTRKSIHIGPGRAFYATGEIIGNIRQAHC
>B.CH.97.PR107pre_13.DQ002086
CTRPNNNTRKSIHIGPGRAFYATGEIIGNIRQAHC
>B.CH.97.PR107pre_14.DQ002087
CTRPNNNTRKSIHIGPGRAFYATGNIIGNIRQAHC
>B.CH.97.PR107pre_15.DQ002088
CTRPNNNTRKSIHIGPGRAFYATGEIIGNIRQAHC
>B.CH.97.PR107pre_16.DQ002089
CTRPNNNTRKSIHIGPGRAFYATGNMIGNIRQAHC
>B.CH.98.PR111pre_01.DQ002090
CTRLNNNTRRSINIGPGRAWYTTGEVIGDIRKANC
>B.CH.98.PR111pre_02.DQ002091
CTRLNNNTRRSINIGPGRAWYTTGEVIGDIRKANC
>B.CH.98.PR111pre_03.DQ002092
CTRPSNNTRRGIHIGPGRAFYTTGEVIGDIRAANC
>B.CH.98.PR111pre_04.DQ002093
CTRLNNNTRRSINIGPGRAWYTTGEVIGDIRKANC
>B.CH.98.PR111pre_05.DQ002094
CTRPSNNTRKSITIGPGRAFYTTEVIGNIRAAYC
>B.CH.98.PR111pre_06.DQ002095
CTRLNNNTRRSINIGPGRAWYTTGEVIGDIRKANC
>B.CH.98.PR111pre_07.DQ002096
CTRPSNNTRRGIHIGPGRAFYTTGEVIGNIRAANC
>B.CH.98.PR111pre_08.DQ002097
CTRLNNNTRRSINIGPGRAWYTTGEVIGDIRKANC
>B.CH.98.PR111pre_09.DQ002098
CTRPSNNTRKSITIGPGRAFYTAEVIGNIRAAYC
>B.CH.98.PR111pre_10.DQ002099
CTRPNNNTRRSITIGPGKAFYTTGGVIGDIRKANC
>B.CH.98.PR111pre_11.DQ002100
CTRPNNNTRRGIHIGPGRAFYTTGEVIGNIRAANC
>B.CH.98.PR111pre_12.DQ002101
CTRPSNNTRRGIHIGPGKAFYTTGGVIGDIRKANC
>B.CH.98.PR111pre_13.DQ002102
CTRLNNNTRRSINIGPGRAWYTTGEVIGDIRKANC
>B.CH.98.PR111pre_14.DQ002103
CTRPSNNTRKSITIGPGRAFYTTEVIGNIRAAYC
>B.CH.98.PR111pre_15.DQ002104
CTRPNNNTRRSITIGPGKAFYTTGGVIGDIRKANC
>B.CH.98.PR111pre_16.DQ002105
CTRLNNNTRRSINIGPGRAWYTTGEVIGDIRKANC
>B.CH.97.PR112pre_01.DQ002106
CTRPNNNTRKSITIGPGRAFYATGDIIGDIRQAHC
>B.CH.97.PR112pre_02.DQ002107
CTRPNNNTRKSITIGPGRAFYATGDIIGNIRQAHC
>B.CH.97.PR112pre_03.DQ002108
CTRPNNNTRKSITIGPGRAFYATGDIIGDIRQAHC
>B.CH.97.PR112pre_04.DQ002109
CTRPNNNTRKSITIGPGRAFYATGDIIGDIRQAHC
>B.CH.97.PR112pre_05.DQ002110
CTRPNNNTRKSITIGPGRAFYATGDIIGDIRQAHC
>B.CH.97.PR112pre_06.DQ002111
CTRPNNNTRKSITIGPGRAFYATGDIIGDIRQAHC
>B.CH.97.PR112pre_07.DQ002112
CTRPNNNTRKSITIGPGRAFYATGDIIGDIRQAHC
>B.CH.97.PR112pre_08.DQ002113
CTRPNNNTRKSITIGPGRAFYATGDIIGDIRQAHC
>B.CH.97.PR112pre_09.DQ002114
CTRPNNNTRKSITIGPGRAFYATGDIIGDIRQAHC
>B.CH.97.PR112pre_10.DQ002115
CTRPNNNTRKSITIGPGRAFYATGDIIGNIRQAHC
>B.CH.97.PR112pre_11.DQ002116
CTRPNNNTRKSITIGPGRAFYATGDIIGDIRQAHC
>B.CH.97.PR112pre_12.DQ002117
CTRPNNNTRKSITIGPGRAFYATGDIIGDIRQAHC
>B.CH.97.PR112pre_13.DQ002118
CTRPNNNTRKSITIGPGGAFYATGDIIGDIRQAHC
>B.CH.97.PR112pre_14.DQ002119
CTRPNNNTRKSITIGPGRAFYATGDIIGDIRQAHC
>B.CH.97.PR112pre_15.DQ002120
CTRPNNNTRKSITIGPGRAFYATGDIIGDIRQAHC
>B.CH.97.PR112pre_16.DQ002121
CTRPNNNTRKSITIGPGRAFYATGDIIGDIRQAHC
>B.CH.96.PR113pre_01.DQ002122
CTRPNNNTRKSIHIGPGRAFYATGDIIGDIRQAHC
>B.CH.96.PR113pre_02.DQ002123
CTRPNNNTRKSIHIGPGRAFYATGDIIGDIRQAHC
>B.CH.96.PR113pre_03.DQ002124
CTRPNNNTRKSIHIGPGKAFYATGDIIGDIRQAHC
>B.CH.96.PR113pre_04.DQ002125
CTRPNNNTRKSIHIGPGRAFYATGDIIGDIRQAHC
>B.CH.96.PR113pre_05.DQ002126
CTRPNNNTRKSIHIGPGRAFYATGDIIGDIRQAHC
>B.CH.96.PR113pre_06.DQ002127
CTRPNNNTRKSIHIGPGRAFYATGDIIGDIRQAHC
>B.CH.96.PR113pre_07.DQ002128
CTRSNNNTRKSIHIEPGRAFYATGDIIGDIRQAHC
>B.CH.96.PR113pre_08.DQ002129
CTRPNNNTRKSIHIGPGRAFYATGDIIGDIRQAHC
>B.CH.96.PR113pre_09.DQ002130
CIRPNNNTRKSIHIGPGRAFYATGDIIGDIRQAHC
>B.CH.96.PR113pre_10.DQ002131
CTRPNNNTRKSIHIGPGRAFYATGDIIGDIRQAHC
>B.CH.96.PR113pre_11.DQ002132
CTRPNNNTRKSIHIGPGRAFYATGDIIGDIRQAHC
>B.CH.96.PR113pre_12.DQ002133
CTRPNNNTRKSIHIGPGRAFYATGDIIGDIRQAHC
>B.CH.96.PR113pre_13.DQ002134
CTRPNNNTRKSIHIGPGRAFYATGDIIGDIRQAHC
>B.CH.96.PR113pre_14.DQ002135
CTRPNNNTRKSIHIGPGRAFYATGDIIGDIRQAHC
>B.CH.96.PR113pre_15.DQ002136
CTRPNNNTRKSIHIGPGKAFYATGDIIGDIRQAHC
>B.CH.96.PR113pre_16.DQ002137
CTRPNNNTRKSIHIRPGKAFYATGDIIGDIRQAHC
>B.CH.96.PR114pre_01.DQ002138
CTRPGNNTRRGIHIGPGRAFYTTGEIIGDIRQAHC
>B.CH.96.PR114pre_02.DQ002139
CTRPGNNTRRGIHIGPGRAFYTTGEIIGDIRQAHC
>B.CH.96.PR114pre_03.DQ002140
CTRPGNNTRRGIHIGPGRAFYTTGEIIGDIRQAHC
>B.CH.96.PR114pre_04.DQ002141
CTRPGNNTRRGIHIGPGRAFYTTGEIIGDIRQAHC
>B.CH.96.PR114pre_05.DQ002142
CTRPNNNTRRGIHIGPGRAFYTTGEIIGDIRQAYC
>B.CH.96.PR114pre_06.DQ002143
CTRPNNNTRRGIHIGPGRAFYTTGEIIGNIRQAYC
>B.CH.96.PR114pre_07.DQ002144
CTRPNNNTRRGIHIGPGRAFYTTGEIIGDIRQAYC
>B.CH.96.PR114pre_08.DQ002145
CTRPGNNTRRGIHIGPGRAFYTTGEIIGDIRQAHC
>B.CH.96.PR114pre_09.DQ002146
CTRPGNNTRRGIHIGPGRAFYTTGEIIGDIRQAHC
>B.CH.96.PR114pre_10.DQ002147
CTRPGNNTRRGIHIGPGRAFYTTGEIIGDIRQAHC
>B.CH.96.PR114pre_11.DQ002148
CTRPGNNTRRGIHIGPGRAFYTTGEIIGNIRQAHC
>B.CH.96.PR114pre_12.DQ002149
CTRPGNNTRRGIHIGPGRAFYTTGEIIGDIRQAHC
>B.CH.96.PR114pre_13.DQ002150
CTRPGNNTRRGIHIGPGRAFYTTGEIIGDIRQAHC
>B.CH.96.PR114pre_14.DQ002151
CTRPGNNTRRGIHIGPGRAFYTTGEIIGDIRQAHC
>B.CH.96.PR114pre_15.DQ002152
CTRPNNNTRRNIHIGPGKAIYTTGEIIGDIRQAHC
>B.CH.96.PR114pre_16.DQ002153
CTRPGNNTRRGIHIGPGRAFYTTGEIIGDIRQAHC
>B.CH.97.PR115pre_01.DQ002154
CTRPNNNTRKSIPMGPGRAFYATGAIIGDIRQAHC
>B.CH.97.PR115pre_02.DQ002155
CTRPNNNTRKSIHMGPGRALYATGAIIGDIRQAHC
>B.CH.97.PR115pre_03.DQ002156
CTRPNNNTRKSIPMGPGRAFYATGAIIGDIRQAHC
>B.CH.97.PR115pre_04.DQ002157
CTRPNNNTRKSIHMGPGRAFYATGQIIGDIRQAHC
>B.CH.97.PR115pre_05.DQ002158
CTRPNNNTRKSIPMGPGRAFYATGAIIGDIRQAHC
>B.CH.97.PR115pre_06.DQ002159
CTRPNNNTRKSIHMGPGRAFYATGQIIGDIRQAHC
>B.CH.97.PR115pre_07.DQ002160
CTRPNNNTRKSIPMGPGRAFYATGAIIGDIRQAHC
>B.CH.97.PR115pre_08.DQ002161
CTRPNNNTRKSIPMGPGRAFYATGAIIGDIRQAHC
>B.CH.97.PR115pre_09.DQ002162
CTRPNNNTRKSIHMGPGRALYATGAIIGDIRQAHC
>B.CH.97.PR115pre_10.DQ002163
CTRPNNNTRKSIPMGPGRAFYATGAIIGDIRQAHC
>B.CH.97.PR115pre_11.DQ002164
CTRPNNNTRKSIPMGPGRAFYATGAIIGDIRQAHC
>B.CH.97.PR115pre_12.DQ002165
CTRPNNNTRKSISMGPGRAFYATGAIIGDIRQAHC
>B.CH.97.PR115pre_13.DQ002166
CTRPNNNTRKSIPMGPGRAFYATGAIIGDIRQAHC
>B.CH.97.PR115pre_14.DQ002167
CTRPNDNTRKSIPMGPGRAFYATGAIIGDIRQAHC
>B.CH.97.PR115pre_15.DQ002168
CTRPNNNTRKSIHMGPGRALYATGAIIGDIRQAHC
>B.CH.97.PR115pre_16.DQ002169
CTRPNNNTRKSIPMGPGRAFYATGAIIGDIRQAHC
>B.CH.96.PR117pre_01.DQ002170
CTRPNNNTRRSITIGPGGAFYATDIIGDIRQAHC
>B.CH.96.PR117pre_02.DQ002171
CTRPNNNTRRSITIGPGRAFYATDIIGDIRQE
>B.CH.96.PR117pre_03.DQ002172
CTRPNNNTRRSITIGPGRAFYATDIIGDIRQAHC
>B.CH.96.PR117pre_04.DQ002173
CTRPNNNTRRSITIGPGRAFYGTDITGDIRQAHC
>B.CH.96.PR117pre_05.DQ002174
CTRPNNNTRRSITIGPGRAFYATDIIGDIRQAHC
>B.CH.96.PR117pre_06.DQ002175
CTRPNNNTRRSITIGPGRAFYATDIIGDIRQAHC
>B.CH.96.PR117pre_07.DQ002176
CTRPNNNTRRSITIGPGRAFYATDIIGDIRQAHC
>B.CH.96.PR117pre_08.DQ002177
CTRPNNNTRRSITIGPGRAFYATDIIGDIRQAHC
>B.CH.96.PR117pre_09.DQ002178
CTRPNNNTRRSITIGPGRAFYGTDIIGDIRQAHC
>B.CH.96.PR117pre_10.DQ002179
CTRPNNNTRRSITIGPGRAFYATDIIGDIRQAQC
>B.CH.96.PR117pre_11.DQ002180
CTRPNNNTRRSITIGPGRAFYATDIIGDIRQAHC
>B.CH.96.PR117pre_12.DQ002181
CTRPNNNTRRSITIGPGRAFYATDIIGDIRQAHC
>B.CH.96.PR117pre_13.DQ002182
CTRPNNNTRRSITIGPGRAFYATDIIGDIRQAHC
>B.CH.96.PR117pre_14.DQ002183
CARPNNNTRRSITIGPGRAFYATDIIGDIRKAHC
>B.CH.96.PR117pre_15.DQ002184
CTRPNNNTRRSITIGPGRAFYATDIIGDIRQAHC
>B.CH.96.PR117pre_16.DQ002185
CTRPNNNTRRSITIGPGRAFYATDIIGDIRQAHC
>B.CH.97.PR118pre_01.DQ002186
CTRPGNNTRKSIHIGPGRAFYATDIIGDLRQAYC
>B.CH.97.PR118pre_02.DQ002187
CTRPGNNTRKSIHIGPGRAFYATDIIGDIRQAYC
>B.CH.97.PR118pre_03.DQ002188
CTRPGNNTRKSIHIGPGRAFYATDIIGDIRQAYC
>B.CH.97.PR118pre_04.DQ002189
CTRPGNNTRKSIHIGPGRAFYATDIIGDIRQAYC
>B.CH.97.PR118pre_05.DQ002190
CTRPGNNTRKSIHIGPGRAFYATDIIGDIRQAYC
>B.CH.97.PR118pre_06.DQ002191
CTRPGNNTRKSIHIGPGRAFYATDIIGDIRQAYC
>B.CH.97.PR118pre_07.DQ002192
CTRPGNNTRKSIHIGPGRAFYATDIIGDIRQAYC
>B.CH.97.PR118pre_08.DQ002193
CTRPGNNTRKSIHIGPGRAFYATDIIGDIRQAYC
>B.CH.97.PR118pre_09.DQ002194
CTRPGNNTRKSIRIGPGRAFYATDIIGDIRQAYC
>B.CH.97.PR118pre_10.DQ002195
CTRPGNNTRKSIHIGPGRAFYATDIIGDIRQAYC
>B.CH.97.PR118pre_11.DQ002196
CTRPGNNTRKSIHIGPGRAFYATDIIGDIRQAYC
>B.CH.97.PR118pre_12.DQ002197
CTRPGNNTRKSIHIGPGRAFYATDIIGDIRQAYC
>B.CH.97.PR118pre_13.DQ002198
CTRPGNNTRKSIHIGPGRAFYATDIIGDIRQAYC
>B.CH.97.PR118pre_14.DQ002199
CTRPGNNTRKSIHIGPGRAFYATDIIGDIRQAYC
>B.CH.97.PR118pre_15.DQ002200
CTRPGNNTRKSIHIGPGRAFYATDIIGDIRQAYC
>B.CH.97.PR118pre_16.DQ002201
CTRPGNNTRKSIHIGPGRAFYATDIIGDIRQAYC
>B.CH.98.PR119pre_01.DQ002202
CTRPNNNTRKSIPIGPGRAFYATGEIIGDIRQAYC
>B.CH.98.PR119pre_02.DQ002203
CTRPSNNTRKSIPIGPGRAFYATGEIIGDIRQAHC
>B.CH.98.PR119pre_03.DQ002204
CTRPNNNTRKSIPIGPGRAFYATGEIIGDIRQAYC
>B.CH.98.PR119pre_04.DQ002205
CTRPNNNTRKSIPIGPGRAFYATGEIIGDIRQAYC
>B.CH.98.PR119pre_05.DQ002206
CTRPNNNTRKSIPIGPGRAFYATGEIIGDIRQAYC
>B.CH.98.PR119pre_06.DQ002207
CTRPNNNTRKSIPIGPGRAFYATGEIIGDIRQAYC
>B.CH.98.PR119pre_07.DQ002208
CTRPNNNTRKSIPIGPGRAFYATGEIIGDIRQAYC
>B.CH.98.PR119pre_08.DQ002209
CTRPNNNTRKSIPIGPGRAFYATGEIIGDIRQAYC
>B.CH.98.PR119pre_09.DQ002210
CTRPNNNTRKSIPIGPGRAFYATGEIIGDIRQAYC
>B.CH.98.PR119pre_10.DQ002211
CTRPNNNTRKSIHIGPGRAFYTTGEIIGDIRQAYC
>B.CH.98.PR119pre_11.DQ002212
CTRPNNNTRKSIPIGPGRAFYATGEIIGDIRQAYC
>B.CH.98.PR119pre_12.DQ002213
CTRPNNNTRKSIPIGPGRAFYATGEIIGDIRQAYC
>B.CH.98.PR119pre_13.DQ002214
CTRPNNNTRKSIPIGPGRAFYATGEIIGDIRQAYC
>B.CH.98.PR119pre_14.DQ002215
CTRPNNNTRKSIPIGPGRAFYATGEIIGDIRQAYC
>B.CH.98.PR119pre_15.DQ002216
CTRPNNNTRKSIPIGPGRAFYATGEIIGDIRQAYC
>B.CH.98.PR119pre_16.DQ002217
CTRPNNNTRKSIPIGPGRAFYATGEIIGDIRQAYC
>B.CH.97.PR120pre_01.DQ002218
CTRPSNNTRKSITIGPGRAFYATGEIIGDIRKAHC
>B.CH.97.PR120pre_02.DQ002219
CTRPSNNTRKSITIGPGRAFYATGDIIGDIRKAHC
>B.CH.97.PR120pre_03.DQ002220
CTRPSNNTRKSIPIGPGRAFYATGDIIGDIRKAHC
>B.CH.97.PR120pre_04.DQ002221
CTRPSNNTRKSITIGPGRAFYATGDIIGDIRKAHC
>B.CH.97.PR120pre_05.DQ002222
CTRPSNNTRKSIPIGPGRAFYATGDIIGDIRKAHC
>B.CH.97.PR120pre_06.DQ002223
CTRPSNNTRKSIPIGPGRAFYATGDIIGDIRKAHC
>B.CH.97.PR120pre_07.DQ002224
CTRPSNNTRKSITIGPGKAFYATGEIIGDIRKAHC
>B.CH.97.PR120pre_08.DQ002225
CTRPSNNTRKSITIGPGRAFYATGDIIGDIRKAHC
>B.CH.97.PR120pre_09.DQ002226
CTRPSNNTRKSITIGPGRAFYATGEIIGDVRKAHW
>B.CH.97.PR120pre_10.DQ002227
CARPSNNTRKSITIGPGRAFYATGDIIEDIRKAHC
>B.CH.97.PR120pre_11.DQ002228
CTRPSNNTRRSITIGPGRAFYATGEIIGDIRKAHC
>B.CH.97.PR120pre_12.DQ002229
CTRPSNNTRKSITIGPGRAFYATGEIIGDIRKAHC
>B.CH.97.PR120pre_13.DQ002230
CTRPSNNTRKSIPIGPGRAFYATGDIIGDIRKAHC
>B.CH.97.PR120pre_14.DQ002231
CTRPSNNTRKSIPIGSGRAFYATGDIIGDIRKAHC
>B.CH.97.PR120pre_15.DQ002232
CTRPSNNTRKSITIGPGRAFYATGEIIGDIRKAHC
>B.CH.97.PR120pre_16.DQ002233
CTRPSNNTRKSIPIGPGRAFYATGDIIGDIRKAHC
>B.CH.98.PR121pre_01.DQ002234
CTRPNNNTRKSIHIAPGRAFYATGEIIGDIRQAHC
>B.CH.98.PR121pre_02.DQ002235
CTRPNNNTRKSIHIAPGRAFYATGEIIGDIRQAHC
>B.CH.98.PR121pre_03.DQ002236
CTRPNNNTRKSIHIAPGRAFYATGEIIGDIRQAHC
>B.CH.98.PR121pre_04.DQ002237
CTRPSNNTRKSIHIAPGRAFYATGEIIGDIRQAHC
>B.CH.98.PR121pre_05.DQ002238
CTRPNNNTRKSIHIAPGRAFYATGEIIGDIRQAHC
>B.CH.98.PR121pre_06.DQ002239
CTRPNNNTRKSIHIAPGRAFYATGEIIGDIRQAHC
>B.CH.98.PR121pre_07.DQ002240
CTRPNNNTRKSIHIAPGRAFYATGEIIGDIRQAHC
>B.CH.98.PR121pre_08.DQ002241
CTRPNNNTRKSIHIAPGRAFYATGEIIGDIGQAHC
>B.CH.98.PR121pre_09.DQ002242
CTRPNNNTRKSIHIAPGRAFYATGEIIGDIRQAHC
>B.CH.98.PR121pre_10.DQ002243
CTRPNNNTRKSIHIAPGRAFYATGEIIGDIRQAHC
>B.CH.98.PR121pre_11.DQ002244
CTRPNNNTRKSIHIAPGRAFYATGEIIGDIRQAHC
>B.CH.98.PR121pre_12.DQ002245
CTRPNNNTRKSIHIAPGRAFYATGEIIGDIRQAHC
>B.CH.98.PR121pre_13.DQ002246
CTRPNNNTRKSIHIAPGRAFYATGEIIGDIRQAHC
>B.CH.98.PR121pre_14.DQ002247
CTRPNNNTRKSIHIAPGRAFYATGEIIGDIRQAHC
>B.CH.98.PR121pre_15.DQ002248
CTRPNNNTRKSIHIAPGRAFYATGEIIGDIRQAHC
>B.CH.98.PR121pre_16.DQ002249
CTRPNNNTRKSIHIAPGRAFYATGEIIGDIRQAHC
>B.CH.97.PR122pre_01.DQ002250
CTRPNNNTRKSIPIGPGRAFYTTGEIIGDIRQAHC
>B.CH.97.PR122pre_02.DQ002251
CTRPNNNTRKSIPIGPGRAFYTTGEIIGDIRQAHC
>B.CH.97.PR122pre_03.DQ002252
CTRPNNNTRKSIHIGPGRAFYTTGEIIGDIRQAHC
>B.CH.97.PR122pre_04.DQ002253
CTRPNNNTRKSIPIGPGRAFYTTGEIIGDIRQAHC
>B.CH.97.PR122pre_05.DQ002254
CTRPNNNTRKSIPIGPGRAFYTTGGIIGDIRQAHC
>B.CH.97.PR122pre_06.DQ002255
CTRPNNNTRKSIPIGPGRAFYTTGEIIGNIRQAHC
>B.CH.97.PR122pre_07.DQ002256
CTRPNNNTRKSIPIGPGRAFYTTGEIIGDIRQAHC
>B.CH.97.PR122pre_08.DQ002257
CTRPNNNTRKSIPIGPGRAFYTTGEIIGDIRQAHC
>B.CH.97.PR122pre_09.DQ002258
CTRPNNNTRKSIPIGPGRAFYTTGEIIGDIRQAHC
>B.CH.97.PR122pre_10.DQ002259
CTRPNNNTRKSIHIGPGRAFYTTGEIIGDIRQAHC
>B.CH.97.PR122pre_11.DQ002260
CTRPNNNTRKSIPIGPGRAFYTTGEIIGDIRQAHC
>B.CH.97.PR122pre_12.DQ002261
CTRPNNNTRKSIPIGPGRAFYTTGEIIGDIRQAHC
>B.CH.97.PR122pre_13.DQ002262
CTRPNNNTRKSIPIGPGRAFYTTGEIIGDIRQAHC
>B.CH.97.PR122pre_14.DQ002263
CTRPNNNTRKSIPIGPGRAFYTTGEIIGDIRQAHC
>B.CH.97.PR122pre_15.DQ002264
CTRPNNNTRKSIPIGPGRAFYTTGEII$DIRQAHC
>B.CH.97.PR122pre_16.DQ002265
CTRPNNNTRKSIPIGPGRAFYTTGEIIGDIRQAHC
>B.CH.96.PR123pre_01.DQ002266
CTRPNNNTKRSVNIVPGRAIYTTDIIGDIRQAHC
>B.CH.96.PR123pre_02.DQ002267
CTRPNNNTKRSVNIVPGRAIYTTDIIGDIRQAHC
>B.CH.96.PR123pre_03.DQ002268
CTRPNNNTKRSVNIVPGRAIYTTDIIGDIRQAHC
>B.CH.96.PR123pre_04.DQ002269
CTRPNNNTKRSVNIVPGRAIYTTDIIGDIRQAHC
>B.CH.96.PR123pre_05.DQ002270
CTRPNNNTKRSVNIVPGRAIYTTDIIGDIRQAHC
>B.CH.96.PR123pre_06.DQ002271
CTRPNNNTKRSVNIVPGRAIYTTDIIGDIRQAHC
>B.CH.96.PR123pre_07.DQ002272
CTRPNINTKRSVNIVPGRAIYTTDIIGDIRQAHC
>B.CH.96.PR123pre_08.DQ002273
CTRPNNNTKRSVNIVPGRAIYTTDIIGDIRQAHC
>B.CH.96.PR123pre_09.DQ002274
CTRPNNNTKRSVNIVPGRAIYTTDIIGDIRQAHC
>B.CH.96.PR123pre_10.DQ002275
CTRPNNNTKRSVNIVPGRAIYTTDIIGDIRQAHC
>B.CH.96.PR123pre_11.DQ002276
CTRPNNNTKRSVNIVPGRAIYTTDIIGDIRQAHC
>B.CH.96.PR123pre_12.DQ002277
CTRPNNNTKRSVNIVPGRAIYTTDIIGDIRQAHC
>B.CH.96.PR123pre_13.DQ002278
CTRPNNNTKRSVNIVPGRAIYTTDIIGDIRQAHC
>B.CH.96.PR123pre_14.DQ002279
CTRPNNDTKRSVNIVPGRAIYTTDIIGDIRQAHC
>B.CH.96.PR123pre_15.DQ002280
CTRPNNNTKRSVNIVPGRAIYTTDIIGDIRQAHC
>B.CH.96.PR123pre_16.DQ002281
CTRPNNNTKRSVNIVPGRAIYTTDIIGDIRQAHC
>B.CH.97.PR124pre_01.DQ002282
CIRPNNNTRKSINIGPGRAFYATRDIIGDIRQAHC
>B.CH.97.PR124pre_02.DQ002283
CIRPNNNTRKSINIGPGRAFYATGDIIGDIRQAHC
>B.CH.97.PR124pre_03.DQ002284
CIRPNNNTRKSINIGPGRAFYATGDIIGDIRQAHC
>B.CH.97.PR124pre_04.DQ002285
CIRPNNNTRKSINIGPGRAFYATGDIIGDIRQAHC
>B.CH.97.PR124pre_05.DQ002286
CIRPNNNTRKSINIGPGRAFYATGDIIGDIRQAHC
>B.CH.97.PR124pre_06.DQ002287
CIRPNNNTRKSINIGPGRAFYATGDIIGDIRQAHC
>B.CH.97.PR124pre_07.DQ002288
CIRPNNNTRKSINIGPGRAFYATGDIIGDIRQAHC
>B.CH.97.PR124pre_08.DQ002289
CIRPNNNTRKSINIGPGRAFYATGDIIGDIRQAHC
>B.CH.97.PR124pre_09.DQ002290
CIRPNNNTRKSINIGPGRAFYATGDIIGDIRQAHC
>B.CH.97.PR124pre_10.DQ002291
CIRPNNNTRKSINIGPGRAFYATGDIIGDIRQAHC
>B.CH.97.PR124pre_11.DQ002292
CIRPNNNTRKSINIGPGRAFYATGDIIGDIRQAHC
>B.CH.97.PR124pre_12.DQ002293
CIRPNNNTRKSINIGPGRAFYATGDIIGDIRQAHC
>B.CH.97.PR124pre_13.DQ002294
CIRPNNNTRKSINIGPGRAFYATGDIIGDIRQAHC
>B.CH.97.PR124pre_14.DQ002295
CIRPNNNTRKSINIGPGRAFYATGDIIGDIRQAHC
>B.CH.97.PR124pre_15.DQ002296
CIRPNNNTRKSINIGPGRAFYATGDIIGDIRQAHC
>B.CH.97.PR124pre_16.DQ002297
CIRPNNNTRKSINIGPGRAFYATGDIIGDIRQAHC
>B.CH.96.PR126pre_01.DQ002298
CTRPNNNTRKSINIGPGRAWYTTGDIIGDIRKAHC
>B.CH.96.PR126pre_02.DQ002299
CTRPNNNTRKGIHIGPGRAFYATGDIIGDIRKAHC
>B.CH.96.PR126pre_03.DQ002300
CTRPNNNTRKGIHIGPGRAFYATGDIIGDIRKAHC
>B.CH.96.PR126pre_04.DQ002301
CTRPSNNTRKGIHIGPGRAFYATGDIIGDIRKAHC
>B.CH.96.PR126pre_05.DQ002302
CTRPNNNTRKGIHIGPGKAFYATGDIIGDIRKAHC
>B.CH.96.PR126pre_06.DQ002303
CTRPNNNTRKGINIGPGRAWYTTGDIIGDIRKAHC
>B.CH.96.PR126pre_07.DQ002304
CTRPNNNTRKGIHIGPGRAFYATGDIIGDIRKAHC
>B.CH.96.PR126pre_08.DQ002305
CTRPNNNTRKGIHIGPGRAFYATGDIIGDIRKAHC
>B.CH.96.PR126pre_09.DQ002306
CTRPNNNTRKSINIGPGRAWYATGDIIGDIRKAHC
>B.CH.96.PR126pre_10.DQ002307
CTRPNSNTRKSINIGPGRAWYTTGDIIGDIRKAHC
>B.CH.96.PR126pre_11.DQ002308
CTRPNNNTRKSINIGPGRAWYTTGAIIGDIRKAHC
>B.CH.96.PR126pre_12.DQ002309
CTRPNNNTRKSINIGPGRAWYTTGDIIGDIRKAHC
>B.CH.96.PR126pre_13.DQ002310
CTRPNNNTRKSINIGPGRAWYTTGDIIGDIRKAHC
>B.CH.96.PR126pre_14.DQ002311
CTRPNNITRKSINIGPGRAWYTTGAIIGDIRKAHC
>B.CH.96.PR126pre_15.DQ002312
CTRPNNNTRKSINIGPGRAWYTTGDIIGDIRKAHC
>B.CH.96.PR126pre_16.DQ002313
CTRPNNNTRKGINIGPGRAWYTTGDIIGDIRKAHC
>B.CH.97.PR127pre_01.DQ002314
CTRPNNNTRKSIHMGPGRAFYTTGEIIGDIRQAYC
>B.CH.97.PR127pre_02.DQ002315
CTRPNNNTRRSIHMGPGKAFYTTGEIVGDIRQAYC
>B.CH.97.PR127pre_03.DQ002316
CTRPNNNTRKSIHMGPGRAFYTTGEIIGDIRQAYC
>B.CH.97.PR127pre_04.DQ002317
CTRPNNNTRKSIHMGPGRAFYTTGEIIGDIRQAYC
>B.CH.97.PR127pre_05.DQ002318
CTRPNNNTRKSIHMGPGRAFYTTGEIIGDIRQAYC
>B.CH.97.PR127pre_06.DQ002319
CTRPNNNTRKSIHMGPGRAFYTTGEIIGDIRQAYC
>B.CH.97.PR127pre_07.DQ002320
CTRPNNNTRKSIHMGPGRAFYTTGEIIGDIRQAYC
>B.CH.97.PR127pre_08.DQ002321
CTRPNNNTRRSIHMGPGRAFYTTGEIIGDIRQAYC
>B.CH.97.PR127pre_09.DQ002322
CTRPNNNTRRSIHMGPGRAFYTTGEIIGDIRQAYC
>B.CH.97.PR127pre_10.DQ002323
CTRPNNNTRRSIHMGPGRAFYTTGEIIGDIRQAYC
>B.CH.97.PR127pre_11.DQ002324
CTRPNNNTRRSIHMGPGRAFYTTGEIVGDIRQAYC
>B.CH.97.PR127pre_12.DQ002325
CTRPNNNTRKSIHMGPGRAFYTTGEIIGDIRQAYC
>B.CH.97.PR127pre_13.DQ002326
CTRPSNNTRKSIHMGPGRAFYTTGEIIGDIRQTHC
>B.CH.97.PR127pre_14.DQ002327
CTRPNNNTRRSIHMGPGKAFYTTGEIVGNIRQAYC
>B.CH.97.PR127pre_15.DQ002328
CTRPNNNTRRSIHMGPGRAFYTTGEIVGDIRQAYC
>B.CH.97.PR127pre_16.DQ002329
CTRPNNNTRKSIHMGPGRAFYTTGEIIGDIRQAYC
>B.CH.97.PR128pre_01.DQ002330
CTRPNNNTRKSIHIAPGRAFYATGDIIGNIRQAYC
>B.CH.97.PR128pre_02.DQ002331
CTRPNNNTRKSIHIAPGSAFYATGDIIGNIRQAYC
>B.CH.97.PR128pre_03.DQ002332
CTRPNNNTRKSIHIAPGRAFYATGDIIGNIRQAYC
>B.CH.97.PR128pre_04.DQ002333
CTRPNNNTRKSIHIAPGSAFYATGDIIGNIRQAYC
>B.CH.97.PR128pre_05.DQ002334
CTRPSNNTRKSIHIAPGRAFYATGDIIGNIRQAYC
>B.CH.97.PR128pre_06.DQ002335
CTRPNNNTRKSIHIAPGRAFYATGDIIGNIRQAYC
>B.CH.97.PR128pre_07.DQ002336
CTRPNNNTRKSIHIAPGRAFYATGAIIGNIRQAYR
>B.CH.97.PR128pre_08.DQ002337
CTRPSSNTRKSIHLGLGRAFYATGEIIGDIRQAHC
>B.CH.97.PR128pre_09.DQ002338
CTRPNNNTRKSIHIAPGRAFYATGDIIGNIRQAYC
>B.CH.97.PR128pre_10.DQ002339
CTRPSNNTRKSIHLGLGRAFYATGEIIGDIRQAHC
>B.CH.97.PR128pre_11.DQ002340
CTRPNNNTRKSIHIAPGRAFYATGDIIGNIRQAYC
>B.CH.97.PR128pre_12.DQ002341
CTRPNNNTRKSIHIAPGRAFYATGDIIGNIRQAYC
>B.CH.97.PR128pre_13.DQ002342
CTRPNNNTRKSIHIGPGSAFYATGDIIGNIRQAYC
>B.CH.97.PR128pre_14.DQ002343
CTRPNNNTRKSIHIAPGRAFYATGDIIGNIRQAYC
>B.CH.97.PR128pre_15.DQ002344
CTRPNNNTRKSIHIAPGRAFYATGDIIGNIRQAYC
>B.CH.97.PR128pre_16.DQ002345
CTRPSNNTRKSIHLGLGRAFYATGEIIGDIRQAHC
>B.BE.94.A0_01_344.DQ061397
CTRPNNNTRKSIHIGPGRAFYTTGEIIGDIRQAHC
>B.BE.94.A0_03_345.DQ061398
CTRPNNNTRKSIHIGPGSAFYTTGEIIGNIRQAHC
>B.BE.94.A0_04_346.DQ061399
CTRPNNNTRKSITIGPGRAFYTTGEIIGDIRQAHC
>B.BE.94.A0_05_347.DQ061400
CTGPNNNTRKSIHIGPGRAFYTTGEIIGDIRQAHC
>B.BE.94.A0_06_348.DQ061401
CTRPNNNTRKSIHIGPGRAFYTTGEIIGDIRQAHC
>B.BE.94.A0_07_349.DQ061402
CTRPNNNTRKSITIGPGRAFYTTGEIIGDIRQAHC
>B.BE.94.A0_08_350.DQ061403
CTRPNNNTRKSINIGPGRAFYTTGEIIGDIRQAHC
>B.BE.94.A0_09_351.DQ061404
CTRPNNNTRKSIHIGPGRAFYTTGEIIGDIRQAHC
>B.BE.94.A0_11_352.DQ061405
CTRPNNNTRKSITIGPGRAFYTTGEIIGDIRQAHC
>B.BE.94.A0_13_353.DQ061406
CTRPNNNTRKSITIGPGRAFYTTGEIIGDIRQAHC
>B.BE.94.A0_15_354.DQ061407
CTRPNNNTRKSIHIGPGRAFYTTGEIIGDIRQAHC
>B.BE.94.A0_16_355.DQ061408
CTRPNNNTRKSITIGPGRAFYTTGEIIGDIRQAHC
>B.BE.95.A11_01_356.DQ061409
CTRPNNNTRKSITIGPGRAFYTTGEIIGDIRQAHC
>B.BE.95.A11_03_357.DQ061410
CTRPNNNTRKSITIGPGRAFYTTGEIIGDIRQAHC
>B.BE.95.A11_05_358.DQ061411
CTRPNNNTRKSITIGPGRAFYTTGEIIGDIRQAHC
>B.BE.95.A11_10_359.DQ061412
CTRPNNNTRKSITIGPGRAFYTAGEIIGDIRQAHC
>B.BE.95.A11_12_360.DQ061413
CTRPNNNTRKSIHIGPGRAFYTTGEIIGDIRQAHC
>B.BE.95.A11_13_361.DQ061414
CTRPNNNTRKSITIGPGRAFYTTGEIIGDIRQAHC
>B.BE.95.A11_14_362.DQ061415
CTRPNNNTRKSIHIGPGRAFYTTGEIIGDIRQAHC
>B.BE.95.A11_15_363.DQ061416
CTRPNNNIRKSINIGPERAFYTTGEIIGDIRQAHC
>B.BE.95.A11_16_364.DQ061417
CTRPNNNTRKSITIGPGRAFYTTGEIIGDIRQAHC
>B.BE.95.A11_17_365.DQ061418
CTRPNNNTRKSINIGPGRAFYTTGEIIGDIRQAHC
>B.BE.95.A11_18_366.DQ061419
CTRPNNNTRKSINIGPGRAFYTTGEIIGDIRQAHC
>B.BE.95.A11_20_367.DQ061420
CTRPNNNTRKSITIGPGRAFYTTGEIIGNIRQAHC
>B.BE.96.A25_01_368.DQ061421
CTRPNNNTRKSIHIGPGRAFYTTGEIIGDIRQAHC
>B.BE.96.A25_03_369.DQ061422
CTRPNNNTRKSMHIGPGRAFYTTGEIIGDIRQAHC
>B.BE.96.A25_04_370.DQ061423
CTRPNNNTRKSIHIGPGRAFYTTGEIIGDIRQAHC
>B.BE.96.A25_05_371.DQ061424
CTRPNNNTRKSITIGPGRAFYTTGEIIGDIRQAHC
>B.BE.96.A25_06_372.DQ061425
RTRPNNNTRKSIHIGPGRAFYATGEIIGDIKQAHC
>B.BE.96.A25_07_373.DQ061426
CTRPNNNTRKSIHIGPGRAFYTTGEIIGDIRQAHC
>B.BE.96.A25_08_374.DQ061427
CTRPNNNTRKSIHIGPGRAFYTTGEIIGDIRQAHC
>B.BE.96.A25_09_375.DQ061428
CTRPNNNTRKSIHIGPGRAFYTTGEIIGDIRQAHC
>B.BE.96.A25_10_376.DQ061429
CTRPSNNTGKSITIGPGRAFYTTGEIIGDIRQAHC
>B.BE.96.A25_11_377.DQ061430
CTRPNNNTRKSIHIGPGRAFYTTGEIIGDIRQAHC
>B.BE.96.A25_13_378.DQ061431
CTRPNNNTRKSIHIGPGRAFYTAGEIIGDIRQAHC
>B.BE.96.A25_14_379.DQ061432
CTRPNNNTRKSITIGPGRAFYTTGEIIGDIRQAHC
>B.BE.96.A33_01_380.DQ061433
CTRPNNNTRKSITIGPGRAFYTTGEIIGDIRQAHC
>B.BE.96.A33_02_381.DQ061434
CTRPNNNTRKSIHIGPGRAFYTTGEIIGDIRQAHC
>B.BE.96.A33_04_382.DQ061435
CTRPNNNTRKSIHIGPGRAFYTTGEIIGDIRQAHC
>B.BE.96.A33_05_383.DQ061436
CARPNNNTRKSIHIGPGRAFYTTGEIIGDIRQAHC
>B.BE.96.A33_06_384.DQ061437
CTRPSNNTRKSIHIGPGRAFYTTGEIIGDIRQAHC
>B.BE.96.A33_07_385.DQ061438
CTRPNNNTRKSIHIGPGRAFYTTGEIIGDIRQAHC
>B.BE.96.A33_08_386.DQ061439
CTRPSNNTRKSIHIGPGRAFYTTGEVIGDIRQAHC
>B.BE.96.A33_09_387.DQ061440
CTRPNNNTRKSITIGPGRAFYTTGEIIGDIRQAHC
>B.BE.96.A33_10_388.DQ061441
CTRPSNNTRKSIHIGPGRAFYTTGEIIGDIRQAHC
>B.BE.96.A33_11_389.DQ061442
CTRPNNNTRKSIHIGPGRAFYTTGEIIGDIRQAHC
>B.BE.96.A33_13_390.DQ061443
CTRPSNNTRKSIHIGPGRAFYTTGEIIGDIRQAHC
>B.BE.96.A33_14_391.DQ061444
CTRPSNNTRKSIHIGPGRAFYTTGEIIGDIRQAHC
>B.BE.94.C0_01_415.DQ061445
CTRPNNNTRKSIHIGPGRAFYTTGEIIGDIRKAHC
>B.BE.94.C0_02_416.DQ061446
CTRPNNNTRKSIHIGPGRAFYTTGEIIGDIRKAHC
>B.BE.94.C0_03_417.DQ061447
CTRPNNNTRKSIHIGPGRAFYTTGEIIGDIRKAYC
>B.BE.94.C0_04_418.DQ061448
CTRPNNNTRKSIHIGPGRAFYTTGEIIGDIRKAHC
>B.BE.94.C0_05_419.DQ061449
CTRPNNNTRKSIHIGPGRAFYTTGEIIGDIRKAHC
>B.BE.94.C0_06_420.DQ061450
CTRPNNNTRKSIHIGPGRAFYTTGEIIGDIRKAYC
>B.BE.94.C0_07_421.DQ061451
RTRPNNNTRKSIHIGPGRAFYTTGEIIGDIRKAYC
>B.BE.94.C0_08_422.DQ061452
CTRPNNNTRKSIHIGPGRAFYTTGEIMGDIRKAHC
>B.BE.94.C0_10_423.DQ061453
CTRPNNNTRKSIHIGPGRAFYTTGEIIGDIRKAHC
>B.BE.94.C0_11_424.DQ061454
CTRPNNNTRKSIHIGPGRAFYTTGEIIGDIRKAYC
>B.BE.95.C11_01_425.DQ061455
CTRPNNNTRKGIHIGPGRAFYTTGEIIGDIRKAHC
>B.BE.95.C11_02_426.DQ061456
CTRPNNNTRKSIHIGPGRAFYTTGEIIGDIRKAHC
>B.BE.95.C11_03_427.DQ061457
CTRPNNNTRKGIHIGPGRAFYTTGEIIGDIRKAHC
>B.BE.95.C11_04_428.DQ061458
CTRPNNNTRKGIHIGPGRAFYTTGEIIGDIRKAHC
>B.BE.95.C11_05_429.DQ061459
CTRPNNNTRKSIHIGPGRAFYTTGEIIGDIRKAHC
>B.BE.95.C11_07_430.DQ061460
CTRPNNNTRKSIHIGPGRAFYTTGEIIGDIRKAHC
>B.BE.95.C11_08_431.DQ061461
CTRPNNNTRKSIHIGPGRAFYTTGEIIGDIRKAHC
>B.BE.95.C11_09_432.DQ061462
CTRPNNNTRKGIHIGPGRASYTTGEIIGDIRKAHC
>B.BE.95.C11_11_433.DQ061463
CTRPNNNTRKSIHIGPGRAFYTTGEIIGDIRKAHC
>B.BE.95.C11_12_434.DQ061464
CTRPNNNTRKGIHIGPGRAFYTTGEIIGDIRKAHC
>B.BE.95.C20_01_435.DQ061465
CTRPNNNTRKGIYIGPGRAFYTTGKIIGDIRKAHC
>B.BE.95.C20_02_436.DQ061466
CTRPNNNTRKGIYIGPGRAFYTTGRIIGDIRKAHC
>B.BE.95.C20_03_437.DQ061467
CTRPSNNTRKGIHIGPGRAFYTTGEIIGDIRKAHC
>B.BE.95.C20_05_438.DQ061468
CTRPSNNTRKGIHIGPGRAFYTTGEIIGDIRKAHC
>B.BE.95.C20_06_439.DQ061469
CTRPSNNTRKGIHIGSGRAFYTTGEIIGDIRKAHC
>B.BE.95.C20_07_440.DQ061470
CTRPNNNTRKGIHIGPGRAFYATEKIIGDIRKAHC
>B.BE.95.C20_08_441.DQ061471
CTRPSNNTRKSIHIGPGRAFYTTGEIIGDIRKAHC
>B.BE.95.C20_09_442.DQ061472
CTRPSNNTRKGIHIGSGRAFYTTGEIIGDIRKAHC
>B.BE.95.C20_12_444.DQ061473
CTRPNNNTRKGIYIGPGRAFYTTEKIIGDIRKAHC
>B.BE.95.C20_15_553.DQ061474
CTRPNNNTRKGIYIGPGRAFYTTEKIIGDIRKAHC
>B.BE.95.C20_16_554.DQ061475
CTRPSNNTRKSIHIGPGRAFYATGEIIGDIRKAHC
>B.BE.95.C20_17_555.DQ061476
CTRPSNNTRKSIHIGPGRAFYATGEIIGDIRKAHC
>B.BE.95.C20_18_556.DQ061477
CTRPNNNTRKGIYIGPGRAFYTTGKIIGDIRKAHC
>B.BE.94.H0_05_230.DQ061478
CTRPNNNTGKSISIGPGRAFYTTGEIIGEIRQAYC
>B.BE.94.H0_12_231.DQ061479
CTGPHNNTRKSIHIGPRRAFYTTEEIIRNIRQAHC
>B.BE.94.H0_13_232.DQ061480
CIRPNNNTRKSITIGPGRAFYTTGEIIGEIRQAHC
>B.BE.94.H0_15_233.DQ061481
CTRPNNNTRKSISIGPGRAFYTTGEIIGEIRQAYC
>B.BE.94.H0_20_234.DQ061482
CTRPNNNTRKSISIGPGRAFYTTGEIIGETRQAYC
>B.BE.94.H0_21_235.DQ061483
CTRPHNNTRKSIHIGPRRAFYTTEEIIRNIRQAHC
>B.BE.94.H0_22_236.DQ061484
CTRPHNNTRKSIHIGPRRAFYTTEEIIRNIRQAHC
>B.BE.94.H0_23_237.DQ061485
CIRPNNNTRKSITIGPGRAFYTTGEIIGEIRQAHC
>B.BE.94.H0_27_238.DQ061486
CTRPHNNTRKSIHIGPRRAFYTTEEIIRNIRQAHC
>B.BE.94.H0_29_239.DQ061487
CIRPNNNTRKSITIGPGRAFYTTGEIIGEIRQAHC
>B.BE.94.H0_30_240.DQ061488
CTRPNNNTRKSISIGPGRAFYTTGEIIGEIRQAYC
>B.BE.95.H10_04_241.DQ061489
CTRPNNNTRKSISIGPGRAFYTTGEIIGEIRQAYC
>B.BE.95.H10_08_242.DQ061490
CTRPSNNTRKSIHIGPGRAFYTTGEIIGNIRQAHC
>B.BE.95.H10_09_243.DQ061491
CTRPNNNTRKSIHIGPGRAFYTTGEIIGKIRQAHC
>B.BE.95.H10_16_244.DQ061492
CTRPSNNTRKSIHIGPGRAFYTTGEIIGNIRQAHC
>B.BE.95.H10_17_245.DQ061493
CTRPNNNTRKSIPIGPGRAFYTTGEIIGDIRQAHC
>B.BE.95.H10_20_246.DQ061494
CTRPNNNTRKSIPIGPGRAFYTTGEIIGDIRQAHC
>B.BE.95.H10_21_247.DQ061495
CTRPNNNTRKSIHIGPGRAFYTTGGIIGKIRQAHC
>B.BE.95.H10_23_248.DQ061496
CTRPSNNTRKSIHIGPGRAFYTTGEIIGNIRQAHC
>B.BE.95.H10_29_249.DQ061497
CTRPNNNTRKSIPIGPGRAFYTTGEIIGDIRQAHC
>B.BE.95.H10_14_250.DQ061498
CTRPSNNTRKSIHIGPGRAFYTTGEIIGNIRQAHC
>B.BE.96.H25_A5_251.DQ061499
CTRPSNNTRKSIHIGPGRAVYTTGEIIGRIRQAHC
>B.BE.96.H25_A8_252.DQ061500
CTRPSNNTRKSIHIGPGRAVYTTGEIIGRIRQAHC
>B.BE.96.H25_A10_253.DQ061501
CTRPSNNTRKSIHIGPGRAVYTTGEIIGRIRQAHC
>B.BE.96.H25_A11_254.DQ061502
CTRPSNNTRKSIHIGPGRAVYTTGEIIGRIRQAHC
>B.BE.96.H25_A14_255.DQ061503
CTRPSNNTRKSIHIGPGRAVYTTGEIIGRIRQAHC
>B.BE.96.H25_A24_256.DQ061504
CTRPSNNTRKSIHIGPGRAVYTTGEIIGRIRQAHC
>B.BE.96.H25_A19_257.DQ061505
CTRPSNNTRKSITIGPGRAFYTTGEILGEIRQAHC
>B.BE.96.H25_B3_258.DQ061506
CTRPNNNTRKSITIGPGRAFYTTGEIIGEIRQAHC
>B.BE.96.H25_B10_259.DQ061507
CTRPSNNTRKSIHIGPGRAVYTTGEIIGRIRQAHC
>B.BE.96.H25_B11_260.DQ061508
CTRPSNNTRKSIHIGPGRAVYTTGEIIGRIRQAHC
>B.BE.96.H25_B12_262.DQ061509
CTRPSNNTRKSIHIGPGRAVYTTGEIIGRIRQAHC
>B.BE.96.H25_B13_263.DQ061510
CTRPSNNTRKSIHIGPGRAVYTTGEIIGRIRQAHC
>B.BE.94.I0_61_273.DQ061511
CTRPNNNTRRSIHIAPGSAFYATGEIIGDIRQAHC
>B.BE.94.I0_25_272.DQ061512
CIRPNNNTRKSIHIGPGRAFYATGEIIGDIRQAHC
>B.BE.94.I0_13_268.DQ061513
CTRPNNNTRRSIHIAPGSAFYATGEIIGDIRQAHC
>B.BE.94.I0_09_267.DQ061514
CIRPNNNTRKSIHIGPGRAFYATGEIIGDIRQAHC
>B.BE.94.I0_07_266.DQ061515
CTRPNNNTRKSIPIGPGRAFYATGDIIGDIRQAHC
>B.BE.94.I0_06_265.DQ061516
CTRPNNNTRKSIHIGPGRAFYATGEIIGDIRQAHC
>B.BE.94.I0_04_264.DQ061517
CTRPNNNTRRSIHIAPGSAFYATGEIIGDIRQAHC
>B.BE.94.I0_73_294.DQ061518
CTRPNNNTRKSIHITPGRTFYATGEIIGDIRQAHC
>B.BE.94.I0_76_295.DQ061519
CTRPNNNTRKSIHIAPGRAFYATGEIIGDIRQAHC
>B.BE.94.I0_88_296.DQ061520
CTRPNNNTRRSIHIAPGSAFYATGEIIGDIRQAHC
>B.BE.94.I0_89_297.DQ061521
CTRPNNNTRKSIPIGPGRAFYATGEIIGDIRQAHC
>B.BE.95.I10_16_283.DQ061522
CIRPNNNTRKSIHIGPGRAFYATGEIIGDIRQAHC
>B.BE.95.I10_13_281.DQ061523
CTRPNNNTRKSIPIGPGRAFYATGETIGDIRQAHC
>B.BE.95.I10_11_280.DQ061524
CTRPNNNTRRSIHIAPGSAFYATGDIIGDIRQAHC
>B.BE.95.I10_06_278.DQ061525
CIRPNNNTRKSIHIGPGRAFYATGEIIGDIRQAHC
>B.BE.95.I10_05_277.DQ061526
CTRPNNNTRKSIHIAPGRAFYATGEIVGDIRQAHC
>B.BE.95.I10_04_276.DQ061527
CTRPNNNTRKSIHIAPGRAFYATGEIVGDIRQAHC
>B.BE.95.I10_02_275.DQ061528
CTRPNNNTRKSIHIAPGRAFYATGEIIGDIRQAHC
>B.BE.95.I10_01_274.DQ061529
CTRPNNNTRRSIHIAPGSTFFATGDIIGDIRQAHC
>B.BE.95.I10_18_298.DQ061530
CIRPNNNTRKSIHIGPGRAFYATGEIIGDIRQAHC
>B.BE.95.I10_22_299.DQ061531
CTRPNNNTRRSIYIAPGSAFYATGEIIGDIRQAHC
>B.BE.95.I10_25_300.DQ061532
CTRPNNNTRKSIPIGPGSAFYATGEIIGDIRQAHC
>B.BE.96.I22_25_293.DQ061533
CTRPNNNTRRSIHIAPGSAFYATGEIIGDIRQAHC
>B.BE.96.I22_23_292.DQ061534
CTRPNNNTRRSIHIAPGSAFYATGEIIGDIRQAHC
>B.BE.96.I22_15_290.DQ061535
CTRPNNNTRKSIPIGPGRAFYATGDIIGDIRQAHC
>B.BE.96.I22_14_289.DQ061536
CTRPNNNTRKSIPIGPGRASYATGDIIGDIRQAHC
>B.BE.96.I22_11_288.DQ061537
CTRPNNNTRRSIHIAPGSAFYATGEIIGDIRQAHC
>B.BE.96.I22_10_287.DQ061538
CTRPNNNTRRGIHIAPGSAFYATGEIIGDIRQAHC
>B.BE.96.I22_07_286.DQ061539
CTRPNNNTRRSIHIAPGSAFYATGEIIGDIRQAHC
>B.BE.96.I22_06_285.DQ061540
CIRPNNNTRKSIHIAPGRAFYATGEIIGDIRQAHC
>B.BE.96.I22_04_284.DQ061541
CTRPNNNTRRSIHIAPGSAFYATGEIIGDIRQAHC
>B.BE.96.I22_03_301.DQ061542
CIRPNNNTRKSIHIAPGRAFYATGEIIGDIRQAHC
>B.BE.95.K11_10_223.DQ061553
CMRPNNNTRKSITIGPGRAFYTTGEIIGDIRQAHC
>B.BE.95.K11_02_216.DQ061554
CMRPNNNTRKSITIGPGRAFYTTGEIIGDIRQAHC
>B.BE.95.K11_03_217.DQ061555
CMRPNNNTRKSIPIGPGRAFYTTGEIIGDIRQAHC
>B.BE.95.K11_04_218.DQ061556
CMRPNNNTRKSIPIGPGRAFYTTGEIIGDIRQAHC
>B.BE.95.K11_07_220.DQ061557
CMRPNNNTRKSIPIGPGRAFYTTGEIIGDIRQAHC
>B.BE.95.K11_05_219.DQ061558
CMRPNNNTRKSITIGPGRAFYTTGEIIGDIRQAHC
>B.BE.95.K11_08_221.DQ061559
CIRPNNNTRKSIHIGPGSAFYTTGEIIGDIRQAHC
>B.BE.95.K11_01_215.DQ061560
CVRPNNNTRKSIPIGPGRAFYTTGEIIGDIRQAHC
>B.BE.95.K11_11_224.DQ061561
CVRPNNNTRKSIPIGPGRAFYTTGEIIGDIRQAHC
>B.BE.95.K11_09_222.DQ061562
CVRPNNNTRKSIPIGPGRAFYTTGEIIGDIRQAHC
>B.BE.98.K44_05_251.DQ061583
CMRPNNNTRKSIPIGPGRAFYTTGEIIGDIRQAHC
>B.BE.98.K44_04_250.DQ061584
CIRPNNNTRKSIRIRPGSAFYTTGEIIGDIRQAHC
>B.BE.98.K44_03_249.DQ061585
CMRPNNNTRKSIRIGPGSAFYTTGEIIGDIRQAHC
>B.BE.98.K44_01_246.DQ061586
CMRPNNNTRKSITIGPGRAFYTTGEIIGDIRQAHC
>B.BE.98.K44_06_252.DQ061587
CMRPNNNTRKSITIGPGRAFYTTGEIIGDIRQAHC
>B.BE.98.K44_02_248.DQ061588
CMRPNNNTRKSITIGPGRAFYTTGEIIGDIRQAHC
>B.BE.98.K44_12_255.DQ061589
CMRPNNNTRKSITIGPGRAFYTTGEIIGDIRQAHC
>B.BE.98.K44_09_254.DQ061590
CMRPNNNTRKSITIGPGRAFYTTGEIIGDIRQAHC
>B.BE.98.K44_71_487.DQ061591
CMRPNNNTRKSIRIGPGSAFYTTGEIIGDIRQAHC
>B.BE.98.K44_07_253.DQ061592
CMRPNNNTRKSIPIGPGRAFYTTGEIIGDIRQAHC
>B.BE.00.K69_08_283.DQ061624
CMRPNNNTRKSITIGPGRAFYTTGEIIGDIRQAHC
>B.BE.00.K69_02_277.DQ061625
CMRPNNNTRKSITIGPGRAFYTTGEIIGDIRQAHC
>B.BE.00.K69_05_280.DQ061626
CMRPNNNTRKSIPIGPGRAFYATGEIIGDIRQAHC
>B.BE.00.K69_10_285.DQ061627
CMRPNNNTRKSITIGPGRAFYTTGEIIGDIRQAHC
>B.BE.00.K69_06_281.DQ061628
CMRPNNNTRKSITIGPGRAFYTTGEIIGDIRQAHC
>B.BE.00.K69_01_276.DQ061629
CMRPNNNTRKSITIGPGRAFYTTGEIIGDIRQAHC
>B.BE.00.K69_03_278.DQ061630
CMRPNNNTRKSITIGPGRAFYTTGEIIGDIRQAHR
>B.BE.00.K69_09_284.DQ061631
CMRPNNNTRKRITMGPGRVFYTTGEIIGDIRKAHC
>B.BE.00.K69_72_496.DQ061632
CMRPNNNTRKSITIGPGRAFYTTGEIIGDIRQAHC
>B.BE.00.K69_04_279.DQ061633
CMRPNNNTRKSIRIGPGSAFYTTGEIIGDIRQAHC
>B.BE.00.K74_71_504.DQ061634
CMRPNNNTRKSIHIGPGSAFYTTGEIIGDIRQAYC
>B.BE.00.K74_13_304.DQ061635
RMRPNNNTRKSIHIGPGSAFYTTGEIIGDIRKAHC
>B.BE.00.K74_14_305.DQ061636
CMRPNNNTRKSIHIGPGSAFYTTGEIIGDIRKAHC
>B.BE.00.K74_08_290.DQ061637
CMRPNNNTRKSIAIGPGRAFYTTGEIIGDIRKAHC
>B.BE.00.K74_06_288.DQ061638
CIRPNNNTRKSIHIGPGSAFYTTGEIIGDIRQAHC
>B.BE.00.K74_72_505.DQ061639
CIRPNNNTRKSIHIGPGSAFYTTGEIIGDIRQAHC
>B.BE.00.K74_03_286.DQ061640
CMRPNNNTRKSIHIGPGSAFYTTGEIIGDIRQAHC
>B.BE.00.K74_12_293.DQ061641
CMRPNNNTRKSITIGPGRAFYTTGEIIGDIRQAHC
>B.BE.00.K74_07_289.DQ061642
CMRPNNNTRKSITIRPRRAFYTTGEIIGDIRQAHC
>B.BE.00.K74_09_291.DQ061643
CMRPNNNTRKRITMGPGGVLYTTGEIIGDIRKAHC
>B.BE.94.M0_05_487.DQ061644
CTRPGTKTRRLIHIGPGRAFYTTDRIGDIRQAHC
>B.BE.94.M0_15_512.DQ061645
CTRPSNNTRKSIHIAPGSAIYTTDIIGDIRQAHC
>B.BE.94.M0_17_513.DQ061646
CTRPGNNTRRSIHIGPGRAFYTTDIIGDIRKAHC
>B.BE.94.M0_20_514.DQ061647
CTRPGNNTRRSIHIGPGRAFYTTDIIGDIRQAHC
>B.BE.94.M0_22_515.DQ061648
CTRPGTKTRRLIHIGPGRAFYTTDRIGDIRLAHC
>B.BE.94.M0_29_516.DQ061649
CTRPGTKTRRRIHIGPGRAFYTTDRIGDIRQAHC
>B.BE.94.M0_30_517.DQ061650
CTRPGTKIRRRIHIGPGRAFYTTDRIGDIRQAHC
>B.BE.94.M0_32_518.DQ061651
CTRPSNNTRKSIHIAPGSAIYTTDIIGDIRQAHC
>B.BE.94.M0_33_519.DQ061652
CTRPGNNTRKSIHIGPGRAFYTTDIIGDIRKAHC
>B.BE.94.M0_40_542.DQ061653
CTRPGTKTRRLIHIGPGRAFYTTDRIGDIRQAHC
>B.BE.94.M0_45_543.DQ061654
CTRPSNNTRKSIHIAPGSAIYTTDIIGDIRQAHC
>B.BE.95.M12_06_488.DQ061655
CTRPGTKTIRHMHIGPGRAFYTTDRGDIRQAHC
>B.BE.95.M12_10_489.DQ061656
CTRPGTKTIRHMHIGPGRAFYTTDRGDIRQAHC
>B.BE.95.M12_14_521.DQ061657
CTRPGTKTMRHMHIGPGRAFCTTDRIDIRQAHC
>B.BE.95.M12_15_522.DQ061658
CTRPGNNTRKSIHIGPGRAFYTTDIIGDIRQAHC
>B.BE.95.M12_19_523.DQ061659
CTRPGNNTRRSIHMGPGKAFYTTDIIGDIRKAYC
>B.BE.95.M12_22_524.DQ061660
CTRPGTKTMRHLHIGPGRAFYTTGKIIGDIRQAHC
>B.BE.95.M12_23_525.DQ061661
CTRPGTKTMRHMHIGPGRAFYTTDRIGDIRQAHC
>B.BE.95.M12_24_526.DQ061662
CTRPGNNTRRSIHMGPGKAFYTTDIIGDIRKAYC
>B.BE.95.M12_28_527.DQ061663
CTRPGNNTRRSIHMGPGKAFYTTDIIGDIRKAYC
>B.BE.95.M12_30_528.DQ061664
CTRPGTKTMRHMHIGPGRAFYTTDRIGDIRQAHC
>B.BE.96.M24_07_490.DQ061665
CTRPGTKTIRHMHIGPGRAFYTTDRGDIRQAHC
>B.BE.96.M24_09_491.DQ061666
CTRPSNNTRKSIHIAPGSAIYTTDIIGDIRQAHC
>B.BE.96.M24_16_529.DQ061667
CTRPSNNTRKSIHIAPGSAIYTTDIIGDIRQAHC
>B.BE.96.M24_17_530.DQ061668
CTRPSNNTRKSIHIAPGSAIYTTDIIGDIRQAHC
>B.BE.96.M24_18_531.DQ061669
CTRPGNNTRRSIHMGPGKAFYTTDIIGDIRKAYC
>B.BE.96.M24_21_532.DQ061670
CTRPGNNTRKSIHIGPGRAFYTTDIIGDIRQAHC
>B.BE.96.M24_22_533.DQ061671
CTRPSNNTRKSIHIAPGSAIYTTDIIGDIRQAHC
>B.BE.96.M24_23_534.DQ061672
CTRPSNNTRKSIHIAPGSAIYTTDIIGDIRQAHC
>B.BE.96.M24_29_535.DQ061673
CTRPNNNTRKSIHIGPGKAFYGTDIIGEIRQAHC
>B.BE.96.M24_31_536.DQ061674
CTRPSNNTRKSIHIAPGSAIYTTDIIGDIRQAHC
>B.BE.96.M24_32_537.DQ061675
CTRPSNNTRKSIHIAPGSAIYTTDIIGDIRQAHC
>B.BE.94.Q0_78_469.DQ061676
CIRPNNNTRKGIHLGPGGALYATGGIIGDIRQAYC
>B.BE.94.Q0_80_471.DQ061677
CIRPNNNTRKGIHLGPGGALYATGGIIGAIRQAYC
>B.BE.94.Q0_25_326.DQ061678
CIRPNNNTRKGIHLGPGGALYATGGIIGDIRRAYC
>B.BE.94.Q0_29_328.DQ061679
CIRPNNNTRKGIHLGPGGALYATGGIIGDIRQAYC
>B.BE.94.Q0_75_466.DQ061680
CIRPNNNTRKGIHLGPGGALYATGAIIGDIRQAYC
>B.BE.94.Q0_76_467.DQ061681
CIRPNNNTRKGIHLGPGGALYATGAIIGDIRQAYC
>B.BE.94.Q0_77_468.DQ061682
CIRPNNNTRKGIHLGPGGALYATGAIIGDIRQAYC
>B.BE.94.Q0_79_470.DQ061683
CIRPNNNTRKGIHLGPGGAFYATGGIIGDIRQAYC
>B.BE.94.Q0_73_465.DQ061684
CIRPNNNTRKGIHLGPGGAFYATGGIIGGIRQAYC
>B.BE.94.Q0_24_325.DQ061685
CIRPNNNTRKGIHLGPGGALYATGGIIGDIRQAYC
>B.BE.95.Q13_33_332.DQ061686
CIRPNNNTRKGVHLGPGGALYATGAIIGDIRQAYC
>B.BE.95.Q13_34_333.DQ061687
CIRPNNNTRKGVHLGPGGALYATGAIIGDIRQAYC
>B.BE.95.Q13_38_334.DQ061688
CIRPNNNTRKGIHLGPGGALYATGAIIGDIRQAYC
>B.BE.95.Q13_39_335.DQ061689
CIRPNNNTRKGVHLGPGGALYATGAIIGDIRQAYC
>B.BE.95.Q13_40_336.DQ061690
CIRPNNNTRKGIHLGPGGALYATGAIIGDIRQAYC
>B.BE.95.Q13_41_337.DQ061691
CIRPNNNTRKGIHLGPGGALYATGAIIGDIRQAYC
>B.BE.95.Q13_43_338.DQ061692
CIRPNNNTRKGVHLGPGGALYATGAIIGDIRQAYC
>B.BE.95.Q13_44_339.DQ061693
CIRPNNNTRKGVHLGPGGALYATGAIIGDIRQAYC
>B.BE.95.Q13_72_472.DQ061694
CIRPNNNTRKGVHLGPGGALYATGAIIGDIRQAYC
>B.BE.95.Q13_75_473.DQ061695
CIRPNNNTRKGVHLGPGGALYATGAIIGDIRQAYC
>B.BE.96.Q22_22_340.DQ061696
CIRPNNNTRKGIHLGPGGALYATGAIIGDIRQAYC
>B.BE.96.Q22_23_341.DQ061697
CTRPNNNTRKGIHMGPGKAFYATGDIIGNIRQAHC
>B.BE.96.Q22_25_342.DQ061698
CIRPNNNTRKGIHLGPGGALYATGAIIGDIRQAYC
>B.BE.96.Q22_28_344.DQ061699
CTRSNNNTRKGIHMGPGRAFYATGNIIGDIRQAYC
>B.BE.96.Q22_29_345.DQ061700
CIRPNNNTRKGVHLGPGGALYATGAIIGDIRQAYC
>B.BE.96.Q22_30_346.DQ061701
CIRPNNNTRKGIHLGPGGALYATGAIIGDIRQAYC
>B.BE.96.Q22_52_347.DQ061702
CIRPNNNTRKGVHLGPGGALYATGAIIGDIRQAYC
>B.BE.96.Q22_53_348.DQ061703
CIRPNNNTRKGIHLGPGGALYATGAIIGDIRQAYC
>B.BE.96.Q22_54_349.DQ061704
CIRPNNNTRKGIHLGPGGALYATGAIIGDIRQAYC
>B.BE.96.Q22_73_512.DQ061705
CIRPNNNTRKGIHLGPGGALYATGAIIGDIRQAYC
>B.BE.95.R0_01_445.DQ061728
CTRPNNNTRRSINLGPGRAYYATGDIIGDIRQAHC
>B.BE.95.R0_02_446.DQ061729
CTRPNNNTRRSINLGPGRAYYATGDIIGDIRQAHC
>B.BE.95.R0_11_447.DQ061730
CTRPNNNTRRSISLGPGRAYYATGDIIGDIRQAHC
>B.BE.95.R0_12_448.DQ061731
CTRPNNNTRRSITLGPGRAYYATGDIIGDIRQAHC
>B.BE.95.R0_13_449.DQ061732
CTRPNNNTRRSINLGPGRAYYATGDIIGDIRQAHC
>B.BE.95.R0_15_450.DQ061733
CTRPNNNTRRSINLGPGRAYYATGDIIGDIRQAHC
>B.BE.95.R0_16_451.DQ061734
CTRPNNNTRRSINLGPGRAYYATGDIIGDIRQAHC
>B.BE.95.R0_17_452.DQ061735
CTRPNNNTRRSITLGPGRAYYATGDIIGDIRQAHC
>B.BE.95.R0_18_453.DQ061736
CTRPNNNTRRSINLGPGRAYYATGDIIGDIRQAHC
>B.BE.95.R0_20_454.DQ061737
CTRPNNNTRRSINLGPGRAYYATGDIIGDIRQAHC
>B.BE.96.R13_08_492.DQ061738
CTRPNNNTRRSISLGPGRAYYATGDIIGDIRQAHC
>B.BE.96.R13_36_544.DQ061739
CTRPNNNTRRSISLGPGRAYYATGDIIGDIRQAHC
>B.BE.96.R13_39_545.DQ061740
CTRPNNNTRRSISLGPGRAYYATGDIIGDIRQARC
>B.BE.96.R13_42_546.DQ061741
CTRPNNNTRRSISLGPGRAYYATGDIIGDIRQAHC
>B.BE.96.R13_43_547.DQ061742
CTRPNNNTRRSISLGPGRAYYATGDIIGDIRQAHC
>B.BE.96.R13_45_548.DQ061743
CTRPNNNTRRSISLGPGRAYYATGDIIGDIRQAHC
>B.BE.96.R13_46_549.DQ061744
CTRPNNNTRRSISLGPGRAYYATGDIIGDIRQAHC
>B.BE.96.R13_15_550.DQ061745
CTRPNNNTRRSISLGPGRAYYATGDIIGDIRQAHC
>B.BE.96.R13_20_551.DQ061746
CTRPNNNTRRSISLGPGRAYYATGDIIGDIRQAHC
>B.BE.96.R13_26_552.DQ061747
CTRPNNNTRRSISLGPGRAYYATGDIIGDIRQAHC
>B.BE.96.R13_04_458.DQ061748
CTRPNNNTRRSISLGPGRAYYATGDIIGDIRQAHC
>B.BE.96.R13_07_461.DQ061749
CTRPNNNTRRSISLGPGRAYYATGDIIGDIRRAHC
>B.BE.96.R21_01_465.DQ061750
CTRPNNNTRRSISLGPGRAYYATGDIIGNIRQAHC
>B.BE.96.R21_02_466.DQ061751
CTKPNNNTRRSISLGPGRAYYATGDIIGDIRQAHC
>B.BE.96.R21_03_467.DQ061752
CTRPNNNTRRSITLGPGRAYYATGDIIGDIRQAHC
>B.BE.96.R21_04_468.DQ061753
CTRPNNNTRRSISLGPGRAYYATGDIVGDIRQAHC
>B.BE.96.R21_05_469.DQ061754
CTRPNNNTRRSITLGPGRAYYATGDIIGDIRQAHC
>B.BE.96.R21_06_470.DQ061755
CTRPNNNTRRSISLGPGRAYYATGDIIGDIRQAHC
>B.BE.96.R21_07_471.DQ061756
CTRPNNNTRRSISLGPGRAYYATGDIIGDIRQAHC
>B.BE.96.R21_08_472.DQ061757
CTRPNDNTRRSISLGPGRAYYATGDIIGDIRQAHC
>B.BE.96.R21_09_473.DQ061758
CTRPNNNTRKSISLGPGRAYYATGDIIRNI$QAHC
>B.BE.96.R21_10_474.DQ061759
CTRPNNNTRRSISLGPGRAYYATGDIIGDIRQAHC
>B.BE.95.T0_26_247.DQ061760
CTRPSNNTRKGIHIGPGRAFYATGEIIGNIRQAHC
>B.BE.95.T0_10_242.DQ061761
CTRPSNNTRKGIHIGPGRAFYATGEIIGNIRQAHC
>B.BE.95.T0_21_244.DQ061762
CTRPSNNTRKGIHIGPGRAFYATGEIIGNIRQAHC
>B.BE.95.T0_06_239.DQ061763
CTRPSNNTRKGIHIGPGRAFYATGEIIGNIRQAHC
>B.BE.95.T0_23_245.DQ061764
CTRPSNNTRKGIHIGPGRAFYATGEIIGNIRQAHC
>B.BE.95.T0_07_240.DQ061765
CTRPSNNTRKGIHIGPGRAFYATGEIIGDIRKAHC
>B.BE.95.T0_09_241.DQ061766
CTRPSNNTRKGIHIGPGRAFYATGEIIGDIRKAHC
>B.BE.95.T0_03_238.DQ061767
CTRPSNNTRKGIHIGPGRAFYATGEIIGDIRKAHC
>B.BE.95.T0_20_243.DQ061768
CTRPSNNTRKGIHIGPGRAFYATGEIIGNIRQAHC
>B.BE.95.T0_24_246.DQ061769
CTRPSNNTRKGIHIGPGRAFYATGEIIGNIRQAHC
>B.BE.95.T0_02_237.DQ061770
CTRPSNNTRKGIHIGPGRAFYATGEIIGNIRQAHC
>B.BE.97.T21_121_525.DQ061771
CTRPNDNTRKGIHIGPGRAFYATGEIIGNIRQAHC
>B.BE.97.T21_123_526.DQ061772
CTRPDNNTRKGIHIGPGRAFYATGEIIGNIRQAHC
>B.BE.97.T21_126_527.DQ061773
CTRPNNNTRKGIHIGPGRAFYATGEIIGNIRQAHC
>B.BE.97.T21_129_529.DQ061774
CTRPNNNTRKGIHIGPGRAFYATGEIIGNIRQAHC
>B.BE.97.T21_130_530.DQ061775
CTRPNNNTRKGIHIGPGRAFYATGEIIGNIRQAHC
>B.BE.97.T21_131_531.DQ061776
CTRPNNNTRKGIHIGPGRAFYATGEVIGNIRQAHC
>B.BE.97.T21_132_532.DQ061777
CTRPNNNTRKGIHIGPGRAFYATGEIIGNIRQAHC
>B.BE.97.T21_133_533.DQ061778
CTRPNNNTRKGIHIGPGRAFYATGEIIGNIRQAHC
>B.BE.97.T21_134_528.DQ061779
CTRPNNNTRKGIHIGPGRAFYATGEIIGNIRQAHC
>B.BE.97.T21_141_539.DQ061780
CTRPNNNTRKGIHIGPGRAFYAAGEIIGNIRQAHC
>B.BE.99.T46_21_420.DQ061791
CTRPNNNTRKGIHIGPGRAFYATGEIIGNIRQAHC
>B.BE.99.T46_22_419.DQ061792
CTRPNNNTRKGIHIGPGRAFYATGEIIGNIRQAHC
>B.BE.99.T46_23_421.DQ061793
CTRPNNNTRKGIHIGPGRAFYATGEIIGNIRQAHC
>B.BE.99.T46_24_422.DQ061794
CTRPNNNTRKGIHIGPGRAFYATGEIIGNIRQAHC
>B.BE.99.T46_25_423.DQ061795
CIRPNNNTRKGIHIGPGRAFYATGEIIGNIRQAHC
>B.BE.99.T46_29_435.DQ061796
CIRPNNNTRKGIHIGPGRAFYATGAIIGNIRQAHC
>B.BE.99.T46_30_436.DQ061797
CIRPNNNTRKGIHIGPGRAFYATGEIIGNIRQAHC
>B.BE.99.T46_71_478.DQ061798
CTRPNNNTRKGIHIGPGRAFYATGEIIGNIRQAHC
>B.BE.99.T46_72_479.DQ061799
CIRPNNNTRKGIHIGPGRAFYATGEIIGNIRQAHC
>B.BE.99.T46_73_480.DQ061800
CIRPNNNTRKGIHIGPGRAFYATGAIIGNIRQAHC
>B.BE.99.T49_123_543.DQ061801
CTRPNNNTRKGIHIGPGRAFYATGEIIGNIRQAHC
>B.BE.99.T49_21_433.DQ061802
CIRPNNNTRKGIHIGPGRAFYATGAIIGNIIQAHC
>B.BE.99.T49_24_434.DQ061803
CIRPNNNTRKGIHIGPGRAFYATGATIGNIRQARC
>B.BE.99.T49_27_438.DQ061804
CIRPNNNTRKGIHIGPGRAFYATGEIIGNIRQAHC
>B.BE.99.T49_28_439.DQ061805
CTRPSNNTRKGIHIGPGRAFYATGAIIGNIRQAHC
>B.BE.99.T49_29_440.DQ061806
CIRPNNNTRKGIHIGPGRAFYATGEIIGNIRQAHC
>B.BE.99.T49_30_442.DQ061807
CIRPNNNTRKGIHIGLGRAFYATGEIIGNIRQAHC
>B.BE.99.T49_31_441.DQ061808
CIRPNNNTRKGIHIGPGRAFYATGEIIGNIRQAHC
>B.BE.99.T49_32_437.DQ061809
CTRPSNNTRKGIHIGPGRAFYATGEITGDIRQAHC
>B.BE.99.T49_71_513.DQ061810
CIRPNNNTRKGIHIGPGRAFYATGAIIGNIRQAHC
>B.BE.94.U0_122_517.DQ061811
CTRPNNNTRKGIHMGPGKVFYATGQIIGDIRQAHC
>B.BE.94.U0_124_518.DQ061812
CTRPNNNTRKGIHMGPGKVFYATGQIIGDIRQAHC
>B.BE.94.U0_125_519.DQ061813
CTRPNNNTRKGIHMGPGKVFYATGQIIGDIRQAHC
>B.BE.94.U0_21_378.DQ061814
CTRPNNNTRKGIHMGPGKVFYATGQIIGDIRQAHC
>B.BE.94.U0_22_380.DQ061815
CTRPNNNTRKGMHMGPGKVFYATGQIIGDIRQAHC
>B.BE.94.U0_24_412.DQ061816
CTRPNNNTRKGIHMGPGKVFYATGQIIGDIRQAHC
>B.BE.94.U0_25_371.DQ061817
CTRPNNNTRKGIHMGSGKVFYATGQIIGDIGQAHC
>B.BE.94.U0_26_391.DQ061818
CTRPNNNTRKGIHMGPGKVFYATGQIIGDIRQAHC
>B.BE.94.U0_28_393.DQ061819
CTRPNNNTRKGIHMGPGKVFYATGQIIGNIRQAHC
>B.BE.94.U0_30_395.DQ061820
CTRPNNNTRKGIHMGPGKVFYATGQIIGDIRQAHC
>B.BE.95.U11_127_522.DQ061821
CTRPNNNTRKGIHMGPGAVFYATGQIIGDIRKAHC
>B.BE.95.U11_162_544.DQ061822
CTRPNNNTRKGIHMGPGKVFYATGQIIGDIRQAHC
>B.BE.95.U11_23_396.DQ061823
CTRPNNNTRKGIHMGPGKVFYATGQIIGDIRQAHC
>B.BE.95.U11_30_397.DQ061824
CTRPNNNTRKGIHMGPGKVFYATGQIIGDIRQAHC
>B.BE.95.U11_30_431.DQ061825
CTRPNNNTRKGIHMGSGAVFYATGQIIGDTRQAHR
>B.BE.95.U11_32_409.DQ061826
CTRPNNNTRKGIHMGPGKVFYATGQIIGDIRQAHC
>B.BE.95.U11_48_429.DQ061827
CTRPNNNTRKGIHMGPGKVFYATGQIIGDIRQAHC
>B.BE.95.U11_49_430.DQ061828
CTRPNNNTRKGIHMGPGKVFYATGQIIGDIRQAHC
>B.BE.95.U11_51_432.DQ061829
CTRPDNNTRKGIHMGPGKVFYATGQIIGDIRQAHC
>B.BE.95.U11_74_511.DQ061830
CTRPNNNTRKGIHMGPGKVFYATGQIIGDIRQAHC
>B.BE.96.U24_22_376.DQ061831
CTRPNNNTRKGIHMGPGKVFYATGQIIGDIRQAYC
>B.BE.96.U24_23_372.DQ061832
CTRPNNNTRKGIHMGPGKVFYATGQIIGDIRQAYC
>B.BE.96.U24_24_375.DQ061833
CTRPNNNTRKGIHMGPGKVFYATGQIIGDIRQAYC
>B.BE.96.U24_25_374.DQ061834
CTRPNNNTRKGIHMGPGKVFYATGQIIGDIRQAYC
>B.BE.96.U24_26_373.DQ061835
CTRPNNNTRKGIHMGPGKVFYATGQIIGDIRQAYC
>B.BE.96.U24_27_370.DQ061836
CTRPNNNTRKGIHMGPGKVFYATGQIIGDIRQAYC
>B.BE.96.U24_28_369.DQ061837
CTRPNNNTRKGIHMGPGKVFYATGQIIGDIRQAYC
>B.BE.96.U24_29_368.DQ061838
CTRPNNNTRKGIHMGPGKVFYATGQIIGDIRQAYC
>B.BE.96.U24_30_377.DQ061839
CTRPNNNTRKGIHMGPGKVFYATGQIIGDIRQAYC
>B.BE.96.U24_32_384.DQ061840
CTRPNNNTRKGIHMGPGKVFYATGQIIGDIRQAYC
>B.BE.98.U49_27_389.DQ061841
CTRPNNNTRKGIHMGPGKVFYATGQIIGDIRQAYC
>B.BE.98.U49_71_508.DQ061842
CTRPNNNTRKGIHMGPGKVFYATGQIIGDIRQAYC
>B.BE.98.U49_23_387.DQ061843
CTRPNNNTRKGIHVGPGAVFYATGQIIGDIRQAYC
>B.BE.98.U49_28_385.DQ061844
CTRPNNNTRKGIHMGPGAVFYATGQIIGDIRQAYC
>B.BE.98.U49_31_383.DQ061845
CTRPNNNTRKGIHMGPGAVFYATGQIIGDIRQAYC
>B.BE.98.U49_72_509.DQ061846
CTRPNNNTRKGIHMGPGAVFYATGQIIGDIRQAYC
>B.BE.98.U49_25_390.DQ061847
CTRPNNNTRKGIHMGPGKVFYATGQIIGDIRQAYC
>B.BE.98.U49_26_381.DQ061848
CTRPNNNTRKGIHMGPGKMFYATGQIIGDIRQAYC
>B.BE.98.U49_29_386.DQ061849
CTRPNNNTRKGIHMGPGKVFYATGQIIGDIRQAYC
>B.BE.98.U49_73_510.DQ061850
CTRPNNNTRKGIHMGPGKVFYATGQIIGDIRQAYC
>A.IN.01.1579A.DQ083238
CTRPNNNTRESVRIGPGQTFYTSNIIGDIRQAHC
>B.SE.x.LN_1_PBMC.DQ109994
CTRPNNNTRKSINIGPGRAWYTTGQIIGDIRQAHC
>B.SE.x.LN_1_Macro.DQ109995
CTRPNNNTRKSINIGPGRAWYTTGQIIGDIRQAHC
>B.SE.x.LN_1_FDC.DQ109996
CTRPNNNTRKSINIGPGRAWYTTGQIIGDIRQAHC
>B.SE.x.LN_3_PBMC.DQ109997
CTRPNNNTR#SIHI#PGRAFY#TGKIIG#IRQAHC
>B.SE.x.LN_3_Macro.DQ109998
CTRPNNNTRRSIHIAPGRAFYATGKIIGNIRQAHC
>B.SE.x.LN_3_FDC.DQ109999
CTRPNNNTRRSIHIAPGRAFYATGKIIGNIRQAHC
>B.SE.x.LN_3_CD4.DQ110000
CTRPNNNTRRSIHIAPGRAFYATGKIIGDIRQAHC
>B.SE.x.LN_3_B.DQ110001
CTRPNNNTRRSIHIAPGRAFYATGKIIGNIRQAHC
>B.SE.x.LN_4_PBMC.DQ110002
CIRPNNNTRKSIPMGPGRAFYATGDIIGDIRQAHC
>B.SE.x.LN_4_Macro.DQ110003
CIRPNNNTR#SI#MGPG#AFYATGDIIGDIRQAHC
>B.SE.x.LN_4_FDC.DQ110004
C#RPNNNTRKSI#MGPGRAFYATGDIIGDIRQAHC
>B.SE.x.LN_4_CD4.DQ110005
CIRPNNNTRKSIPMGPGRAFYATGDIIGDIRQAHC
>B.BE.89.VI339.DQ177188
CTRPNNNTRKGIHIGPGRAFYTTGDIIGDIRQAHC
>G.BE.86.VI48.DQ177189
CIRPNNNTRKGIHIGPGRMFYATRVVGDIRQAHC
>B.BE.89.VI318.DQ177190
CTRPNNNTRRSINIGPGRAFYATGEIIGDIRQAYC
>B.BE.88.VI180.DQ177191
CTRPNNNTRKSIHIAPGRAFHATGDIIGNIRQAHC
>B.BE.89.VI276.DQ177192
CTRPNNNTRKSITIGPGRAFYTTGEIIGDIRQAHC
>02_AG.BE.02.VI2641.DQ177193
CTRPNNNTRRDIGIGPGQTFFAAGAIIGDIRQASC
>14_BG.BE.02.VI2627.DQ177194
CTRPGNNTRKSITFGPGQAFYATGDIIGDIRKAHC
>B.BE.02.VI2681.DQ177195
CTRPGNNTRKSIHIGPGRAFYTTGSIIGDIRKAHC
>01_AE.BE.02.VI2617.DQ177196
CTRPYDNLVTKITMGPGRVYYRTENIKQGTKMAYC
>01_AE.BE.02.VI2621.DQ177197
CTRPSNNTRKSLTIGPGQVFYRTGDIIGDIRQAYC
>B.BE.02.VI2687.DQ177198
CTRPNNNTRKSINIGPGRAFYSTGAIIGNIRQAHC
>B.BE.02.VI2676.DQ177199
CIRPNNNTRRSIPIGPGRAFYATGGIIGDIRKAYC
>B.BE.02.VI2622.DQ177200
CTRPNNNTRKGIHMGPGRAYYATGDIIGNIRQAHC
>B.BE.89.VI342.DQ177201
CTRPNNNTRKSIPMGPGKAFYATGEIIGDIRQAHC
>B.BE.89.VI321.DQ177202
CTRPNNNTRKGIRIGPGRAFIATDKIIGDIRQAHC
>B.BE.89.VI334.DQ177203
CIRPNNNTRKRVTMGPGRVYYTTGDIIGDIRQAHC
>F1.BE.87.VI64.DQ177204
CTRPNNYTRKGIRVGPGRKVYAAEKIIGDIRKAHC
>A1.BE.87.VI75.DQ177205
CTRPNNNTRKSVRIGPGQAFYATGDIIGDIRQAHC
>05_DF.BE.88.VI178.DQ177206
CTRPNNNTRKSIHLGPRQAFYTTGEIIGDIRKAHC
>B.BE.02.VI2626.DQ177207
CTRPNNNTRKSITLTPGRAFYATGDIIGDIRQAHC
>B.BE.02.VI2678.DQ177208
CTRLNNNTRKSIPMGPGRAFYATGDIIGDIRKAHC
>02_AG.BE.02.VI2642.DQ177209
CIRPNNNTRRSVRIGPGQTFYATGDIIGDIRQAYC
>B.BE.02.VI2673.DQ177210
CTRPNNNTRRSITIGPGRAFYATGDIIGDIRQAHC
>B.BE.89.VI218.DQ177211
CIRPNNNTRKRIYIGPGRAVYTTRAIIGDIRQAHC
>B.NL.94.ACH142_*E11.DQ178989
CTRPNNNTRRSIPIGPGRAFYATGDIIGDIRKAHC
>B.NL.92.ACH142_32D2.DQ178990
CTRPNNNTRKSITIGPGRAFYATGDIIGDIRQAHC
>B.NL.86.ACH142_8G9.DQ178991
CTRPNNNTRKSITIGPGRAFYTTGEIIGDIRQAHC
>B.US.x.H0002GH.DQ222211
CTRPNNNTSKSIPLGPGRAFHTTGRIIGDIRQAHC
>B.US.x.H0002GH.DQ222214
CTRPNNNTSKSIPLGPGRAFHTTGRIIGDIRQAHC
>B.US.x.H0002GH.DQ222216
CTRPNNNTRKSIHVGPGKAIYTTEIIGNIRQAHC
>B.US.x.H0002GH.DQ222217
CTRPNNNTRKSIHVGPGKAIYTTEIIGNIRQAHC
>C.ZA.00.00ZATM33.DQ235615
CIRPNNNTRQSVRIGPGQTFFANDIIGDIRQAHC
>C.ZA.99.99ZATM5.DQ235616
CTRPNNNTRQSIRIGPGQTFFATKGIIGDIRQAYC
>C.ZA.97.97ZAPET100.DQ235617
CTRPSNNTRKSIRIGPGQAFFATGEIIGDIRQAHC
>C.ZA.98.98ZABLM84.DQ235618
CIRTGNNTRKSVRIGPGQTFYATGAIIGDIRQAHC
>C.ZA.00.00ZATM24.DQ235619
CTRPGNNTRKSVRIGPGQTFFATGDIIGNIRLAHC
>C.ZA.00.00ZATM32.DQ235620
CTRPNNNTRKSMRIGPGQTFFATGEIIGDIRQAHC
>C.ZA.99.99ZACOT2.DQ235621
CVRPNNNTRKSIRIGPGQTFYATGDIIGNIRQAHC
>C.ZA.98.98ZABLM106.DQ235622
CARPNNNTRKSIRIGPGQAFYATGEIIGNIRQAHC
>C.ZA.02.02ZARP3.DQ235623
CTRPNNNTRKSVRIGPGQTFYATGDIIGNIRQAHC
>C.ZA.99.99ZACOT1.DQ235624
CIRPNNNTRKSIRIGPGQTFYATGDIIGDIRKAHC
>C.ZA.99.99ZATM7.DQ235625
CTRPNNNTRRSMRIGPGQAFYATGDIIGDIRQAHC
>C.ZA.99.99ZACOT6.DQ235626
CTRPNNNTRRSIRIGPGQTFYATGDIIGDIRQAHC
>C.ZA.02.02ZARP4.DQ235628
CTRPNNNTRKSIRIGPGQTFYATNEIIGDIRQAHC
>C.ZA.99.99ZATM19.DQ235629
CTRPSNNTRTSVRIGPGQTFYATGDIIGDIRQAHC
>C.ZA.99.99ZATM4.DQ235630
CTRPNNNTRKSIRIGPGQTFYATGDIIGNIRQAHC
>C.ZA.00.00ZATM22.DQ235631
CIRPGNNTSKSIRIGPGQTFYATGDVIGNIRQAHC
>C.ZA.99.99ZATM6.DQ235632
CTRPNNNTRKSIRIGPGQTFYATGDIIGDIRQAHC
>C.ZA.99.99ZACOT9.DQ235633
CTRPNNNTRQSIRIGPGQAFFAAKDIIGDIREAHC
>C.ZA.00.00ZATM23.DQ235634
CTRPNNNTRKSVRIGPGQAFYATNDIIGDIRQAHC
>C.ZA.00.00ZATM26.DQ235635
CIRPGNNTRRSVRIGPGQTFFATGDIIGDIRQAHC
>C.ZA.02.02ZARP6.DQ235636
CTRPGNNTRKSVRIGPGQTFYATGEIIGDIRRAHC
>C.ZA.00.00ZATM21.DQ235637
CTRPNNNTRKSIRIGPGQTFYATGEIIGDIRQAHC
>C.ZA.99.99ZATM3.DQ235638
CTRPGNNTRKSIRIGPGQTFYANDIIGDIRQAYC
>C.ZA.01.01ZATM8C.DQ235639
CIRPNNNTRKSIRIGPGQAFYATNDIIGDIRQAHC
>C.ZA.99.99TM18A.DQ235640
CTRPNNNTRKSIRIGPGQTFYATNDIIGDIRQAHC
>C.ZA.02.02ZARP5.DQ235641
CIRPNNNTRKSIRIGPGQAFYATGDIIGDIRKAYC
>C.ZA.97.97ZAPET60.DQ235642
CTRPNNNTRKSIRIGPGQAFYATNDIIGDIRQAHC
>C.ZA.00.00ZATM29.DQ235643
CTRPNNNTRKSVRIGPGQTFYATGDIIGDIRQAHC
>C.ZA.97.97ZAPET137.DQ235644
CIRPNNNTRKSIRIGPGQVFYANNDIIGDIRQAHC
>C.ZA.00.00ZATM28.DQ235645
CIRPQNNTVKSVRIGPGQTFYTTGQVVGDIRKAHC
>C.ZA.97.97ZAPET192.DQ235646
CTRPGNNTRKSIRIGPGQTFYATGDIIGDIRKAYC
>C.ZA.00.00ZATM25.DQ235647
CTRPNNNTRQGIGIGPGQTFYAHTNIIGDIRQAHC
>C.ZA.00.00ZATM31.DQ235648
CTRPGSNTRRSIRIGPGQAFYTQDIIGDIRQAHC
>B.US.x.01.DQ286957
CQRPNNHTRKRITMSPGRVVYTTGEVIGDIRRAHC
>B.US.x.02.DQ286958
CTRPDNNIKRRIIHIGPGRAFHATKTGDIRQAYC
>C.BR.03.RS001.DQ358756
CTRPNNNTVKRIRIGPGRTYYAAGKIIGDIRQAHC
>C.BR.03.RS002.DQ358757
CTRPNNNTRKSIRIGPGRTFYATGDIIGNIRKAYC
>C.BR.03.RS006.DQ358761
CTRPNNNTRESIRIGPGQTFYATGEIIGDIRQAYC
>C.BR.03.RS008.DQ358763
CTRPNNNTRKSIRIGPGQTFYATGEIIGDIRQAHC
>C.BR.03.RS016.DQ358770
CTRPNNNTRKSIRIGPGQTFYATRGIIGDIREAHC
>B.BR.03.RS021.DQ358775
CTRPNNNTRKSIPVGFGRVLYATGNIIGDIRQAHC
>B.BR.03.RS022.DQ358776
CTRPNNNTRKSIPVGFGRVLYATGKIIGNIRQAHC
>C.ZM.03.ZM249M.DQ388514
CTRPNNNTRKSIRIGPGQTFYATGEIIGKIREAHC
>C.ZM.02.ZM197M.DQ388515
CVRPNNNTRKSVRIGPGQTFFATGEIIGDIRQAHC
>C.ZM.03.ZM214M.DQ388516
CMRPGNNTRRSVRIGPGQTFYATGEIIGDIRQAHC
>C.ZM.02.ZM233M.DQ388517
CTRPNNNTRKSIRIGPGQSFYATGEIVGNIREAHC
>C.ZA.99.Du123.DQ411850
CTRPNNNTRKSIRIGPGQTVYATNDIIGDIRQAHC
>C.ZA.99.Du151.DQ411851
CTRPNNNTRRSIRIGPGQTFYATGEIIGNIREAHC
>C.ZA.99.Du156.DQ411852
CTRPNNNTRKSVRIGPGQTFYATGDIIGDIRQAHC
>C.ZA.98.Du172.DQ411853
CTRPSNNTRKSVRIGPGQTFFATGDIIGDIRQAHC
>C.ZA.98.Du422.DQ411854
CTRPNNNTRKSVRIGPGQTFYATGEIIGDIREAHC
>C.ZM.02.ZM215F.DQ422948
CTRPGNNTRKSVRIGPGQTFYATGAIIGDIRKAHC
>B.GB.x.patient_MM8.DQ425072
CTRPNNNTRRSIHLGPGKTLYATDIIGDIRQAHC
>C.ZA.05.CAP45_2_00_G3.DQ435682
CRRPNNNTRKSIRIGPGQAFYATNDIIGDIRQAHC
>C.ZA.05.CAP210_2_00_E8.DQ435683
CIRPGNNTRRSIRIGPGQAFYAMGDIIGNIREAHC
>C.ZA.05.CAP244_2_00_D3.DQ435684
CTRPNNNTRKSIRIGPGQTFYATGDIIGDIRQAYC
>B.SE.x.1865_70_2.DQ516085
CTKSNYNIIKRIPIGPGGRAFYTTGQIIGNIRQTHC
>B.SE.x.1865_70_10.DQ516086
CTKSNYNIIKRIPIGPGGRAFYTTGQIIGNIRQAHC
>B.SE.x.1865_70_4.DQ516087
CTRSNYNIIKRIPIGPGGRAFYTTGKIIGNIRQAHC
>B.SE.x.1865_70_9.DQ516088
CTRSNYNIIKRIPIGPGGRAFYTTGQIIGNIRQAHC
>B.SE.x.1865_70_11.DQ516089
CTRSNYNIIKRIPIGPGGRAFYTTGKIIGNIRQAHC
>B.SE.x.1865_70_7.DQ516090
CIRPNYNIIKRVPIGPGGRAFYTTGQIIGNIRQTHC
>B.SE.x.1865_70_8.DQ516091
CIRPNYNIIKRVPIGPGGRAFYTTGQIIGNIRQTHC
>B.SE.x.1865_70_6.DQ516092
CIRSNYNIIKRIPIGPGGRAFYTTGQIIGNIRQAHC
>B.SE.x.1865_70_1.DQ516093
CTRSNYNIIKRIPIGPGGRAFYTTGQIIGNIRQAHC
>B.SE.x.1865_70_3.DQ516094
CIRPNYNIIKRVPIGPGGRAFYTTGKIIGNIRQAHC
>B.SE.x.1865_61_7.DQ516095
CTRPNNNIIKRIPIGPGGRAFYTTGQIIGNIRQAHC
>B.SE.x.1865_61_10.DQ516096
CTRPNNNIIKRIPIGPGGRAFYTTGQIIGNIRQAHC
>B.SE.x.1865_61_5.DQ516097
CTRPNNNIIKRIPIGPGGRAFYTTGQIIGNIRQAHC
>B.SE.x.1865_61_3.DQ516098
CTRPNNNIIKRIPIGPGGRAFYTTGQIIGNIRQAHC
>B.SE.x.1865_61_8.DQ516099
CTRPNNNIIKRIPIGPGGRAFYTTGQIIGNIRQAHC
>B.SE.x.1865_61_1.DQ516100
CTRPNNNIIKRIPIGPGGRAFYTTGQIIGNIRQAHC
>B.SE.x.1865_61_2.DQ516101
CTRPNNNIIKRIPIGPGGRAFYTTGQIIGNIRQAHC
>B.SE.x.1865_61_9.DQ516102
CTRPNNNIIKRIPIGPGGRAFYTTGQIIGNIRQAHC
>B.SE.x.1865_70_5.DQ516103
CTRSNYNIIKRIPIGPGGRAFYTTGQIIGNIRQAHC
>B.SE.x.1865_61_4.DQ516104
CTRPNNNIIKRIPIGPGGRAFYTTGQIIGNIRQAHC
>B.SE.x.1865_61_11.DQ516105
CTRPNNNIIKRIPIGPGGRAFYTTGQIIGNIRQAHC
>B.SE.x.1865_49_3.DQ516106
CTRPNNNTIKSIHIGPGRAFYTTGQIIGNIRQAHC
>B.SE.x.1865_49_5.DQ516107
CTRPNNNTIKSIHIGPGRAFYTTGQIIGNIRQAHC
>B.SE.x.1865_49_4.DQ516108
CTRPNNNTIKSIHIGPGRAFYTTGQIIGNIRQAHC
>B.SE.x.1865_49_9.DQ516109
CTRPNNNTIKSIHIGPGRAFYTTGQIIGNIRQAHC
>B.SE.x.1865_55_5.DQ516110
CTRPNNNTIKSIHIGPGRAFYTTGQIIGNIRQAHC
>B.SE.x.1865_55_8.DQ516111
CTRPNNNTVKSIHIGPGRAFYTTGQIIGNIRQAHC
>B.SE.x.1865_55_4.DQ516112
CTRPNNNTIKSIHIGPGRAFYTTGQIIGNIRQAHC
>B.SE.x.1865_55_3.DQ516113
CTRPNNNTIKSIHIGPGRAFYTTGQIIGNIRQAHC
>B.SE.x.1865_55_9.DQ516114
CTRPNNNTIKSIHIGPGRAFYTTGQIIGNIRQAHC
>B.SE.x.1865_55_10.DQ516115
CTRPNNNTIKSIHIGPGRAFYTTGQIIGNIRQAHC
>B.SE.x.1865_55_7.DQ516116
CTRPNNNTIKSIHIGPGRAFYTTGQIIGNIRQAHC
>B.SE.x.1865_55_2.DQ516117
CTRPNNNTIKSIHIGPGRAFYTTGQIIGNIRQAHC
>B.SE.x.1865_55_6.DQ516118
CTRPNNNTIKSIHIGPGRAFYTTGQIIGNIRQAHC
>B.SE.x.1865_49_6.DQ516119
CTRPNNNTIKSIHIGPGRAFYTTGQIIGNIRQAHC
>B.SE.x.1865_49_7.DQ516120
CTRPNNNTIKSIHIGPGRAFYTTGQIIGNIRQAHC
>B.SE.x.1865_49_8.DQ516121
CIRPNNNTIKSIHIGPGRAFYTTGQIIGNIRQAHC
>B.SE.x.1865_49_10.DQ516122
CIRPNNNTIKSIHIGPGRAFYTTGQIIGDIRQAHC
>B.SE.x.1865_49_11.DQ516123
CIRPNNNTIKSIHIGPGRAFYTTGQIIGDIRQAHC
>B.SE.x.1865_49_2.DQ516124
CTRPNNNTIKSIHIGPGRAFYTTGQIIGDIRQAHC
>B.SE.x.2239_68_2.DQ516125
CTRPNNYTRKGIRTGPGRAFYVTKTIGDIKQAHC
>B.SE.x.2239_68_5.DQ516126
CTRPNNYTRKGIRTGPGRAFYVTKTIGDIKQAHC
>B.SE.x.2239_68_8.DQ516127
CTRPNNYTRKGIRTGPGRAFYVTKTIGDIKQAHC
>B.SE.x.2239_79_4.DQ516128
CTRPNNYTRKGIRTGPGRAFYVTKTIGDIKQAHC
>B.SE.x.2239_68_6.DQ516129
CTRPNNYTRKGIRTGPGRAFYVTKTIGDIKQAHC
>B.SE.x.2239_68_10.DQ516130
CTRPNNNTRKGIRTGPGRAFYVTKTIGDVRQAHC
>B.SE.x.2239_68_4.DQ516131
CTRPNNYTRKGIRTGPGRAFYVTKTIGDIKQAHC
>B.SE.x.2239_79_3.DQ516132
CTRPNNYTRKGIRTGPGRAFYVTKTIGDPRQAHC
>B.SE.x.2239_79_5.DQ516133
CTRPNNYTRKGIRTGPGRAFYVTKTIGDPRQAHC
>B.SE.x.2239_79_7.DQ516134
CTRPNNYTRKGIRTGPGRAFYVTKTIGDPRQAHC
>B.SE.x.2239_79_6.DQ516135
CTRPNNYTRKGIRTGPGRAFYVTKTIGDPRQAHC
>B.SE.x.2239_79_10.DQ516136
CTRPNNYTRKGIRTGPGRAFYVTKTIGDPRQAHC
>B.SE.x.2239_79_8.DQ516137
CTRPNNYTRKGIRTGPGRAFYVTKTIGDPRQAHC
>B.SE.x.2239_79_2.DQ516138
CTRPNNYTRKGIRTGPGRAFYVTKTIGDPRQAHC
>B.SE.x.2239_79_9.DQ516139
CTRPNNYTRKGIRTGPGRAFYVTKTIGDPRQAHC
>B.SE.x.2239_79_1.DQ516140
CTRPNNYTRKGIRTGPGRAFYVTKTIGDPRQAHC
>B.SE.x.2239_88_4.DQ516141
CTRPNNYTRRGIRTGPGRAFYVTKRIGDVKQAHC
>B.SE.x.2239_88_9.DQ516142
CTRPNNYTRKGIRTGPGRAFYVTKRIGDVKQAHC
>B.SE.x.2239_88_5.DQ516143
CTRPNNYTRKGIRTGPGRAFYVTKRIGDVKQAHC
>B.SE.x.2239_88_7.DQ516144
CTRPNNYTRKGIRTGPGRAFYVTKRIGDVKQAHC
>B.SE.x.2239_88_3.DQ516145
CTRPNNYTRKGIRTGPGRAFYVTKRIGDVKQAHC
>B.SE.x.2239_88_8.DQ516146
CTRPNNYTRKGIRTGPGRAFYVTKRIGDVKQAHC
>B.SE.x.2239_68_1.DQ516147
CTRPNNNTNRGIHIGPGRAFYATERIIGNIRQAHC
>B.SE.x.2239_68_7.DQ516148
CTRPNNYTRKGIRTGPGRAFYVTKTIGDIKQAHC
>B.SE.x.2239_45_1.DQ516149
CTRPNNNTRRDIHIGPGRAFYATGGIIGNIRQAHC
>B.SE.x.2239_45_10.DQ516150
CTRPNNNTRRDIHIGPGRAFYATGGIIGNIRQAHC
>B.SE.x.2239_45_4.DQ516151
CTRPNNNTRRGIHIGPGRAFYAGDVTGDIRQAHC
>B.SE.x.2239_45_9.DQ516152
CTRPNNNTRRGIHIGPGRAFYAGDVTGDIRQAHC
>B.SE.x.2239_25_1.DQ516153
CTRPNNNTRKDIHIGPGRAFYATGDIIGDIRQAHC
>B.SE.x.2239_25_9.DQ516154
CTRPNNNTRKDIHIGPGRAFYATGDIIGDIRQAHC
>B.SE.x.2239_25_5.DQ516155
CTRPNNNTRKDIHIGPGRAFYATGDIIGDIRQAHC
>B.SE.x.2239_25_4.DQ516156
CTRPNNNTRKDIHIGPGRAFYATGDIIGDIRQAHC
>B.SE.x.2239_25_2.DQ516157
CTRPNNNTRKDIHIGPGRAFYATGDIIGDIRQAHC
>B.SE.x.2239_25_10.DQ516158
CTRPNNNTRKDIHIGPGRAFYATGDIIGDIRQAHC
>B.SE.x.2239_25_7.DQ516159
CTRPNNNTRKDIHIGPGRAFYATGDIIEDIRQAHC
>B.SE.x.2239_25_8.DQ516160
CTRPNNNTRKDIHIGPGRAFYATGDIIGDIRQAHC
>B.SE.x.2239_25_3.DQ516161
CTRPNNNTRKDIRIGPGRAFYATGDIIGDIRQAHC
>B.SE.x.2239_45_5.DQ516162
CTRPNNNTRRGIHIGPGRAFYAGDVTGDIRQAHC
>B.SE.x.2239_45_6.DQ516163
CTRPNNNTRRGIHIGPGRAFYAGDVTGDIRQAHC
>B.SE.x.2239_45_3.DQ516164
CTRPNNNTRRGIHIGPGRAFYAGDVTGDIRQAHC
>B.SE.x.2239_45_2.DQ516165
CTRPNNNTRRGIHIGPGRAFYAGDVTGDIRQAHC
>B.SE.x.2239_45_8.DQ516166
CTRPNNNTRRGIHIGPGRAFYAGDVTGDIRQAHC
>B.SE.x.2239_45_7.DQ516167
CTRPNNNTRRDIHIGPGRAFYATGGIIGNIRQAHC
>B.SE.x.2239_88_1.DQ516168
CIRPNNNTRRDIHIGPGRAFYAAGDIIGDIRQAHC
>B.SE.x.2239_88_10.DQ516169
CIRPNNNTRRDIHIGPGRAFYAAGDIIGDIRQAHC
>B.SE.x.2239_88_2.DQ516170
CIRPNNNTRRDIHIGPGRAFYAAGDIIGDIRQAHC
>B.SE.x.2239_88_6.DQ516171
CIRPNNNTRRDIHIGPGRAFYAAGDIIGDIRQAHC
>B.SE.x.2239_68_3.DQ516172
CTRPNNYTRKGIRTGPGRAFYVTKTIGDIKQAHC
>B.SE.x.2242_63:2_3.DQ516173
CTRPNNNTRKGIHIGPGRAFFTTGAIIGNIRQAHC
>B.SE.x.2242_63:2_6.DQ516174
CTRPNNNTRKGIHIGPGRAFYTTGAIIGNIRQAHC
>B.SE.x.2242_63:2_2.DQ516175
CTRPNNNTRKGIHIGPGRAFYTTGAIIGNIRQAHC
>B.SE.x.2242_63_10.DQ516176
CTRPNNNTRKGIHIGPGRAFYTTGAIIGNIRQAHC
>B.SE.x.2242_63:2_9.DQ516177
CTRPNNNTRKGIHIGPGRAFYTTGAIIGNIRQAHC
>B.SE.x.2242_64_4.DQ516178
CTRPNNNTRKGIHIGPGSAFYTTGAIIGNIRQAHC
>B.SE.x.2242_63_2.DQ516179
CTRPNNNTRKGIHIGPGRAFYTTGAIIGNIRQAHC
>B.SE.x.2242_63_3.DQ516180
CTRPNNNTRKGIHIGPGRAFYTTGAIIGNIRQAHC
>B.SE.x.2242_63_5.DQ516181
CTRPNNNTRKGIHIGPGRAFYTTGAIIGNIRHAHC
>B.SE.x.2242_63_4.DQ516182
CTRPNNNTRKGIHIGPGRAFYTTGAIIGNIRQAHC
>B.SE.x.2242_63:2_10.DQ516183
CTRPNNNTRKGIHIGPGRAFYTTGAIIGNIRQAHC
>B.SE.x.2242_63:2_5.DQ516184
CTRPNNNTRKGIHIGPGRAFYTTGAIIGNIRQAHC
>B.SE.x.2242_63:2_7.DQ516185
CTRPNNNTRKGIHIGPGRAFYTTGAIIGNIRQAHC
>B.SE.x.2242_63:2_4.DQ516186
CTRPNNNTRKGIHIGPGRAFYTTGAIIGNIRQAHC
>B.SE.x.2242_76_1.DQ516187
CTRPNNNTRKGIHIGPGRAFYTTGAIIGNIRQAHC
>B.SE.x.2242_76_5.DQ516188
CIRPNNNTRKGIRIGPGRAIYTTGRIIGDIRQAHC
>B.SE.x.2242_76_9.DQ516189
CIRPNNNTRKGIRIGPGRAIYTTGRIIGDIRQAHC
>B.SE.x.2242_76_10.DQ516190
CIRPNNNTRKGIRIGPGRAIYTTGRIIGDIRQAHC
>B.SE.x.2242_76_6.DQ516191
CIRPNNNTRKGIRIGPGRAIYTTGRIIGDIRQAHC
>B.SE.x.2242_76_7.DQ516192
CIRPNNNTRKGIRIGPGRAIYTTGRIIGDIRQAHC
>B.SE.x.2242_76_2.DQ516193
CIRPNNNTRKGIRIGPGRAIYTTGRIIGDIRQAHC
>B.SE.x.2242_76_3.DQ516194
CIRPNNNTRKGIRIGPGRAIYTTGRIIGDIRQAHC
>B.SE.x.2242_76_8.DQ516195
CIRPNNNTRKGIRIGPGRAIYTTGRIIGNIRQAHC
>B.SE.x.2242_76_4.DQ516196
CIRPNNNTRKGIRIGPGRAIYTTGRIIGDIRQAHC
>B.SE.x.2242_84_10.DQ516197
CIRPNNNTRKGIRIGPGRAIYTTGRIIGDIRQAHC
>B.SE.x.2242_84_8.DQ516198
CIRPNNNTRKGIRIGPGRAIYTTGRIIGDIRQAHC
>B.SE.x.2242_85:2_3.DQ516199
CTRPNNYTRKGIRIGPGRAIYTTGRIIGDIRQAHC
>B.SE.x.2242_85_9.DQ516200
CTGPNNYTRKGIRIGPGRAIYTTGRIIGDIRQAHC
>B.SE.x.2242_85_1.DQ516201
CTRPNNYTRKGIRIGPGRAIYTTGRIIGDIRQAHC
>B.SE.x.2242_85_5.DQ516202
CTRPNNYTRKGIRIGPGRAIYTTGRIIGDIRQAHC
>B.SE.x.2242_84_7.DQ516203
CTRPNNYTRKGIRIGPGRAIYTTGRIIGDIRQAHC
>B.SE.x.2242_85:2_5.DQ516204
CTRPNNYTRKGIRIGPGRAIYTTGRIIGDIRQAHC
>B.SE.x.2242_85:2_2.DQ516205
CTRPNNNTRKGIRIGPGRAIYTTGRIIGDIRQAHC
>B.SE.x.2242_85:2_4.DQ516206
CTRPNNNTRKGIRIGPGRAIYTTGRIIGDIRQAHC
>B.SE.x.2242_85:2_1.DQ516207
CTRPNNYTRKGIRIGPGRAIYTTGRIIGDIRQAHC
>B.SE.x.2242_85_8.DQ516208
CTRPNNNTRKGIHIGPGRAFYTTGAIIGNIRQAHC
>B.SE.x.2242_85_4.DQ516209
CTRPNNNTRKGIHIGPGRAFYTTGAIIGNIRQAHC
>B.SE.x.2242_85_2.DQ516210
CTRPNNNTRKGIHIGPGRAFYTTGAIIGNIRQAHC
>B.SE.x.2242_85_7.DQ516211
CTRPNNNTRKGIHIGPGRAFYTTGAIIGNIRQAHC
>B.SE.x.2242_84_6.DQ516212
CTRPNNNTRKGIHIGPGRAFYTTGAIIGNIRQAHC
>B.SE.x.2242_85_3.DQ516213
CTRPNNNTRKGIHIGPGRAFYTTGAIIGNIRQAHC
>B.SE.x.2242_85_6.DQ516214
CTRPNNNTRKGIHIGPGRAFYTTGAIIGNIRQAHC
>B.SE.x.2242_64_7.DQ516215
CTRPNNNTRKGIHIGPGSAFYTTGAIIGNIRQAHC
>B.SE.x.2242_64_9.DQ516216
CTRPNNNTRKGIHIGPGSAFYTTGAIIGNIRQAHC
>B.SE.x.2242_64_3.DQ516217
CTRPNNNTRKGIHIGPGRAFYTTGAIIGNIRQAHC
>B.SE.x.2242_63:2_1.DQ516218
CTRPNNNTRKGIHIGPGRAFYTTGAIIGNIRQAHC
>B.SE.x.2242_63_1.DQ516219
CTRPNNNTRKGIHIGPGRAFYTTGAIIGNIRQAHC
>B.SE.x.2242_63_6.DQ516220
CTRPNNNTRKGIHIGPGRAFYTTGAIIGNIRQAHC
>B.SE.x.2242_63_7.DQ516221
CTRPNNNTRKGIHIGPGRAFYTTGAIIGNIRQAHC
>B.SE.x.2242_64_10.DQ516222
CTRPNNNTRKGIHIGPGRAFYTTGAIIGNIRQAHC
>B.SE.x.2242_63_9.DQ516223
CTRPNNNTRKGIHIGPGRAFYTTGAIIGNIRQAHC
>B.SE.x.2242_64_2.DQ516224
CTRPNNNTRKGIHIGPGRAFYTTGAIIGNIRQAHC
>B.SE.x.2242_64_5.DQ516225
CTRPNNNTRKGIHIGPGRAFYTTGAIIGSIRQAHC
>B.SE.x.2242_64_8.DQ516226
CTRPNNNTRKGIHIGPGRAFYTTGAIIGNIRQAHC
>B.SE.x.2242_64_1.DQ516227
CTRPNNNTRKGIHIGPGRAFYTTGAIIGNIRQAHC
>B.SE.x.2242_63_8.DQ516228
CTRPNNNTRKGIHIGPGRAFYTTGAIIGNIRQAHC
>B.SE.x.2242_56_2.DQ516229
CTRPNNNTRKGIHIGPGRAFYTTGAIIGDIRQAHC
>B.SE.x.2242_56_6.DQ516230
CTRPNNNTRKGIHIGPGRAFYTTGAIIGDIRQAHC
>B.SE.x.2242_56_10.DQ516231
CTRPNNNTRKGIHIGPGRAFYTTGAIIGDIRQAHC
>B.SE.x.2242_56_7.DQ516232
CTRPNNNTRKGIHIGPGRAFYTTGAIIGDIRQAHC
>B.SE.x.2242_56_3.DQ516233
CTRPNNNTRKGIHIGPGRAFYTTGAIIGDIRQAHC
>B.SE.x.2242_56_1.DQ516234
CTRPNNNTRKGIHIGPGRAFYTTGAIIGDIRQAHC
>B.SE.x.2242_56_4.DQ516235
CTRPNNNTRKGIHIGPGRAFYTTGAIIGDIRQAHC
>B.SE.x.2242_56_5.DQ516236
CTRPNNNTRKGIHIGPGRAFYTTGAIIGDIRQAHC
>B.SE.x.2242_56_8.DQ516237
CTRPNNNTRKGIHIGPGRAFYTTGAIIGNIRQAHC
>B.SE.x.2242_18_10.DQ516238
CTRPNNNTRKGIHIGPGRAFYTTGEIIGDIRQAYC
>B.SE.x.2242_18_5.DQ516239
CTRPNNNTRKGIHIGPGRAFYTTGEIIGDIRQAYC
>B.SE.x.2242_18_8.DQ516240
CTRPNNNTRKGIHIGPGRAFYTTGEIIGDIRQAYC
>B.SE.x.2242_18_3.DQ516241
CTRPNNNTRKGIHIGPGRAFYTTGEIIGDIRQAYR
>B.SE.x.2242_18_2.DQ516242
CTRPNNNTRKGIHIGPGRAFYTTGEIIGDIRQAYC
>B.SE.x.2242_18_4.DQ516243
CTRPNNNTRKGIHIGPGRAFYTTGEIIGDIRQAYC
>B.SE.x.2242_18_6.DQ516244
CTRPNNNTRKGIHIGPGRAFYTTGEIIGDIRQAYC
>B.SE.x.2242_18_1.DQ516245
CTRPNNNTRKGIHIGPGRAFYTTGEIIGDIRQAYC
>B.SE.x.2242_18_7.DQ516246
CTRPNNNTRKGIHIGPGRAFYTTGEIIGDIRQAYC
>B.SE.x.2242_18_9.DQ516247
CTRPNNNTRKGIHIGPGRAFYTTGEIIGDIRQAYC
>B.SE.x.2242_84_3.DQ516248
CTRPNNNTRKGIHIGPGRAFYTTGAIIGDIRQAHC
>B.SE.x.2242_84_5.DQ516249
CTRPNNNTRKGIHIGPGRAFYTTGAIIGDIRQAHC
>B.SE.x.2242_84_2.DQ516250
CTRPNNNTRKGIHIGPGRAFYTTGAIIGDIRQAHC
>B.SE.x.2242_84_1.DQ516251
CTRPNNNTRKGIHIGPGRAFYTTGAIIGDIRQAHC
>B.SE.x.2242_84_4.DQ516252
CTRPNNNTRKGIHIGPGRAFYTTGAIIGDIRQAHC
>B.SE.x.2242_84_9.DQ516253
CTRPNNNTRKGIHIGPGRAFYTTGAIIGDIRQAHC
>B.SE.x.2242_85:2_8.DQ516254
CTRPNNNTRKGIHLGPGRAFYTTGGIIGDIRQAHC
>B.SE.x.2242_85:2_7.DQ516255
CTRPNNNTRKGIHLGPGRAFYTTGGIIGDIRQAHC
>B.SE.x.2242_85:2_6.DQ516256
CTRPNNNTRKGIHLGPGRAFYTTGGIIGDIRQAHC
>B.SE.x.2242_85:2_10.DQ516257
CTRPNNNTRKGIHLGPGRAFYTTGGIIGDIRQAHC
>B.SE.x.2242_85:2_9.DQ516258
CTRPNNNTRKGIHLGPGRAFYTTGGIIGDIRQAHC
>B.SE.x.2242_45_10.DQ516259
CTRPNNNTRKGIHMGPGRALYTTGAIIGDIRQAHC
>B.SE.x.2242_45_7.DQ516260
CTRPNNNTRKGIHMGPGRAFYTTGAIIGDIRQAHC
>B.SE.x.2242_45_3.DQ516261
CTRPNNNTRKGIHMGPGRAFYTTGAIIGDIRQAHC
>B.SE.x.2242_45_5.DQ516262
CTRPNNNTRKGIHMGPGRAFFTTGAIIGDIRQAHC
>B.SE.x.2242_45_9.DQ516263
CTRPNNNTRKGIHMGPGRAFYTTGAIIGDIRQAHC
>B.SE.x.2242_45_1.DQ516264
CTRPNNNTRKGIHMGPGRAFYTTGAIIGDIRQAHC
>B.SE.x.2242_45_2.DQ516265
CTRPNNNTRKGIHMGPGRAFYTTGAIIGDIRQAHC
>B.SE.x.2242_45_8.DQ516266
CTRPNNNTRKGIHMGPGRAFYTTGAIIGDIRQAHC
>B.SE.x.2282_62_10.DQ516267
CTRPNNNTRKSIHMGPGKAFYTTGQIIGDIRQAHC
>B.SE.x.2282_63_4.DQ516268
CTRPNNNTRKSIHMGPGKAFYTTGQIIGDIRQAHC
>B.SE.x.2282_63_1.DQ516269
CTRPNNNTRKSIHMGPGKAFYTTGQIIGDIRQAHC
>B.SE.x.2282_62_6.DQ516270
CTRPNNNTRKSIHMGPGKAYYTTGQIIGDIRQAHC
>B.SE.x.2282_70_10.DQ516271
CTRPNNNTRKSIHMGPGKAYYTTGQIIGDIRQAHC
>B.SE.x.2282_63_2.DQ516272
CTRPNNNTRKSIHMGPGKAYYTTGQIIGDIRQAHC
>B.SE.x.2282_70_2.DQ516273
CTRPNNNTRKSIHMGPGKAYYTTGQIIGDIRQAHC
>B.SE.x.2282_62_7.DQ516274
CTRPNNNTRKSIHMGPGKAFYTTGQIIGDIRQAHC
>B.SE.x.2282_62_9.DQ516275
CTRPNNNTRKSIHMGPGKAFYTTGQIIGDIRQAHC
>B.SE.x.2282_41_10.DQ516276
CTRPNNNTRKSIHMGPGRAFYTTGQIIGDIRQAHC
>B.SE.x.2282_41_4.DQ516277
CTRPNNNTRKSIHMGPGRAFYTTGQIIGDIRQAHC
>B.SE.x.2282_41_9.DQ516278
CTRPNNNTRKSIHMGPGRAFYTTGQIIGDIRQAHC
>B.SE.x.2282_41_5.DQ516279
CTRPNNNTRKSIHMGPGRAFYTTGQIIGDIRQAHC
>B.SE.x.2282_41_8.DQ516280
CTRPNNNTRKSIHMGPGRAFYTTGQIIGDIRQAHC
>B.SE.x.2282_41_3.DQ516281
CTRPNNNTRKSIHMGPGRAFYTTGQIIGDIRQAHC
>B.SE.x.2282_41_6.DQ516282
CTRPNNNTRKSIHMGPGRAFYTTGQIIGDIRQAHC
>B.SE.x.2282_41_1.DQ516283
CTRPNNNTRKSIHMGPGRAFYTTGQIIGDIRQAHC
>B.SE.x.2282_41_2.DQ516284
CTRPNNNTRKSIHMGPGRAFYTTGQIIGDIRQAHC
>B.SE.x.2282_41_7.DQ516285
CTRPNNNTRKSIHMGPGRAFYATGEIIGNIRQAHC
>B.SE.x.2282_47_10.DQ516286
CTRPNNNTRKSIHMGPGRAFYTTGQIIGDIRQAHC
>B.SE.x.2282_47_7.DQ516287
CTRPNNNTRKSIHMGPGRAFYTTGQIIGDIRQAHC
>B.SE.x.2282_47_2.DQ516288
CTRPNNNTRKSIHMGPGRAFYTTGQIIGDIRQAHC
>B.SE.x.2282_21_1.DQ516289
CTRPNNNTRKGIHIGPGRAFYTTGGIIGDIRQAHC
>B.SE.x.2282_21_2.DQ516290
CTRPNNNTRKGIHIGPGRAFYATGEIIGNIRQAHC
>B.SE.x.2282_24_5.DQ516291
CTRPNNNTRKSIHIGPGRAFYTTGGIIGDIRQAHC
>B.SE.x.2282_24_6.DQ516292
CTRPNNNTRKSIHIGPGRAFYTTGGIIGDIRQAHC
>B.SE.x.2282_21_5.DQ516293
CTRPNNNTRKSIHIGPGRAFYTTGGIIGDIRQAHC
>B.SE.x.2282_21_8.DQ516294
CTRPNNNTRKSIHIGPGRAFYTTGGIIGDIRQAHC
>B.SE.x.2282_21_7.DQ516295
CTRPNNNTRKSIHIGPGRAFYTTGGIIGDIRQAHC
>B.SE.x.2282_21_6.DQ516296
CTRPNNNTRKSIHIGPGRAFYTTGGIIGDIRQAHC
>B.SE.x.2282_21_3.DQ516297
CTRPNNNTRKSIHIGPGRAFYTTGGIIGDIRQAHC
>B.SE.x.2282_21_4.DQ516298
CTRPNNNTRKSIHIGPGRAFYTTGGIIGDIRQAHC
>B.SE.x.2282_24_1.DQ516299
CTRPNNNTRKSIHIGPGRAFYTTGGIIGDIRQAHC
>B.SE.x.2282_24_2.DQ516300
CTRPNNNTRKSIHIGPGRAFYTTGGIIGDIRQAHC
>B.SE.x.2282_24_7.DQ516301
CTRPNNNTRKSIHIGPGRAFYTTGGIIGDIRQAHC
>B.SE.x.2282_24_4.DQ516302
CTRPNNNTRKSIHIGPGRAFYTTGGIIGDIRQAHC
>B.SE.x.2282_24_8.DQ516303
CTRPNNNTRKSIHIGPGRAFYTTGGIIGDIRQAHC
>B.SE.x.2282_10_3.DQ516304
CTRPNNNTRKSIHIGPGRALYTTGEIIGNIRQAHC
>B.SE.x.2282_10_6.DQ516305
CTGPNNNTRKSIHIGPGRAFYTTGGIIGDIRQAHC
>B.SE.x.2282_10_1.DQ516306
CTRPNNNTRKSIHIGPGRAFYTTGGIIGDIRQAHC
>B.SE.x.2282_10_7.DQ516307
CTRPNNNTRKSIHIGPGRALYTTGGIIGDIRQAHC
>B.SE.x.2282_10_10.DQ516308
CTRPNNNTRKSIHIGPGRAFYTTGGIIGDIRQAHC
>B.SE.x.2282_10_9.DQ516309
CTRPNNNTRKSIHIGPGRAFYTTGGIIGDIRQAHC
>B.SE.x.2282_10_5.DQ516310
CTRPNNNTRKSIHIGPGRAFYTTGGIIGDIRQAHC
>B.SE.x.2282_10_2.DQ516311
CTRPDNNTRKSIHIGPGRAFYTTGGIIGDIRQAHC
>B.SE.x.2282_10_8.DQ516312
CTRPNNNTRKSIHIGPGRAFYTTGGIIGDIRQAHC
>B.SE.x.2282_10_4.DQ516313
CTRPNNNTRKSIHIGPGRAFYTTGGIIGDIRQAHC
>B.SE.x.2282_47_3.DQ516314
CTRPNNNTRKSIHMGPGRFFHTTKAIIGDIRQAHC
>B.SE.x.2282_47_5.DQ516315
CTRPNNNTRKSIHMGPGRFFHTTKAIIGDIRQAHC
>B.SE.x.2282_47_9.DQ516316
CTRPNNNTRKSIHMGPGRFFHTTKAIIGDIRQAHC
>B.SE.x.2282_47_4.DQ516317
CTRPNNNTRKSIHMGPGRFFHTTKAIIGDIRQAHC
>B.SE.x.2282_47_8.DQ516318
CTRPNNNTRKSIHMGPGRAFYTTGQIIGDIRQAHC
>B.SE.x.2282_47_1.DQ516319
CTRPNNNTRKSIHMGPGRAFYTTGQIIGDIRQAHC
>B.SE.x.2282_62_2.DQ516320
CTRPNNNTRKRIHMGPGRSFHTTEAIIGDIRQAHC
>B.SE.x.2282_63_6.DQ516321
CTRPNNNTRKRIHMGPGRYVHTTKAIIGDIRQAHC
>B.SE.x.2282_70_5.DQ516322
CTRPNNNTRRRIHMGPGRYVHTTKAIIGDIRQAHC
>B.SE.x.2282_70_6.DQ516323
CTRPNNNTRRRIHMGPGRYVHTTKAIIGDIRQAHC
>B.SE.x.2282_70_3.DQ516324
CTRPNNNTKRRIHMGPGRYVHTTKAIIGDIRQAHC
>B.SE.x.2282_70_8.DQ516325
CTRPNNNTKRRIHMGPGRYVHTTKAIIGDIRQAHC
>B.SE.x.2282_70_1.DQ516326
CTRPNNNTRRRIHMGPGRYVHTTKAIIGDIRQAHC
>B.SE.x.2282_70_9.DQ516327
CTRPNNNTRRRIHMGPGRYVHTTKAIIGDIRQAHC
>B.SE.x.2282_62_4.DQ516328
CTRPNNNTRRRIHMGPGRYVHTTKAIIGDIRQAHC
>B.SE.x.2282_62_8.DQ516329
CTRPNNNTRRRIHMGPGRYVHTTKAIIGDIRQAHC
>B.SE.x.2282_63_3.DQ516330
CTRPNNNTRRRIHMGPGRYVHTTKAIIGDIRQAHC
>B.SE.x.2282_62_5.DQ516331
CTRPNNNTRRRIHMGPGRYVHTTKAIIGDIRQAHC
>B.SE.x.2282_62_1.DQ516332
CTRPNNNTRRRIHMGPGRYVHTTKAIIGDIRQAHC
>B.SE.x.2282_63_10.DQ516333
CTRPNNNTRRRIHMGPGRYVHTTKAIIGDIRQAHC
>B.SE.x.2282_63_8.DQ516334
CTRPNNNTRRRIHMGPGRYVHTTKAIIGDIRQAHC
>B.SE.x.2282_63_5.DQ516335
CTRPNNNTRRRIHMGPGRYVHTTKAIIGDIRQAHC
>B.SE.x.2282_63_7.DQ516336
CTRPNNNTRKRIHMGPGRYVHTTKAIIGDIRQAHC
>B.SE.x.2282_70_4.DQ516337
CTRPNNNTRRRIHMGPGRYVHTTKAIIGDIRQAHC
>B.SE.x.2282_70_7.DQ516338
CTRPNNNTRKSIHMGPGKAYYTTGQIIGDIRQAHC
>B.GB.x.8_9_B.DQ645378
CTRPNNNTRRSIHLGLGRRWYATDIIGNIRQAHC
>B.GB.x.8_9_D.DQ645379
CTRPNNNTRRSIHLGLGRRWYATDIIGNIRQAHC
>B.GB.x.8_9_F.DQ645380
CTRPNNNTRRSIHLGLGRRWHATDIIGNIRQAHC
>B.GB.x.8_9_H.DQ645381
CTRPNNNTRRSIHLGLGRRWYATDIIGNIRQAHC
>B.GB.x.8_9_I.DQ645382
CTRPNNNTRKSIHLGPGKTLYATDIIGNIRQAHC
>B.GB.x.8_9_J.DQ645383
CTRPNNNTRRSIHLGLGRRWYATDIIGDIRQAHC
>B.GB.x.8_9_K.DQ645384
CTRPNNNTRKSIHLGPGKTLYATDIIGNIRQAHC
>x.GH.02.02GH_NKS18.DQ825459
CTRPNNNTRRSLRIGPGRTFYAAGKIIGDIRQAHC
>x.GH.02.02GH_NKS40.DQ825460
CTRPSRITRGRVHIGPGRAFHATSGITGDIRQAYC
>x.GH.02.02GH_NKS42.DQ825461
CTRPGNNTRTSVRIGPGQTFFATGAIIGDIRQAHC
>x.GH.02.02GH_NKS52.DQ825462
CTRPNNNTRKGVRIGPGQTFYATGDIIGNIRQAHC
>x.GH.03.03GH_NSU23.DQ825463
CTRPHNNTRRSWRIGPGQTFYATGDIIGDIRQAHC
>x.GH.02.02GH_NT17.DQ825464
CARPNNNTRKGIHLGQGQTFFATGEIIGDIRQAHC
>x.GH.02.02GH_MHE42.DQ825465
CTRPNNNTRRSINIGPGRAFYATGIIGNIRQAHC
>x.GH.02.02GH_NKS22.DQ825466
CSRPGNNTRRSVRIGPGQTLYAAGDIIGDIRQAHC
>x.GH.02.02GH_NT9.DQ825467
CIRPNNNTRKGIHIGPGRTFYATGDIIGDIRQAHC
>x.GH.02.02GH_NKS02.DQ825468
CTRPNNNTSKSIRIGPGQAFYATDRITGNIRHAYC
>x.GH.02.02GH_NNA01.DQ825469
CTRPNNNTRKGIHLGPGQTFYATGGIIGDIRQAHC
>x.GH.03.03GH_NSU21.DQ825470
CTRPNNNTRKSIRIGPGQAFYATGEIIGNIRQAHC
>x.GH.03.03GH_NSU26.DQ825471
CTRPGNNTRQS#RIGPGQTFYATGDIIGDIRKAFC
>x.GH.02.02GH_NT10.DQ825472
CTRPNNNTRKGIHIGPGQTFYTNKIIGNIRQAHC
>x.GH.02.02GH_NT15.DQ825473
CSRPGNNTRRGIHLGPGQAIYVNSIIGDIRRAHC
>x.GH.02.02GH_NT22.DQ825474
CTRPNNNTRKGIPIGPGQAFYTNTIVGDIRLAYC
>x.GH.02.02GH_NT33.DQ825475
CTRPNNNTRTSVRIRPGQTFYGTGEIIGNIRQAHC
>x.GH.02.02GH_NT34.DQ825476
CTRPNNNTRTSVRIGPGQTFYGTGDIIGNIRQAHC
>C.ZA.00.00ZADu123_Mar_00.DQ904333
CTRPNNNTRKSIRIGPGQTFYATNDIIGDIRQAHC
>C.ZA.00.00ZADu123_May_00.DQ904334
CTRPNNNTRKSIRIGPGQAFYATNDIIGDIRQAHC
>C.ZA.00.00ZADu123_Sep_00.DQ904335
CIRPNNNTRKSIRIGPGQTFYATNDIIGDIRQAHC
>C.ZA.00.00ZADu123_Nov_00.DQ904336
CTRPNNNTRKSIRIGPGQTFYATNDIIGDIRQAHC
>C.ZA.98.98ZADu151_Oct_98.DQ904337
CTRPNNNTRKSIRIGPGQTFYATGAIIGNIREAHC
>C.ZA.99.99ZADu151_Jun_99.DQ904338
CTRPNNNTRKSMRIGPGQSFYATGEIIGDIRQAHC
>C.ZA.00.00ZADu151_Mar_00.DQ904339
CTRPNSNKRRGVRIGPGLSFFATRKIIGDIRQAHC
>C.ZA.99.99ZADu179_Mar_99.DQ904340
CTRPGNNTRKSIRIGPGQAFYTNHIIGDIRQAHC
>C.ZA.00.00ZADu179_Feb_00.DQ904341
CTRPGNKTRRSIRIGPGQAFYTTNTIGDIRQASC
>C.ZA.00.00ZADu179_May_00.DQ904342
CTRPGNKTIRSIRLGPGQAFYTNKGDIRQASC
>C.ZA.03.03ZADu179_Oct_03.DQ904343
CTRPGNKTIRSIRIGPGRTFYTNKGDIRQAYC
>C.ZA.99.99ZADu422_May_99.DQ904344
CTRPNNNTRKSVRIGPGQTFYATGDIIGDIREAHC
>C.ZA.00.00ZADu422_Mar_00.DQ904345
CTRPNNNTRKSVRIGPGQTFYATGDIIGDIREAHC
>C.ZA.00.00ZADu422_May_00.DQ904346
CTRPNNNTRKSIRIGPGQTFYATGDIIGNIREAHC
>C.ZA.00.00ZADu422_Sep_00.DQ904347
CTRPNNNTRKSIRIGPGQTFYATGDIIGNIREAHC
>C.ZA.98.98ZADu368_Nov_98.DQ904348
CIRPNNNTRKSIRIGPGQTFYATNAIIGDIRQAHC
>C.ZA.00.00ZADu368_Feb_00.DQ904349
CTRPNNNTRKGIGIGPGQTFYATNAIIGDIRQAHC
>C.ZA.00.00ZADu368_Aug_00.DQ904350
CIRPNNNTRKSIRIGPGQTFYATNAIIGDIRQAHC
>B.US.83.SF2.K02007
CTRPNNNTRKSIYIGPGRAFHTTGRIIGDIRKAHC
>B.FR.83.BH8.K02011
CTRPNNNTRKKIRIQRGPGRAFVTIGKIGNMRQAHC
>D.CD.83.ELI.K03454
CARPYQNTRQRTPIGLGQSLYTTRSRSIIGQAHC
>B.FR.83.HXB2-LAI-IIIB-BRU.K03455
CTRPNNNTRKRIRIQRGPGRAFVTIGKIGNMRQAHC
>B.TH.90.BK132.L03697
CTRPNNYTRK#I#MGPGR##YTTGEIIGDIRRAHC
>01_AE.TH.90.TN235.L03698
CTRPSNNTRTSIPIGPGQAFYRTGDIIGDIRKAYC
>01_AE.TH.90.TN2432.L03703
CTRPSNNT#PSIT#GPGQVFYRTGDIIGDI#RAYC
>O.CM.91.MVP5180.L20571
CIREGIAEVQDIYTGPMRWRSMTLKRSNNTSPRSRVAYC
>BF1.BR.90.BZ162A.L22084
CTRPNNNTRKSIHIGPGRALYATGDIIGDIRKAHC
>B.BR.89.BZ167A.L22087
CTRPNNKARRRIRIGPGRTFYTGKIVGDIRQAYC
>02_AG.DJ.91.DJ258A.L22939
CSRPGNNTRKSVRIGPGQTFYATGDIIGDIRQAHC
>C.DJ.91.DJ259A.L22940
CTRPNNNTRESIRIGPGQTFYATGDIIGDIRQAHC
>C.ZM.89.ZAM20.L22956
CARPGNNTRKSIRIGPGQTFFATGAIIGDIRQAHC
>B.FR.83.TH475A.L31963
CTRPNNNTRKKFRIQRGPGRAFVTIGKIGNMRQAHC
>A.UG.92.92UG031_7.L34667
CIRPNNNTRKSVRIGPGQAFYATGDIIGNIRQAHC
>B.FR.83.HXB3.M14100
CTRPNNNTRKKIRIQRGPGRAFVTIGKIGNMRQAHC
>B.FR.83.BH102.M15654
CTRPNNNTRKSIRIQRGPGRAFVTIGKIGNMRQAHC
>B.US.84.MNCG.M17449
CTRPNYNKRKRIHIGPGRAFYTTKNIIGTIRQAHC
>B.US.83.RF.M17451
CTRPNNNTRKSITKGPGRVIYATGQIIGDIRKAHC
>B.FR.x.NL43.M19921
CTRPNNNTRKSIRIQRGPGRAFVTIGKIGNMRQAHC
>B.GA.88.OYI.M26727
CTRPNNNTRNRISIGPGRAFHTTKQIIGDIRQAHC
>D.CD.83.NDK.M27323
CTRPYKYTRQRTSIGLRQSLYTITGKKKKTGYIGQAHC
>B.US.86.JRCSF.M38429
CTRPSNNTRKSIHIGPGRAFYTTGEIIGDIRQAHC
>B.US.85.BAL1A.M63929
CTRPNNNTRKSIHIGPGRALYTTGEIIGDIRQAHC
>B.US.x.SF162.M65024
CTRPNNNTRKSITIGPGRAFYATGDIIGDIRQAHC
>B.US.85.BAL1.M68893
CTRPNNNTRKSIHIGPGRAFYTTGEIIGDIRQAHC
>B.US.85.BAL2.M68894
CTRPNNNTRKSINIGPGRAFYTTGEIIGDIRQAHC
>B.NL.x.A012.M91819
CTRPNNNTRKSIHIGPGKAFYATGEIIGDIRQAHC
>B.US.86.YU-2.M93258
CTRPNNNTRKSINIGPGRALYTTGEIIGDIRQAHC
>B.HT.92.92HT590.U04900
CTRPNNNTRKSIHIGPGRAFYTGEIIGDIRQAHC
>B.HT.92.92HT593.U04901
CTRPNNNTSKRISIGPGRAFRATKIIGNIRQAHC
>B.HT.92.92HT594.U04902
CTRPNNNTRKRISIGPGRASYTTGQIIGDIRKAHC
>B.HT.92.92HT596.U04903
CTRPNNNTRKRISIGPGRAWYTTGQIIGDIRKAHC
>B.HT.92.92HT599.U04904
CTRPNNNTRRSVHSGHIGGGRTLFTTHIVGDIRKAHC
>B.US.92.92US657_1.U04908
CTRPNNNTRKGIHIGPGRAFYTTGEVIGNIRQAHC
>B.US.92.301660N.U04909
CTRPNNNTRKSIPMGPGKAMYATGEIIGDIRKAYC
>B.US.91.301712N.U04917
CIRPNNNTRKSIHIGPGRAFYTTGDIIGDIRKAHC
>B.US.92.301714N.U04918
CIRPNNNTRRSIHMGPGRAFYATGDIIGDIRQAHC
>B.US.92.301727N.U04925
CTRPSNNTRKSVHIGPGRAFYTTGEIIGDIRQAHC
>B.PR.92.301729N.U04927
CTRPNNNTRKSIHIGPGRAFYTTGDIIGDIRQAHC
>D.US.93.AMK8.U08193
CTRPYSKERLKTSIGQGQALYTTRVKVTGDIRQAHC
>G.RU.92.RU570.U08368
CTRPNNNTRKSISFGPGQAIYTTGNIIGDIRQAHC
>B.HT.92.92HT593_1.U08444
CTRPNNNTSKRISIGPGRAFRATKIIGNIRQAHC
>B.HT.92.92HT594_10.U08445
CTRPNNSTRKRISIGPGRVWYTTGQIIGDIRKAHC
>B.HT.92.92HT596_4.U08446
CTRPNNNTRKRISIGPGRVWYTTGQIIGNIRKAHC
>B.HT.92.92HT599_24.U08447
CTRPNNNTRRSVHSGHIGGGRTLFTTHIVGDIRKAHC
>B.US.91.91US712_4.U08449
CIRPNNNTRKSIHIGPGRAFYTTGDIIGDIRKAHC
>B.US.92.92US714_1.U08450
CIRPNNNTRRSIHMGLGRAFYATGDIIGDIRQAHC
>B.US.92.92US715_6.U08451
CTRPNNNTRKSIHIGPGRAFYTTGEIIGDIRQAHC
>C.MW.93.93MW959.U08453
CTRPNNNTRRSIRIGPGQVFYANNDIIGDIRQAHC
>C.MW.93.93MW960.U08454
CTRPNNNTRKSIRIGPGQTFYATNEIIGNIREAHC
>C.MW.93.93MW965.U08455
CTRPNNNTRKSVRIGPGQTFYATGAIIGDIRQAHC
>01_AE.TH.93.93TH966_8.U08456
CTRPSNNTRTSTTIGPGQVFYRTGDITGNIRKAYC
>01_AE.TH.93.93TH976_17.U08458
CTRPSTNTRTSIRIGPGQVFYRTGDITGDIRKAYC
>A1.RW.92.92RW008_i1sCD.U08630
CTRPNNNTRTSIRIGPGQSFHATGDIIGDIRQAHC
>AC.RW.92.92RW009_1gCR.U08631
CSRPNNNTRKSVHIGPGQAFYATGDVIGDIRQAYC
>AC.RW.92.92RW009_1gER.U08632
CSRPNNNTRKSVHIGPGQAFYATGDVIGDIRQAYC
>A.RW.92.92RW016_A.U08633
CIRPNNNTRKSVPIGPGRAFYATGDIIGNIRQAHC
>A.RW.92.92RW016_B.U08634
CTRPNNNTRTSIRIGPGQSFHATGDIIGDIRQAHC
>A.RW.92.92RW016_C.U08635
CIRPNNNTRKSVPIGPGRAFYATGDIIGNIRQAHC
>A.RW.92.92RW016.U08636
CIRPNNNTRKSVPIGPGRAFYATGDIIGNIRQAHC
>A.RW.92.92RW016_F.U08637
CIRPNNNTRKSVPIGPGRAFYATGDIIGNIRQAHC
>A.RW.92.92RW016_G.U08638
CIRPNNNTRKSIHIGPGQAFYATGGIIGDIRQAHC
>A.RW.92.92RW016_H1gCR.U08639
CIRPNNNTRKSVPIGPGRAFYATGDIIGNIRQAHC
>A.RW.92.92RW020_1gER.U08640
CTRPNNNTRKGVRIGPGQAFYATGGIIGDIRQAHC
>B.RW.92.Contaminant.U08641
CTRPNNNTRKRIHIGPGRAFYTTGDIIGDIRQAHC
>B.x.92.Contaminant.U08642
CTRPNNNTRKRIHIGPGRAFYTTGDIIGDIRQAHC
>B.RW.92.Contaminant.U08643
CTRPNNNTRKRIHIGPGRAFYTTGDIIGDIRQAHC
>B.x.92.Contaminant.U08644
CTRPNNNTRKRIHIGPGRAFYTTGDIIGDIRQAHC
>A.RW.92.92RW021_F.U08645
CTRPNNNTRKSVRIGPGQAFYATGDIIGDIRQAHC
>B.x.92.Contaminant.U08646
CTRPNNNTRKRIHIGPGRAFYTTGDIIGDIRQAHC
>A.RW.92.92RW021_I.U08647
CIRPNNNTRKSVRIGPGQAFYATGDIIGDIRQAHC
>A.RW.92.92RW024_A.U08648
CTRPNNNTRTSIRIGPGQTFYATGDIIGNIRRAYC
>A.RW.92.92RW024_B.U08649
CTRPNNNTRTSVRIGPGQTFYATGDIIGDIRRAYC
>A.RW.92.92RW024_C.U08650
CTRPNNNTRTSIRIGPGQTFYATGDIIGNIRRAYC
>A.RW.92.92RW024_D.U08651
CTRPNNNTRTSIRIGPGQTFYATGDIIGNIRRAYC
>A.RW.92.92RW024_E.U08652
CTRPNNNTRTSVRIGPGQTFYATGDIIGDIRRAYC
>A.RW.92.92RW024_F.U08653
CTRPNNNTRTSVRIGPGQTFYATGDIIGDIRRAYC
>A.RW.92.92RW024_G.U08654
CTRPNNNTRTSIRIGPGQTFYAAGDIIGNIRRAYC
>A.RW.92.92RW024_H.U08655
CTRPNNNTRTSVRIGPGQTFYATGDIIGDIRRAYC
>A.RW.92.92RW024_1gCR.U08656
CTRPNNNTRTSVRIGPGQTFYATGDIIGDIRRAYC
>A.RW.92.92RW025_1gCR.U08657
CVRPNNNTRTSVRIGPGQTFYATGEIIGDIRRAFC
>A.RW.92.92RW026_A.U08658
CTRPNNNTRRSIRIGPGQAFYATGDIIGNIRQAHC
>A.RW.92.92RW026_B.U08659
CTRPNNNTRRSIRIGPGQAFYATGDIIGDIRKAHC
>A.RW.92.92RW026_C.U08660
CTRPNNNTRKSVHIGPGQAFYATGDIIGNIRQAHC
>A.RW.92.92RW026_D.U08661
CTRPNNNTRRSIRIGPGQAFYATGDIIGDIRKAHC
>A.RW.92.92RW026_E.U08662
CTRPNNNTRRSIRIGPGQAFYATGDIIGDIRKAHC
>A.RW.92.92RW026_F.U08663
CTRPNNNTRRSIRIGPGQAFYATGDIIGDIRKAHC
>A.RW.92.92RW026_G.U08664
CTRPNNNTRRSIRIGPGQAFYATGDIIGDIRKAHC
>A.RW.92.92RW026_H.U08665
CTRPNNNTRRSIRIGPGQAFYATGDIIGDIRKAHC
>A1.UG.92.92UG029.U08666
CTRPNNNISRRRIHIGRGQAFYATGGMTGNIRQAYC
>A1.UG.92.92UG029_prim.U08667
CTRPNNNISRRRIHIGGGQAFYATGGMTGNIRQAYC
>A.UG.92.92UG031_prim.U08668
CIRPNNNTRKSVRIGPGQAFYATGDIIGNIRQAHC
>A.UG.92.92UG031.U08669
CIRPNNNTRKSVRIGPGQAFYATGDIIGNIRQAHC
>B.BR.92.92BR003.U08670
CTRPNNNTRKSIHMGWGRAFYATGEIIGNIRQAHC
>B.BR.92.92BR004.U08671
CTRPGNNTRKGIPIGPGGSFYATERIIGDIRQAHC
>B.BR.92.92BR014_C.U08672
CTRPNNNIQRRIIHIGPGRAFHATGGIKGNIKPYC
>B.BR.92.92BR014_B.U08673
CTRPNNNIQRRIIHIGPGRAFHATGGIKGNIRPYC
>B.BR.92.92BR014_A.U08674
CIRPNNNTRRSIPIGPGRAFYATGDIIGDIRQAYC
>B.BR.92.92BR014_D.U08675
CIRPNNNTRRSIPIGPGRAFYATGDIIGDIRQAYC
>B.BR.92.92BR014_E.U08676
CTRPNNNIQRRIIHIGPGRAFYTTGDIIGDIRQAYC
>B.BR.92.92BR014_G.U08678
CTRPNNNIQRRIIHIGPGRAFHATGGIKGNIRPYC
>B.BR.92.92BR014_H.U08679
CTRPNNNIQRRIIHIGPGRAFHATGGIKGNIRPYC
>B.BR.92.92BR014_A.U08680
CIRPNNNTRRSIPIGPGRAFYATGDIIGDIRQAYC
>B.BR.92.92BR014_C.U08681
CIRPNNNTRRSIPIGPGRAFYATGDIIGDIRQAYC
>B.BR.92.92BR014_E.U08682
CIRPNNNTRRSIRIGPGRAFYAAGDIIGDIRQAYC
>B.BR.92.92BR014_F.U08683
CIRPNNNTRRSIRIGPGRAFYAAGDIIGDIRQAYC
>B.BR.92.92BR014_G.U08684
CIRPNNNTRRSIPIGPGRAFYATGDIIGDIRQAYC
>B.BR.92.92BR014_H.U08685
CIRPNNNTRRSIPIGPGRAFYATGDIIGDIRQAYC
>B.BR.92.92BR014_I.U08686
CIRPNNNTRRSIPIGPGRAFYATGDIIGDIRQAYC
>B.BR.92.92BR017_1gCR.U08687
CTRPNNNTRKSIHIGPGRAFYATGDIIGDIRQAHC
>B.BR.92.92BR018_1gCR.U08688
CTRPNNNT#KSIHIGPGSAFYATGDIIGDIRQAHC
>B.BR.93.92BR019_1gCR.U08689
CTRPGNNTRRSIHMGWGRAFYATGDIIGDIRQAHC
>B.BR.92.92BR020_1gER.U08690
CTRPNNNTRKSIHIGPGRAFYATGDIIGDIRQAHC
>B.BR.92.92BR020_1gCR.U08691
CTRPNNNTRKSIHIGPGRAFYATGDIIGDIRQAHC
>B.BR.92.92BR021_A.U08692
CTRPNNNTRKSIHMGWGRAFYATGEIIGNIRQAHC
>B.BR.92.92BR021_B.U08693
CTRPNNNTRKSIHMGWGRAFYATGEIIGNIRQAHC
>B.BR.92.92BR021_D.U08694
CTRPNNNTRKSIHMGWGRAFYATGEIIGNIRQAHC
>B.BR.92.92BR021_E.U08695
CTRPNNNTRKSIHMGWGRAFYATGEIIGNIRQAHC
>B.BR.92.92BR021_F.U08696
CTRPNNNTRKSIHMGWGRAFYATGEIIGNIRQAHC
>B.BR.92.92BR021_G.U08697
CTRPNNNTRKSIHMGWGRAFYATGEIIGNIRQAHC
>B.BR.92.92BR021_H.U08698
CTRPNNNTRKSIHMGWGRAFMQQEK$$EI$DKHI#
>B.BR.92.92BR021_Cpi.U08699
CTRPNNSTRKSIHMGWGRAFYATGEIIGNIRQAHC
>B.BR.92.92BR021_Dpi.U08700
CTRPNNNTRKSIHMGWGRAFFSTGELIGNIRQAHC
>B.BR.92.92BR021_Epi.U08701
CTRPNNNTRKSIHMGWGRAFYATGEIIGNIRQAHC
>B.BR.92.92BR021_Fpi.U08702
CTRPNNNTRKSIHMGWGRAFYATGEIIGNIRQAHC
>B.BR.92.92BR021_Gpi.U08703
CTRPNNNTRKGIHMGWGRAFYATGEIIGNIRQAHC
>B.BR.92.92BR021_Hpi.U08704
CTRPNNNTRKSIHMGWGRAFYATGDIIGDIRQAHC
>B.BR.92.92BR021_Ipi.U08705
CTRPNNNTRKSIHMGWGRAFYATGEIIGNIRQAHC
>B.BR.92.92BR021_Jpi.U08706
CTRPNNNTRKSIHMGWGRAFYATGEIIGNIRQAHC
>B.BR.92.92BR021_Kpi.U08707
CTRPNNNTRKSIHMGWGRAFYATGEIIGNIRQAHC
>B.BR.92.92BR021_Lpi.U08708
CTRPNNNTRKSIHMGWGRAFYATGEIIGNIRQAHC
>BC.BR.92.92BR023.U08709
CTRPNNNTRKSIHIGPGKAFYATGEIIGNIRQAYC
>B.BR.92.92BR024.U08710
CTRPNNNTRKSIHLGWGRAFYATGEIVGDIRQAHC
>B.BR.92.92BR026.U08711
CTRPNNNTRKSITIGPGRAFYATGEIIGDIRQAHC
>B.BR.92.92BR028_8.U08712
CTRPNNNTRKSIHMGWGRTFYATGEIIGDIRQAHC
>B.BR.92.92BR028_1.U08713
CTRPNNNTRKSIHMGWGRTFYATGEIIGDIRQAHC
>B.BR.92.92BR030.U08714
CTRPSNNTRKGIHIGPGRAFYATGDIIGDIRQAHC
>B.TH.92.92TH014C_1gER.U08715
CTRPNNNTRKSIHLGPGRAWYTTGQIIGDIRQAHC
>B.TH.92.92TH014C_1gCR.U08716
CTRPNNNTRKSIHLGPGRAWYTTGQIIGDIRQAHC
>B.TH.92.92TH026_1gER.U08717
CTRPNNNTRKSIPLGPGQAWYTTGQIIGDIRQAHC
>B.TH.92.92TH026_1gCR.U08718
CTRPNNNTRKSIPLGPGQAWYTTGQIIGDIRQAHC
>B.x.92.Contaminant.U08719
CTRPNNNTRKRIHIGPGRAFYTTGDIIGDIRQAHC
>C.BR.92.BR025-a.U08720
CTRPNNNTRKSIRIGPGQAFYATGEIIGDIRQAHC
>D.UG.92.92UG001_prim.U08721
CTRPYYNQIRQRTSIGQGQALYTTRVTGDIRKAYC
>D.UG.92.92UG005_exp.U08722
CTRPYNNTRKGIHIGPGRAYYTTNIVGNIRQAHC
>D.UG.92.92UG021_exp.U08723
CTRPYDKVSYRTPIGVGRASYTTRIKGDIRQAHC
>D.UG.92.92UG021_prim.U08724
CTRPYDKVSYRTPIGVGRASYTTRIKGDIRQAHC
>D.UG.92.92UG024_prim.U08726
CTRPYNNIRQRTPIGLGQALYTTRRIEDIRRAHC
>D.UG.92.92UG024_D.U08727
CTRPYNNIRQRTPIGLGQALYTTRRIEDIRRAHC
>D.UG.92.92UG024_prim.U08728
CTRPYNNIRQRTPIGLGQALYTTRRIEDIRRAHC
>D.UG.92.92UG024_F.U08729
CTRPYNNIRQRTPIGLGQALYTTRRIEDIRRAHC
>D.UG.92.92UG024.U08730
CTRPYNNIRQRTPIGLGQALYTTRRIEDIRRAHC
>D.UG.92.92UG024_prim.U08731
CTRPYNNIRQRTPIGLGQALYTTRRIEDIRRAHC
>D.UG.92.92UG024_exp.U08732
CTRPYNNIRQRTPIGLGQALYTTRRIEDIRRAHC
>A1D.UG.92.92UG035_prim.U08733
CIRPYNNTREGTHIGPGRALFTTDIIGDIRQAHC
>D.UG.92.92UG038_exp.U08734
CARPFYAIERQRTPIGQGQVLYTTKKIGRIGQAHC
>D.UG.92.92UG038.U08735
CARPFYAIERQRTPIGQGQVLYTTKKIGRIGQAHC
>D.UG.92.92UG046_exp.U08737
CSRPYENKRRRTPIGLGQAYYTTKLKGYIRPAHC
>D.UG.92.93UG053_prim.U08738
CTRPYEKIKRRGTPIGLGQAYLTTQITGYIRQAHC
>D.UG.92.93UG059_prim.U08739
CTRPYRNIRQRTHIGTGQAYYTKGIKGVAGQPHC
>D.UG.92.93UG065_prim.U08740
CIRPYNKTKIQRTSIGLGQALYTNDKIIGNIRQAYC
>D.UG.92.93UG070.U08741
CARPYIKIWRRTHIGSGQAYSTKRIQNYTGPAHC
>01_AE.TH.92.92TH001_1gCR.U08742
CTRPSNNTRTSINIGPGQVFYRTGDIIGDIRKAYC
>01_AE.TH.92.92TH003_1gCR.U08743
CTRPSNNTRTSITVGPGQVFYRTGDITGDIRKAYC
>01_AE.TH.92.92TH005_1gER.U08744
CTRPSNNTRTSIPIGPGQVFYRTGDIIGDIRKAYC
>01_AE.TH.92.92TH005_e.U08745
CTRPSNNTRTSIPIGPGQVFYRTGDIIGDIRKAYC
>01_AE.TH.92.92TH006.U08746
CTRPSNNTRTSITIGPGQVFYRTGDIIGDIRQAYC
>01_AE.TH.92.92TH007.U08747
CTRPSNNTRTSINIGPGQVFYRTGDIIGDIRKAYC
>01_AE.TH.92.92TH009_1gCR.U08748
CTRPSNNTRTSITIGPGQVFYRTGDIIGDIRKAYC
>01_AE.TH.92.92TH019.U08753
CTRPSNNTRTSITIGPGQVFYRTGDIIGDIRKAHC
>01_AE.TH.92.92TH020.U08754
CTRPFNNTRTSLTIGPGQVFYRTGDIIGDIRKAYC
>01_AE.TH.92.92TH020.U08755
CTRPFNNTRTSLTIGPGQVFYRTGDIIGDIRKAYC
>01_AE.TH.92.92TH021.U08756
CTRPSNNTRTSITIGPGQVFYRTGDIIGDIRKAYC
>01_AE.TH.92.92TH022_1gER.U08757
CTRPSNNTRTSITIGPGQVFYRTGDIIGDIRRAYC
>01_AE.TH.92.92TH022_1gCR.U08758
CTRPSNNTRTSITIGPGQVFYRTGDIIGDIRRAYC
>01_AE.TH.92.92TH023_1gER.U08759
CTRPSNNTRTSINIGPGQVFYRTGDIIGDIRKAYC
>01_AE.TH.92.92TH023_1gCR.U08760
CTRPSNNTRTSINIGPGQVFYRTGDIIGDIRKAYC
>01_AE.TH.92.92TH024.U08761
CTRPSNNTRTSITIGPGQVFYKTGDIIGDIRKAYC
>A1.RW.92.92RW008_i1sCD_b.U08762
CTRPNNNTRTSIRIGPGQSFHATGDIIGDIRQAHC
>AC.RW.92.92RW009_di1sCD.U08763
CPRPNNNTRKSVHIGPGQAFYATGDVIGDIRQAYC
>A.RW.92.92RW020_di1sCD.U08764
CTRPNNNTRKGVRIGPGQAFYATGGIIGDIRQAHC
>A.RW.92.92RW021.U08765
CTRPNNNTRKSVRIGPGQAFYATGDIIGDIRQAHC
>A.RW.92.92RW026_di1sCD.U08766
CTNLNNNTRRSIRIGPGQAFYATGDIIGDIRKAHC
>A1.UG.92.92UG029.U08767
CTRPNNNISRRRIHIGRGQAFYATGGMTGNIRQAYC
>A.UG.92.92UG031.U08768
CIRPNNNTRKSVRIGPGQAFYATGDIIGNIRQAHC
>A1.UG.92.92UG037.U08769
CTRPNNNTRRSVRIGPGQTFYATGDIIGDIRQAHC
>A1.UG.92.92UG037_J.U08770
CTRPNNNTRKSVRIGPGQTFYATGDIIGDIRQAHC
>B.BR.92.92BR003.U08771
CTRPNNNTRKSIHMGWGRAFYATGEIIGNIRQAHC
>B.BR.92.92BR004.U08772
STRPGNNTRKGIPIGPGGSFYATERIIGDIRQAHC
>B.BR.92.92BR014.U08773
CTRPNNNIQRRIIHIGPGRAFHATGGIKGNIRPYC
>B.BR.92.92BR017_dilsCD.U08774
CTRPNNNTRKSIHIGPGRAFYATGDIIGDIRQAHC
>B.BR.92.92BR018_di1sCD.U08775
CTRPNNNTRKSIHIGPGRAFYATGDIIGDIRQAHC
>B.BR.93.92BR019_di1sCD.U08776
CTRPGNNTRRSIHMGWGRAFYATGDIIGDIRQAHC
>B.BR.92.92BR020_di1sCD.U08777
CTRPNNNTRKSIHIGPGRAFYATGDIIGDIRQAHC
>B.BR.92.92BR021_01.U08778
CTRPNNNTRKSIHMGWGRAFYATGEIIGNIRQAHC
>BC.BR.92.92BR023.U08779
CTRPNNNTRKSIHIGPGKAFYATGEIIGNIRQAYC
>B.BR.92.92BR024.U08780
CTRPNNNTRKSIHLGWGRAFYATGEIVGDIRQAHC
>B.BR.92.92BR026.U08781
CTRPNNNTRKSITIGPGRAFYATGEIIGDIRQAHC
>B.BR.92.92BR030.U08782
CTRPSNNTRKGIHIGPGRAFYATGDIIGDIRQAHC
>B.TH.92.92TH014C_di1sCD.U08783
CTRPNNNTRKSIHLGPGRAWYTTGQIIGDIRQAHC
>B.TH.92.92TH026_di1sCD.U08784
CTRPNNNTRKSIPLGPGQAWYTTGQILGDIRQAHC
>C.BR.92.BR025-b.U08785
CTRPNNNTRKSIRIGPGQAFYATGEIIGDIRQAHC
>D.UG.92.92UG001.U08786
CTRPYYNQIRQRTSIGQGQALYTTRVTGDIRKAYC
>D.UG.92.92UG005.U08787
CTRPYNNTRKGIHIGPGRAYYTTNIVGNIRQAHC
>A1.UG.92.92UG037_C.U08788
CTRPNNNTRRSVRIGPGQTFYATGDIIGDIRQAHC
>A1.UG.92.92UG037_D.U08789
CTRPNNNTRRSVRIGPGQTFYATGDIIGDIRQAHC
>A1.UG.92.92UG037_E.U08790
CTRPNNNTRRSVRIGPGQTFYATGDIIGDIRQAHC
>A1.UG.92.92UG037_H.U08791
CTRPNNNTRRSVRIGPGQTFYATGDIIGDIRQAHC
>A1.UG.92.92UG037.U08792
CTRPNNNTRRSVRIGPGQTFYATGDIIGDIRQAHC
>AC.RW.92.92RW009_14.U08793
CSRPNNNTRKSVHIGPGQAFYATGDVIGDIRQAYC
>A.RW.92.92RW020_05.U08794
CTRPNNNTRKGVRIGPGQAFYATGGIIGDIRQAHC
>A.UG.92.92UG031.U08795
KTKDQ#
>B.BR.92.92BR014_01.U08796
CTRPNNNIQRRIIHIGPGRAFHATGGIKGNIRPYC
>B.BR.92.92BR020_4.U08797
CTRPNNNTRKSIHIGPGRAFYATGDIIGDIRQAHC
>B.BR.92.92BR020_6.U08798
CTRPNNNTRKSIHIGPGRAFYATGDIIGDIRQAHC
>B.BR.92.92BR021_06.U08799
CTRPNNNTRKSIHMGWGRAFYATGEIIGNIRQAHC
>B.BR.92.92BR021_rED.U08800
CTRPNNNTRKSIHMGWGRAFYATGEIIGNIRQAHC
>B.TH.92.92TH014C_n.U08801
CTRPNNNTRKSIHLGPGRAWYTTGQIIGDIRQAHC
>B.TH.92.92TH026_06.U08802
CTRPNNNTRKSIPLGPGQAWYTTGQIIGNIRQAHC
>D.UG.92.92UG005.U08803
CTRPYNNTRKGIHIGPGRAYYTTNIVGNIRQAHC
>D.UG.92.92UG021_9.U08804
CTRPYDKVSYRTPIGVGRASYTTRIKGDIRQAHC
>D.UG.92.92UG024_D.U08805
CTRPYNNIRQRTPIGLGQALYTTRRIEDIRRAHC
>D.UG.92.92UG038_1.U08806
CARPFYAIERQKTPIGQGQVLYTTKKIGRIGQAHC
>D.UG.92.92UG038_2.U08807
CARPFYAIERQRTPIGQGQVLYTTKKIGRIGQAHC
>D.UG.92.92UG038_7.U08808
CARPFYAIERQRTPIGQGQVLYTTKKIGRIGQAHC
>D.UG.92.92UG046.U08809
CSRPYENKRRRTPIGLGQAYYTTKLKGYIRPAHC
>01_AE.TH.92.TH0065.U08810
CTRPSNNTRTSITIGPGQVFYRTGDIIGDIRQAYC
>D.UG.92.92UG024.U08822
CTRPYNNIRQRTPIGLGQALYTTRRIEDIRRAHC
>A1D.UG.92.92UG035.U08823
CIRPYNNTREGTHIGPGRALFTTDIIGDIRQAHC
>D.UG.92.92UG046.U08824
CSRPYENKRRRTPIGLGQAYYTTKLKGYIRPAHC
>01_AE.TH.92.92TH001_01.U08825
CTRPSNNTRTSINIGPGQVFYRTGDIIGDIRKAYC
>01_AE.TH.92.92TH003_di1sCD.U08826
CTRPSNNTRTSITVGPGQVFYRTGDITGDIRKAYC
>01_AE.TH.92.92TH005_di1sCD.U08827
CTRPSNNTRTSIPIGPGQVFYRTGDIIGDIRKAYC
>01_AE.TH.92.92TH006.U08828
CTRPSNNTRTSITIGPGQVFYRTGDIIGDIRQAYC
>01_AE.TH.92.92TH007.U08829
CTRPSNNTRTSINIGPGQVFYRTGDIIGDIRKAYC
>01_AE.TH.92.92TH009_01.U08830
CTRPSNNTRTSITIGPGQVFYRTGDIIGDIRKAYC
>01_AE.TH.92.92TH019.U08831
CTRPSNNTRTSITIGPGQVFYRTGDIIGDIRKAHC
>01_AE.TH.92.92TH020.U08832
CTRPSNNTRTSITIGPGQVFYRTGDIIGDIRKAHC
>01_AE.TH.92.92TH021.U08833
CTRPFNNTRTSLTIGPGQVFYRTGDIIGDIRKAYC
>01_AE.TH.92.92TH022_di1sCD.U08834
CTRPSNNTRTSITIGPGQVFYRTGDIIGDIRRAYC
>01_AE.TH.92.92TH023_di1sCD.U08835
CTRPSNNTRTSINIGPGQVFYRTGDIIGDIRKAYC
>01_AE.TH.92.92TH024.U08836
CTRPSNNTRTSITIGPGQVLYKTGDIIGDIRKAYC
>A1.UG.92.92UG037.U09124
CTRPNNNTRRSVRIGPGQTFYATGDIIGNIRQAHC
>C.BR.92.BR025-9.U09126
CTRPNNNTRKSIRIGPGQAFYATGEIIGDIRQAHC
>A1.UG.92.92UG037_8.U09127
CTRPNNNTRKSVRIGPGQTFYATGDIIGDIRQAHC
>01_AE.TH.92.92TH022_04.U09131
CTRPSNNTRTSITIGPGQVFYRTGDIIGDIRRAYC
>C.BR.92.BR025-1.U09132
CTRPNNNTRKSIRIGPGQAFYATGEIIGDIRQAHC
>C.BR.92.BR025-5.U09133
CTRPNNNTRKSIRIGPGQAFYATGEIIGDIRQAHC
>A1.UG.92.92UG037.U15119
CTRPNNNTRKSVRIGPGQTFYATGDIIGDIRQAHC
>C.BR.92.BR025-9.U15121
CTRPNNNTRKSIRIGPGQAFYATGEIIGDIRQAHC
>B.BR.92.92BR028_8.U16217
CTRPNNNTRKGIHMGCGRTFYATGEIIGDIRQAHC
>B.BR.92.92BR028_8.U16218
CTRPNNNTRKSIHMGWGRTFYATGEIIGDIRQAHC
>B.BR.92.92BR028_8.U16219
CTRPNNNTRKSIHMGWGRTFYATGEIIGDIRQAHC
>AC.RW.92.92RW009_2.U16220
CSRPNNNTRKSVHIGPGQAFYATGDVIGDIRQAYC
>AC.RW.92.92RW009_3.U16221
CSRPNNNTRKSVHIGPGQAFYATGDVIGDIRQAYC
>AC.RW.92.92RW009_4.U16222
CSRPNNNTRKSVHIGPGQAFYATGDVIGDIRQAYC
>A1.RW.92.92RW008_01.U16223
CTRPNNNTRTSIRIGPGQSFHATGDIIGDIRQAHC
>A1.RW.92.92RW008_03.U16224
CTRPNNNTRTSIRIGPGQSFHATGDIIGDIRQAHC
>A1.RW.92.92RW008_04.U16225
CTRPNNNTRTSIRIGPGQSFHATGDIIGDIRQAHC
>A1.RW.92.92RW008_06.U16226
CTRPNNNTRTSIRIGPGQSFHATGDIIGDIRQAHC
>A.RW.92.92RW020_01.U16227
CTRPNNNTRKGVRIGPGQAFYATGGIIGDIRQAHC
>A.RW.92.92RW020_02.U16228
CTRPNNNTRKGVRIGPGQAFYATGGIIGDIRQAHC
>A.RW.92.92RW020_03.U16229
CTRPNNNTRKGVRIGPGQAFYATGGIIGDIRQAHC
>A.RW.92.92RW020_04.U16230
CTRPNNNTRKGVRIGPGQAFYATGGIIGDIRQAHC
>A.RW.92.92RW020_05.U16231
CTRPNNNTRKGVRIGPGQAFYATGGIIGDIRQAHC
>A.RW.92.92RW021_01.U16232
CTRPNNNTRKSVRIGPGQAFYATGDIIGDIRQAHC
>A.RW.92.92RW021_02.U16233
CTRPNNNTRKSVRIGPGQAFYATGDIIGDIRQAHC
>A.RW.92.92RW021_03.U16234
CTRPNNNTRKSVRIGPGQAFYATGDIIGDIRQAHC
>A.RW.92.92RW021_05.U16235
CTRPNNNTRKSVRIGPGQAFYATGDIIGDIRQAHC
>A.RW.92.92RW021_06.U16236
CTRPNNNTRKSVRIGPGQAFYATGDIIGDIRQAHC
>G.UG.92.JWF-JW3-975.U22010
CTRPNNNTRKSINLGPGQAIYATGAIIGDIRQAHC
>B.GB.x.MANC.U23487
CTRPSNNSRKSIYIGPGRRFHVTRAVTGDIRQAHC
>O.FR.90.BCF02.U24562
CQRPGHQTVQEIRIGPMAWYSMGLAAGNGSESRRAYC
>O.FR.90.BCF01.U24566
CHRPGNLSVQEMKIGPLSWYSMGLAANSSIKSRVAYC
>01_AE.TH.93.CMU02A2.U25552
CTRPFYTRISMTRGPGHVFYRTGKIVGDPRKAYC
>01_AE.TH.93.CMU02B.U25553
CTRPFYTRISMTRGPGYVFYRTGKIVGDPRKAYC
>01_AE.TH.93.CMU02C.U25554
CTRPFYTRISMTRGPGHVFYRTGKIVGDPRKAYC
>01_AE.TH.93.CMU08A2.U25572
CTRPSNKKRQRVTIGPGRVYYSTGDIMGDIRKAHC
>01_AE.TH.93.CMU08B2.U25573
CTRPSNKKRQRVTIGPGRVYYSTGDIMGDIRKAHC
>01_AE.TH.93.CMU10A2.U25574
CTRPFYNKRTRTSIGQGQVLYRTGDITGNIGKPYC
>01_AE.TH.93.CMU10B.U25575
CTRPFYNKRTRTSIGQGRVLYRTGDITGNIGKPYC
>01_AE.TH.93.CMU10C.U25576
CTRPFYNKRTRTSIGQGRVLYRTGDITGNIGKPYC
>B.FR.x.NL4_3.U26942
CTRPNNNTRKSIRIQRGPGRAFVTIGKIGNMRQAHC
>D.UG.92.92UG021_16.U27399
CTRPYDKVSYRTPIGVGRASYTTRIKGDIRQAHC
>F1.BR.93.93BR020_17.U27401
CTRPNNNTRKRISLGPGRVFYTAGEIIGDIRKAHC
>BF1.BR.93.93BR019_4.U27404
CARPNNNTRKSIHIGPGQAFYTTGEIIGDIRKAHC
>BF1.BR.93.93BR019_10.U27408
CTRPNNNTRKSIHIGPGQAFYTTGEIIGDIRKAHC
>BF1.BR.93.93BR029_2.U27413
CTRPNNNTRKSIQIGPGRAFYTTGEIIGDIRKAHC
>D.US.93.93ZR001_3.U27419
CTRPYSKERLKTSIGQGQALYTTRVKVTGDIRQAHC
>G.UG.92.JWF-JW3-975.U27426
CTRPNNNTRKSINLGPGQAIYATGAIIGDIRQAHC
>B.US.91.91US005_11.U27434
CTRPGNNTRKSIPIGPGRAFYATGDIIGDIRQAHC
>B.US.91.91US006.U27443
CTRPNNNTRKSITIGPGRAFYTTGQIIGDIRQAYC
>B.TT.x.QZ4589.U32396
CTRPNNNTRKSIHIGPGRAFYTGEIIGDIRQAHC
>A1D.UG.92.92UG035.U36881
CIRPYNNTREGTHIGPGRALFTTDIIGDIRQAHC
>A1D.UG.92.92UG035_22.U36883
CIRPYNNTREGTHIGPGRALFTTDIIGDIRQAHC
>01_AE.TH.92.92TH001_42.U39256
CTRPSNNTRTSINIGPGQVFYRTGDIIGDIRKAYC
>B.TH.93.93TH067.U39258
CTRPNNNTRKSIPLGPGQAWYTTGQIIGDIRQAHC
>B.TH.93.TH936710.U39259
CTRPNNNTRKSIPLGPGQAWYTTGQIIGDIRQAHC
>B.US.89.P896.U39362
CTRPNNNTRRRLSIGPGRAFYARRNIIGDIRQAHC
>D.UG.92.92UG024_2.U43386
CTRPYNNIRQRTPIGLGQALYTTRRIEDIRRAHC
>B.ES.x.R1.U45299
CTRPNNNTRRGVHIGPRRGFYTTEIIGNIRQAHC
>C.ET.x.E3350.U45485
CTRPSNNTRKSMRIGPGQTFYATGDIIGDIRQAHC
>B.US.94.FIV_10.U48207
CTRPNNNTRRSIPIGPGRAFYATGDIIGDIRQAHC
>01_AE.TH.93.CMU02.U48267
CTRPFYTRISMTRGPGHVFYRTGKIVGDPRKAYC
>01_AE.TH.93.CMU08.U48268
CTRPSNKKRQRVTIGPGRVYYSTGDIMGDIRKAHC
>A1.UG.92.92UG037.U51190
CTRPNNNTRRSVRIGPGQTFYATGDIIGDIRQAHC
>C.BR.92.BR025-d.U52953
CTRPNNNTRKSIRIGPGQAFYATGEIIGDIRQAHC
>01_AE.TH.90.CM240.U54771
CTRPSNNTRTSITIGPGRVFYRTGDIIGNIRKAYC
>B.FR.83.LAI_C499.U56868
CTRPNYNETKRIRIHRGYGRSFVTVRKLGDRKQAHC
>B.FR.83.LAI_C499.U56869
CTRPNYNETKRIRIHRGYGRSFVTVRKLGDRKQAHC
>B.FR.83.LAI_C499.U56870
CTRPNYNETKRIRIHRGYGRSFVTVRKLGDRKQAHC
>B.FR.83.LAI_C499.U56871
CTRPNYNETKRIRIHRGYGRSFVTVRKLGDRKQAHC
>B.FR.83.LAI_C499.U56872
CTRPNYNETKRIRIHRGYGRSFVTVRKLGDRKQAHC
>B.FR.83.LAI_C499.U56873
CTRPNYNETKRIRIHRGYGRSFVTVRKLGDRKQAHC
>B.FR.83.LAI_C499.U56874
CTRPNYNETKRIRIHRGYGRSFVTVRKLVNMKRAHC
>B.FR.83.LAI_C499.U56875
CTRPNYNETKRIRIHRGYGRSFVTVRKLVNMKRAHC
>B.FR.83.LAI_C499.U56876
CTRPNYNETKRIRIHRGYGRSFVTVRKLGDRKQAHC
>B.FR.83.LAI_C499.U56877
CTRPNYNETKRIRIHRGYGRSFVTVRKLGDRKQAHC
>B.FR.83.LAI_C499.U56878
CTRPNYNETKRIRIHRGYGRSFVTVRKLGGRKQAHC
>B.FR.83.LAI_C499.U56879
CTRPNYNETKRIRIHRGYGRSFVTVRKLGGRKQAHC
>B.FR.83.LAI_C499.U56880
CTRPNYNETKRIRIHRGYGRSFVTVRKLVNMKRAHC
>B.FR.83.LAI_C499.U56881
CTRPNYNETKRIRIHRGYGRSFVTVRKLVNMKRAHC
>B.FR.83.LAI_C499.U56882
CTRPNYNETKRIRIHRGYGRSFVAVRKLVDMKRAHC
>B.FR.83.LAI.U56883
CTRPNYNETKRIRIHRGYGRSFVAVRKLVDMKRAHC
>D.UG.92.92UG046.U58827
CSRPYENKRRRTPIGLGQAYYTTKLKGYIRPAHC
>B.US.86.JRFL.U63632
CTRPNNNTRKSIHIGPGRAFYTTGEIIGDIRQAHC
>B.US.97.367.U66221
CTRPNNNTRRSVRIGPGGAMFRTGDIIGDIRQAHC
>B.US.97.828.U66222
CTKPNKITRRNVRIGPGRALFKTGYIIGTIRQAHC
>F1.RU.x.RU23.U69657
CTRPNNNTRKSIHFGPGQAFYATGEIIGDIRKAYC
>F1.RU.x.RU29.U69663
CTRPNNNTRKSIRIGPGQAFYATGEIIGDIRKAYC
>F2.RU.x.RU30.U69664
CTRPNNNTRKSIHLGPGQAFYATGDIIGDIRKAHC
>B.US.87.MN.U72495
CIRPNNNTRRSIHIGPGRAFYGTDIIGDIRQAHC
>B.US.91.91US056.U79719
CTRPNNNTRKGIHIGPGAAFYATGEIIGDIRQAHC
>B.US.92.92US727.U79720
CTRPNNNTRKSVSLGPGSAWYATGDIIGDIRQAHC
>B.US.93.93US073.U79721
CTRPNNNTRRSINIGPGRALYATGEIIGDIRQAHC
>A1C.RW.92.92RW009_06.U88823
CSRPNNNTRKSVHIGPGQAFYATGDVIGDIRQAYC
>D.UG.94.94UG114.U88824
CIRPYNNTRQSTRIGPGQALFTTKVIGDIRQAHC
>A1G.NG.92.92NG003.U88825
CTRPNNNTRKSIRIGPGQAFYATGEIIGQE
>G.NG.92.92NG083.U88826
CIRPNNNTRKSIPIGPGQAFYATGDIIGDIRQAHC
>AC.ET.91.E3099.U92051
CTRPNNNTKKSMRIGPGQTFYATGDIIGDIRQAHC
>B.FR.83.REHTLV3.X01762
CTRPNNNTRKSIRIQRGPGRAFVTIGKIGNMRQAHC
>O.FR.93.V3LOO.X84327
CVRPGNNSVQEIKIGPMAWYSMQIEREGKGANSRTAFC
>O.CM.93.CA9.X96522
CERPGNHTVQEIRIGPLAWYSMGIEKNSKNSSRLAYC
