# Supplementary material for: HIV-1 coreceptor usage prediction without multiple alignments: an application of string kernels
Source: Retrovirology. 2008 Dec 4;5:110. doi: 10.1186/1742-4690-5-110 (PMC2637298; doi:10.1186/1742-4690-5-110)
Supplement: Additional file 1 — Source code and data. Web server, classifiers, discriminant vectors and data sets. [file 1742-4690-5-110-S1.zip › supplements/web-server/hiv-dskernel/error.log]

2008-09-24 09:57:12: (log.c.75) server started 
2008-09-24 09:57:12: (server.c.931) WARNING: unknown config-key: accesslog.filename (ignored) 
2008-09-24 09:57:35: (server.c.1361) [note] graceful shutdown started 
2008-09-24 09:57:35: (server.c.1475) server stopped by UID = 0 PID = 0 
2008-09-24 09:59:07: (log.c.75) server started 
2008-09-24 09:59:07: (server.c.931) WARNING: unknown config-key: accesslog.filename (ignored) 
2008-09-24 09:59:46: (server.c.1361) [note] graceful shutdown started 
2008-09-24 09:59:46: (server.c.1475) server stopped by UID = 0 PID = 0 
2008-09-24 10:01:52: (log.c.75) server started 
2008-09-24 10:01:55: (server.c.1252) [note] graceful shutdown started 
2008-09-24 10:01:55: (log.c.135) server stopped 
2008-09-24 10:02:37: (log.c.75) server started 
2008-09-24 10:14:24: (mod_cgi.c.553) cgi died, pid: 13654 
2008-09-24 10:14:26: (mod_cgi.c.553) cgi died, pid: 13655 
2008-09-24 10:14:26: (mod_cgi.c.553) cgi died, pid: 13656 
2008-09-24 10:21:29: (server.c.1252) [note] graceful shutdown started 
2008-09-24 10:21:29: (log.c.135) server stopped 
2008-09-24 10:21:55: (log.c.75) server started 
2008-09-24 10:22:20: (server.c.1252) [note] graceful shutdown started 
2008-09-24 10:22:20: (log.c.135) server stopped 
2008-09-24 10:23:30: (log.c.75) server started 
2008-09-24 10:25:20: (server.c.1252) [note] graceful shutdown started 
2008-09-24 10:25:20: (log.c.135) server stopped 
2008-09-24 10:27:29: (log.c.75) server started 
2008-09-24 10:30:30: (server.c.1252) [note] graceful shutdown started 
2008-09-24 10:30:30: (log.c.135) server stopped 
2008-09-24 10:30:35: (log.c.75) server started 
2008-09-24 18:02:04: (log.c.129) logfiles cycled 
2008-09-25 10:49:35: (log.c.75) server started 
2008-09-25 10:51:01: (mod_cgi.c.553) cgi died, pid: 3934 
2008-09-25 10:55:00: (mod_cgi.c.553) cgi died, pid: 3992 
2008-09-25 11:59:54: (mod_cgi.c.553) cgi died, pid: 7827 
2008-09-25 12:03:29: (mod_cgi.c.553) cgi died, pid: 7868 
2008-09-25 12:04:02: (mod_cgi.c.553) cgi died, pid: 7877 
2008-09-25 12:07:40: (mod_cgi.c.553) cgi died, pid: 7922 
2008-09-25 12:08:30: (mod_cgi.c.553) cgi died, pid: 7936 
2008-09-25 12:08:50: (mod_cgi.c.553) cgi died, pid: 7942 
terminate called after throwing an instance of 'std::out_of_range'
  what():  basic_string::substr
2008-09-25 12:11:03: (mod_cgi.c.553) cgi died, pid: 7982 
terminate called after throwing an instance of 'std::out_of_range'
  what():  basic_string::substr
2008-09-25 12:12:26: (mod_cgi.c.553) cgi died, pid: 8008 
terminate called after throwing an instance of 'std::out_of_range'
  what():  basic_string::substr
2008-09-25 12:12:51: (mod_cgi.c.553) cgi died, pid: 8014 
terminate called after throwing an instance of 'std::out_of_range'
  what():  basic_string::substr
2008-09-25 12:14:39: (mod_cgi.c.553) cgi died, pid: 8030 
terminate called after throwing an instance of 'std::out_of_range'
  what():  basic_string::substr
2008-09-25 12:14:45: (mod_cgi.c.553) cgi died, pid: 8032 
terminate called after throwing an instance of 'std::out_of_range'
  what():  basic_string::substr
2008-09-25 12:16:21: (mod_cgi.c.553) cgi died, pid: 8054 
