# Supplementary material for: HIV-1 coreceptor usage prediction without multiple alignments: an application of string kernels
Source: Retrovirology. 2008 Dec 4;5:110. doi: 10.1186/1742-4690-5-110 (PMC2637298; doi:10.1186/1742-4690-5-110)
Supplement: Additional file 1 — Source code and data. Web server, classifiers, discriminant vectors and data sets. [file 1742-4690-5-110-S1.zip › supplements/web-server/hiv-dskernel/access.log]

192.168.3.132 lw125:2008 - [24/Sep/2008:10:02:48 -0400] "GET /hiv-dskernel HTTP/1.1" 301 0 "-" "Mozilla/5.0 (X11	U	Linux x86_64	en-US	rv:1.9.0.1) Gecko/2008072820 Firefox/3.0.1"
192.168.3.132 lw125:2008 - [24/Sep/2008:10:02:48 -0400] "GET /hiv-dskernel/ HTTP/1.1" 200 15 "-" "Mozilla/5.0 (X11	U	Linux x86_64	en-US	rv:1.9.0.1) Gecko/2008072820 Firefox/3.0.1"
192.168.3.132 lw125:2008 - [24/Sep/2008:10:02:48 -0400] "GET /favicon.ico HTTP/1.1" 404 345 "-" "Mozilla/5.0 (X11	U	Linux x86_64	en-US	rv:1.9.0.1) Gecko/2008072820 Firefox/3.0.1"
192.168.3.132 lw125:2008 - [24/Sep/2008:10:02:51 -0400] "GET /favicon.ico HTTP/1.1" 404 345 "-" "Mozilla/5.0 (X11	U	Linux x86_64	en-US	rv:1.9.0.1) Gecko/2008072820 Firefox/3.0.1"
192.168.3.8 lw125:2008 - [24/Sep/2008:10:06:22 -0400] "GET /hiv-dskernel HTTP/1.1" 301 0 "-" "Mozilla/5.0 (X11	U	Linux x86_64	en-US	rv:1.9.0.1) Gecko/2008072820 Firefox/3.0.1"
192.168.3.8 lw125:2008 - [24/Sep/2008:10:06:23 -0400] "GET /hiv-dskernel/ HTTP/1.1" 200 15 "-" "Mozilla/5.0 (X11	U	Linux x86_64	en-US	rv:1.9.0.1) Gecko/2008072820 Firefox/3.0.1"
192.168.3.8 lw125:2008 - [24/Sep/2008:10:14:24 -0400] "GET /hiv-dskernel/ HTTP/1.1" 500 369 "-" "Mozilla/5.0 (X11	U	Linux x86_64	en-US	rv:1.9.0.1) Gecko/2008072820 Firefox/3.0.1"
192.168.3.8 lw125:2008 - [24/Sep/2008:10:14:26 -0400] "GET /hiv-dskernel/ HTTP/1.1" 500 369 "-" "Mozilla/5.0 (X11	U	Linux x86_64	en-US	rv:1.9.0.1) Gecko/2008072820 Firefox/3.0.1"
192.168.3.8 lw125:2008 - [24/Sep/2008:10:14:26 -0400] "GET /hiv-dskernel/ HTTP/1.1" 500 369 "-" "Mozilla/5.0 (X11	U	Linux x86_64	en-US	rv:1.9.0.1) Gecko/2008072820 Firefox/3.0.1"
192.168.3.8 lw125:2008 - [24/Sep/2008:10:15:48 -0400] "GET /hiv-dskernel/ HTTP/1.1" 500 369 "-" "Mozilla/5.0 (X11	U	Linux x86_64	en-US	rv:1.9.0.1) Gecko/2008072820 Firefox/3.0.1"
192.168.3.8 lw125:2008 - [24/Sep/2008:10:15:49 -0400] "GET /hiv-dskernel/ HTTP/1.1" 500 369 "-" "Mozilla/5.0 (X11	U	Linux x86_64	en-US	rv:1.9.0.1) Gecko/2008072820 Firefox/3.0.1"
192.168.3.8 lw125:2008 - [24/Sep/2008:10:15:50 -0400] "GET /hiv-dskernel/ HTTP/1.1" 500 369 "-" "Mozilla/5.0 (X11	U	Linux x86_64	en-US	rv:1.9.0.1) Gecko/2008072820 Firefox/3.0.1"
192.168.3.8 lw125:2008 - [24/Sep/2008:10:15:50 -0400] "GET /hiv-dskernel/ HTTP/1.1" 500 369 "-" "Mozilla/5.0 (X11	U	Linux x86_64	en-US	rv:1.9.0.1) Gecko/2008072820 Firefox/3.0.1"
192.168.3.8 lw125:2008 - [24/Sep/2008:10:15:50 -0400] "GET /hiv-dskernel/ HTTP/1.1" 500 369 "-" "Mozilla/5.0 (X11	U	Linux x86_64	en-US	rv:1.9.0.1) Gecko/2008072820 Firefox/3.0.1"
192.168.3.8 lw125:2008 - [24/Sep/2008:10:17:00 -0400] "GET /hiv-dskernel/ HTTP/1.1" 500 369 "-" "Mozilla/5.0 (X11	U	Linux x86_64	en-US	rv:1.9.0.1) Gecko/2008072820 Firefox/3.0.1"
192.168.3.8 lw125:2008 - [24/Sep/2008:10:17:02 -0400] "GET /hiv-dskernel/ HTTP/1.1" 500 369 "-" "Mozilla/5.0 (X11	U	Linux x86_64	en-US	rv:1.9.0.1) Gecko/2008072820 Firefox/3.0.1"
192.168.3.8 lw125:2008 - [24/Sep/2008:10:17:03 -0400] "GET /hiv-dskernel/ HTTP/1.1" 500 369 "-" "Mozilla/5.0 (X11	U	Linux x86_64	en-US	rv:1.9.0.1) Gecko/2008072820 Firefox/3.0.1"
192.168.3.132 lw125:2008 - [24/Sep/2008:10:17:10 -0400] "GET /hiv-dskernel HTTP/1.1" 301 0 "-" "Mozilla/5.0 (X11	U	Linux x86_64	en-US	rv:1.9.0.1) Gecko/2008072820 Firefox/3.0.1"
192.168.3.132 lw125:2008 - [24/Sep/2008:10:17:10 -0400] "GET /hiv-dskernel/ HTTP/1.1" 500 369 "-" "Mozilla/5.0 (X11	U	Linux x86_64	en-US	rv:1.9.0.1) Gecko/2008072820 Firefox/3.0.1"
192.168.3.132 lw125:2008 - [24/Sep/2008:10:17:11 -0400] "GET /hiv-dskernel/ HTTP/1.1" 500 369 "-" "Mozilla/5.0 (X11	U	Linux x86_64	en-US	rv:1.9.0.1) Gecko/2008072820 Firefox/3.0.1"
192.168.3.132 lw125:2008 - [24/Sep/2008:10:17:12 -0400] "GET /hiv-dskernel/ HTTP/1.1" 500 369 "-" "Mozilla/5.0 (X11	U	Linux x86_64	en-US	rv:1.9.0.1) Gecko/2008072820 Firefox/3.0.1"
192.168.3.132 lw125:2008 - [24/Sep/2008:10:17:12 -0400] "GET /hiv-dskernel/ HTTP/1.1" 500 369 "-" "Mozilla/5.0 (X11	U	Linux x86_64	en-US	rv:1.9.0.1) Gecko/2008072820 Firefox/3.0.1"
192.168.3.132 lw125:2008 - [24/Sep/2008:10:17:12 -0400] "GET /hiv-dskernel/ HTTP/1.1" 500 369 "-" "Mozilla/5.0 (X11	U	Linux x86_64	en-US	rv:1.9.0.1) Gecko/2008072820 Firefox/3.0.1"
192.168.3.132 lw125:2008 - [24/Sep/2008:10:17:13 -0400] "GET /hiv-dskernel/ HTTP/1.1" 500 369 "-" "Mozilla/5.0 (X11	U	Linux x86_64	en-US	rv:1.9.0.1) Gecko/2008072820 Firefox/3.0.1"
192.168.3.132 lw125:2008 - [24/Sep/2008:10:17:13 -0400] "GET /hiv-dskernel/ HTTP/1.1" 500 369 "-" "Mozilla/5.0 (X11	U	Linux x86_64	en-US	rv:1.9.0.1) Gecko/2008072820 Firefox/3.0.1"
192.168.3.132 lw125:2008 - [24/Sep/2008:10:17:13 -0400] "GET /hiv-dskernel/ HTTP/1.1" 500 369 "-" "Mozilla/5.0 (X11	U	Linux x86_64	en-US	rv:1.9.0.1) Gecko/2008072820 Firefox/3.0.1"
192.168.3.132 lw125:2008 - [24/Sep/2008:10:17:13 -0400] "GET /hiv-dskernel/ HTTP/1.1" 500 369 "-" "Mozilla/5.0 (X11	U	Linux x86_64	en-US	rv:1.9.0.1) Gecko/2008072820 Firefox/3.0.1"
192.168.3.132 lw125:2008 - [24/Sep/2008:10:17:13 -0400] "GET /hiv-dskernel/ HTTP/1.1" 500 369 "-" "Mozilla/5.0 (X11	U	Linux x86_64	en-US	rv:1.9.0.1) Gecko/2008072820 Firefox/3.0.1"
192.168.3.132 lw125:2008 - [24/Sep/2008:10:17:14 -0400] "GET /hiv-dskernel/ HTTP/1.1" 500 369 "-" "Mozilla/5.0 (X11	U	Linux x86_64	en-US	rv:1.9.0.1) Gecko/2008072820 Firefox/3.0.1"
192.168.3.132 lw125:2008 - [24/Sep/2008:10:17:14 -0400] "GET /hiv-dskernel/ HTTP/1.1" 500 369 "-" "Mozilla/5.0 (X11	U	Linux x86_64	en-US	rv:1.9.0.1) Gecko/2008072820 Firefox/3.0.1"
192.168.3.132 lw125:2008 - [24/Sep/2008:10:17:14 -0400] "GET /hiv-dskernel/ HTTP/1.1" 500 369 "-" "Mozilla/5.0 (X11	U	Linux x86_64	en-US	rv:1.9.0.1) Gecko/2008072820 Firefox/3.0.1"
192.168.3.8 lw125:2008 - [24/Sep/2008:10:20:35 -0400] "GET /hiv-dskernel/ HTTP/1.1" 200 83 "-" "Mozilla/5.0 (X11	U	Linux x86_64	en-US	rv:1.9.0.1) Gecko/2008072820 Firefox/3.0.1"
192.168.3.8 lw125:2008 - [24/Sep/2008:10:20:39 -0400] "GET /hiv-dskernel/ HTTP/1.1" 200 83 "-" "Mozilla/5.0 (X11	U	Linux x86_64	en-US	rv:1.9.0.1) Gecko/2008072820 Firefox/3.0.1"
192.168.3.8 lw125:2008 - [24/Sep/2008:10:21:58 -0400] "GET /hiv-dskernel/ HTTP/1.1" 200 83 "-" "Mozilla/5.0 (X11	U	Linux x86_64	en-US	rv:1.9.0.1) Gecko/2008072820 Firefox/3.0.1"
192.168.3.8 lw125:2008 - [24/Sep/2008:10:21:59 -0400] "GET /hiv-dskernel/ HTTP/1.1" 200 83 "-" "Mozilla/5.0 (X11	U	Linux x86_64	en-US	rv:1.9.0.1) Gecko/2008072820 Firefox/3.0.1"
192.168.3.8 lw125:2008 - [24/Sep/2008:10:21:59 -0400] "GET /hiv-dskernel/ HTTP/1.1" 200 83 "-" "Mozilla/5.0 (X11	U	Linux x86_64	en-US	rv:1.9.0.1) Gecko/2008072820 Firefox/3.0.1"
192.168.3.8 lw125:2008 - [24/Sep/2008:10:22:00 -0400] "GET /hiv-dskernel/ HTTP/1.1" 200 83 "-" "Mozilla/5.0 (X11	U	Linux x86_64	en-US	rv:1.9.0.1) Gecko/2008072820 Firefox/3.0.1"
192.168.3.8 lw125:2008 - [24/Sep/2008:10:22:09 -0400] "GET /hiv-dskernel/ HTTP/1.1" 200 83 "-" "Mozilla/5.0 (X11	U	Linux x86_64	en-US	rv:1.9.0.1) Gecko/2008072820 Firefox/3.0.1"
192.168.3.8 lw125:2008 - [24/Sep/2008:10:22:10 -0400] "GET /hiv-dskernel/ HTTP/1.1" 200 83 "-" "Mozilla/5.0 (X11	U	Linux x86_64	en-US	rv:1.9.0.1) Gecko/2008072820 Firefox/3.0.1"
192.168.3.8 lw125:2008 - [24/Sep/2008:10:23:33 -0400] "GET /hiv-dskernel/ HTTP/1.1" 200 83 "-" "Mozilla/5.0 (X11	U	Linux x86_64	en-US	rv:1.9.0.1) Gecko/2008072820 Firefox/3.0.1"
192.168.3.8 lw125:2008 - [24/Sep/2008:10:23:34 -0400] "GET /hiv-dskernel/ HTTP/1.1" 200 83 "-" "Mozilla/5.0 (X11	U	Linux x86_64	en-US	rv:1.9.0.1) Gecko/2008072820 Firefox/3.0.1"
192.168.3.8 lw125:2008 - [24/Sep/2008:10:23:34 -0400] "GET /hiv-dskernel/ HTTP/1.1" 200 83 "-" "Mozilla/5.0 (X11	U	Linux x86_64	en-US	rv:1.9.0.1) Gecko/2008072820 Firefox/3.0.1"
192.168.3.132 lw125:2008 - [24/Sep/2008:10:23:50 -0400] "GET /hiv-dskernel/ HTTP/1.1" 200 83 "-" "Mozilla/5.0 (X11	U	Linux x86_64	en-US	rv:1.9.0.1) Gecko/2008072820 Firefox/3.0.1"
192.168.3.132 lw125:2008 - [24/Sep/2008:10:23:51 -0400] "GET /hiv-dskernel/ HTTP/1.1" 200 83 "-" "Mozilla/5.0 (X11	U	Linux x86_64	en-US	rv:1.9.0.1) Gecko/2008072820 Firefox/3.0.1"
192.168.3.132 lw125:2008 - [24/Sep/2008:10:23:56 -0400] "GET /hiv-dskernel/ HTTP/1.1" 200 83 "-" "Mozilla/5.0 (X11	U	Linux x86_64	en-US	rv:1.9.0.1) Gecko/2008072820 Firefox/3.0.1"
192.168.3.132 lw125:2008 - [24/Sep/2008:10:23:57 -0400] "GET /hiv-dskernel/ HTTP/1.1" 200 83 "-" "Mozilla/5.0 (X11	U	Linux x86_64	en-US	rv:1.9.0.1) Gecko/2008072820 Firefox/3.0.1"
192.168.3.132 lw125:2008 - [24/Sep/2008:10:23:57 -0400] "GET /hiv-dskernel/ HTTP/1.1" 200 83 "-" "Mozilla/5.0 (X11	U	Linux x86_64	en-US	rv:1.9.0.1) Gecko/2008072820 Firefox/3.0.1"
192.168.3.132 lw125:2008 - [24/Sep/2008:10:23:58 -0400] "GET /hiv-dskernel/ HTTP/1.1" 200 83 "-" "Mozilla/5.0 (X11	U	Linux x86_64	en-US	rv:1.9.0.1) Gecko/2008072820 Firefox/3.0.1"
192.168.3.132 lw125:2008 - [24/Sep/2008:10:23:58 -0400] "GET /hiv-dskernel/ HTTP/1.1" 200 83 "-" "Mozilla/5.0 (X11	U	Linux x86_64	en-US	rv:1.9.0.1) Gecko/2008072820 Firefox/3.0.1"
192.168.3.8 lw125:2008 - [24/Sep/2008:10:24:02 -0400] "GET /hiv-dskernel/ HTTP/1.1" 200 83 "-" "Mozilla/5.0 (X11	U	Linux x86_64	en-US	rv:1.9.0.1) Gecko/2008072820 Firefox/3.0.1"
192.168.3.132 lw125:2008 - [24/Sep/2008:10:24:07 -0400] "GET /hiv-dskernel/ HTTP/1.1" 200 83 "-" "Mozilla/5.0 (X11	U	Linux x86_64	en-US	rv:1.9.0.1) Gecko/2008072820 Firefox/3.0.1"
192.168.3.132 lw125:2008 - [24/Sep/2008:10:24:07 -0400] "GET /hiv-dskernel/ HTTP/1.1" 200 83 "-" "Mozilla/5.0 (X11	U	Linux x86_64	en-US	rv:1.9.0.1) Gecko/2008072820 Firefox/3.0.1"
192.168.3.132 lw125:2008 - [24/Sep/2008:10:24:08 -0400] "GET /hiv-dskernel/ HTTP/1.1" 200 83 "-" "Mozilla/5.0 (X11	U	Linux x86_64	en-US	rv:1.9.0.1) Gecko/2008072820 Firefox/3.0.1"
192.168.3.132 lw125:2008 - [24/Sep/2008:10:27:32 -0400] "GET /hiv-dskernel/ HTTP/1.1" 200 83 "-" "Mozilla/5.0 (X11	U	Linux x86_64	en-US	rv:1.9.0.1) Gecko/2008072820 Firefox/3.0.1"
192.168.3.132 lw125:2008 - [24/Sep/2008:10:27:33 -0400] "GET /favicon.ico HTTP/1.1" 404 345 "-" "Mozilla/5.0 (X11	U	Linux x86_64	en-US	rv:1.9.0.1) Gecko/2008072820 Firefox/3.0.1"
192.168.3.132 lw125:2008 - [24/Sep/2008:10:27:34 -0400] "GET /hiv-dskernel/ HTTP/1.1" 200 83 "-" "Mozilla/5.0 (X11	U	Linux x86_64	en-US	rv:1.9.0.1) Gecko/2008072820 Firefox/3.0.1"
192.168.3.8 lw125:2008 - [24/Sep/2008:10:27:39 -0400] "GET /hiv-dskernel/ HTTP/1.1" 200 83 "-" "Mozilla/5.0 (X11	U	Linux x86_64	en-US	rv:1.9.0.1) Gecko/2008072820 Firefox/3.0.1"
192.168.3.8 lw125:2008 - [24/Sep/2008:10:27:39 -0400] "GET /hiv-dskernel/ HTTP/1.1" 200 83 "-" "Mozilla/5.0 (X11	U	Linux x86_64	en-US	rv:1.9.0.1) Gecko/2008072820 Firefox/3.0.1"
192.168.3.8 lw125:2008 - [24/Sep/2008:10:27:40 -0400] "GET /hiv-dskernel/ HTTP/1.1" 200 83 "-" "Mozilla/5.0 (X11	U	Linux x86_64	en-US	rv:1.9.0.1) Gecko/2008072820 Firefox/3.0.1"
192.168.3.8 lw125:2008 - [24/Sep/2008:10:27:40 -0400] "GET /hiv-dskernel/ HTTP/1.1" 200 83 "-" "Mozilla/5.0 (X11	U	Linux x86_64	en-US	rv:1.9.0.1) Gecko/2008072820 Firefox/3.0.1"
192.168.3.8 lw125:2008 - [24/Sep/2008:10:27:40 -0400] "GET /hiv-dskernel/ HTTP/1.1" 200 83 "-" "Mozilla/5.0 (X11	U	Linux x86_64	en-US	rv:1.9.0.1) Gecko/2008072820 Firefox/3.0.1"
192.168.3.8 lw125:2008 - [24/Sep/2008:10:27:41 -0400] "GET /hiv-dskernel/ HTTP/1.1" 200 83 "-" "Mozilla/5.0 (X11	U	Linux x86_64	en-US	rv:1.9.0.1) Gecko/2008072820 Firefox/3.0.1"
192.168.3.8 lw125:2008 - [24/Sep/2008:10:27:41 -0400] "GET /hiv-dskernel/ HTTP/1.1" 200 83 "-" "Mozilla/5.0 (X11	U	Linux x86_64	en-US	rv:1.9.0.1) Gecko/2008072820 Firefox/3.0.1"
192.168.3.8 lw125:2008 - [24/Sep/2008:10:27:41 -0400] "GET /hiv-dskernel/ HTTP/1.1" 200 83 "-" "Mozilla/5.0 (X11	U	Linux x86_64	en-US	rv:1.9.0.1) Gecko/2008072820 Firefox/3.0.1"
192.168.3.8 lw125:2008 - [24/Sep/2008:10:27:41 -0400] "GET /hiv-dskernel/ HTTP/1.1" 200 83 "-" "Mozilla/5.0 (X11	U	Linux x86_64	en-US	rv:1.9.0.1) Gecko/2008072820 Firefox/3.0.1"
192.168.3.8 lw125:2008 - [24/Sep/2008:10:27:41 -0400] "GET /hiv-dskernel/ HTTP/1.1" 200 83 "-" "Mozilla/5.0 (X11	U	Linux x86_64	en-US	rv:1.9.0.1) Gecko/2008072820 Firefox/3.0.1"
192.168.3.8 lw125:2008 - [24/Sep/2008:10:27:41 -0400] "GET /hiv-dskernel/ HTTP/1.1" 200 83 "-" "Mozilla/5.0 (X11	U	Linux x86_64	en-US	rv:1.9.0.1) Gecko/2008072820 Firefox/3.0.1"
192.168.3.8 lw125:2008 - [24/Sep/2008:10:29:24 -0400] "GET /hiv-dskernel/ HTTP/1.1" 200 83 "-" "Mozilla/5.0 (X11	U	Linux x86_64	en-US	rv:1.9.0.1) Gecko/2008072820 Firefox/3.0.1"
192.168.3.8 lw125:2008 - [24/Sep/2008:10:29:42 -0400] "GET /hiv-dskernel HTTP/1.1" 301 0 "-" "Mozilla/5.0 (X11	U	Linux x86_64	en-US	rv:1.9.0.1) Gecko/2008072820 Firefox/3.0.1"
192.168.3.8 lw125:2008 - [24/Sep/2008:10:29:43 -0400] "GET /hiv-dskernel/ HTTP/1.1" 200 83 "-" "Mozilla/5.0 (X11	U	Linux x86_64	en-US	rv:1.9.0.1) Gecko/2008072820 Firefox/3.0.1"
192.168.3.132 lw125:2008 - [24/Sep/2008:10:29:55 -0400] "GET /hiv-dskernel HTTP/1.1" 301 0 "-" "Mozilla/5.0 (X11	U	Linux x86_64	en-US	rv:1.9.0.1) Gecko/2008072820 Firefox/3.0.1"
192.168.3.132 lw125:2008 - [24/Sep/2008:10:29:55 -0400] "GET /hiv-dskernel/ HTTP/1.1" 200 83 "-" "Mozilla/5.0 (X11	U	Linux x86_64	en-US	rv:1.9.0.1) Gecko/2008072820 Firefox/3.0.1"
192.168.3.132 lw125:2008 - [24/Sep/2008:10:29:55 -0400] "GET /favicon.ico HTTP/1.1" 404 345 "-" "Mozilla/5.0 (X11	U	Linux x86_64	en-US	rv:1.9.0.1) Gecko/2008072820 Firefox/3.0.1"
192.168.3.132 lw125:2008 - [24/Sep/2008:10:29:58 -0400] "GET /favicon.ico HTTP/1.1" 404 345 "-" "Mozilla/5.0 (X11	U	Linux x86_64	en-US	rv:1.9.0.1) Gecko/2008072820 Firefox/3.0.1"
192.168.3.8 lw125:2008 - [24/Sep/2008:10:30:39 -0400] "GET /hiv-dskernel/ HTTP/1.1" 200 83 "-" "Mozilla/5.0 (X11	U	Linux x86_64	en-US	rv:1.9.0.1) Gecko/2008072820 Firefox/3.0.1"
192.168.3.8 lw125:2008 - [24/Sep/2008:10:37:23 -0400] "GET /hiv-dskernel/ HTTP/1.1" 200 457 "-" "Mozilla/5.0 (X11	U	Linux x86_64	en-US	rv:1.9.0.1) Gecko/2008072820 Firefox/3.0.1"
192.168.3.8 lw125:2008 - [24/Sep/2008:10:38:12 -0400] "GET /hiv-dskernel/ HTTP/1.1" 200 541 "-" "Mozilla/5.0 (X11	U	Linux x86_64	en-US	rv:1.9.0.1) Gecko/2008072820 Firefox/3.0.1"
192.168.3.8 lw125:2008 - [24/Sep/2008:10:38:48 -0400] "GET /hiv-dskernel/ HTTP/1.1" 200 563 "-" "Mozilla/5.0 (X11	U	Linux x86_64	en-US	rv:1.9.0.1) Gecko/2008072820 Firefox/3.0.1"
192.168.3.8 lw125:2008 - [24/Sep/2008:10:39:04 -0400] "GET /hiv-dskernel/ HTTP/1.1" 200 562 "-" "Mozilla/5.0 (X11	U	Linux x86_64	en-US	rv:1.9.0.1) Gecko/2008072820 Firefox/3.0.1"
192.168.3.8 lw125:2008 - [24/Sep/2008:10:39:44 -0400] "GET /hiv-dskernel/ HTTP/1.1" 200 562 "-" "Mozilla/5.0 (X11	U	Linux x86_64	en-US	rv:1.9.0.1) Gecko/2008072820 Firefox/3.0.1"
192.168.3.8 lw125:2008 - [24/Sep/2008:10:40:13 -0400] "GET /hiv-dskernel/ HTTP/1.1" 200 561 "-" "Mozilla/5.0 (X11	U	Linux x86_64	en-US	rv:1.9.0.1) Gecko/2008072820 Firefox/3.0.1"
192.168.3.8 lw125:2008 - [24/Sep/2008:10:40:23 -0400] "GET /hiv-dskernel/ HTTP/1.1" 200 567 "-" "Mozilla/5.0 (X11	U	Linux x86_64	en-US	rv:1.9.0.1) Gecko/2008072820 Firefox/3.0.1"
192.168.3.8 lw125:2008 - [24/Sep/2008:10:40:36 -0400] "GET /hiv-dskernel/ HTTP/1.1" 200 579 "-" "Mozilla/5.0 (X11	U	Linux x86_64	en-US	rv:1.9.0.1) Gecko/2008072820 Firefox/3.0.1"
192.168.3.8 lw125:2008 - [24/Sep/2008:10:41:09 -0400] "GET /hiv-dskernel/ HTTP/1.1" 200 579 "-" "Mozilla/5.0 (X11	U	Linux x86_64	en-US	rv:1.9.0.1) Gecko/2008072820 Firefox/3.0.1"
192.168.3.8 lw125:2008 - [24/Sep/2008:10:41:09 -0400] "GET /hiv-dskernel/ HTTP/1.1" 200 579 "-" "Mozilla/5.0 (X11	U	Linux x86_64	en-US	rv:1.9.0.1) Gecko/2008072820 Firefox/3.0.1"
192.168.3.8 lw125:2008 - [24/Sep/2008:10:41:11 -0400] "GET /hiv-dskernel/ HTTP/1.1" 200 579 "-" "Mozilla/5.0 (X11	U	Linux x86_64	en-US	rv:1.9.0.1) Gecko/2008072820 Firefox/3.0.1"
192.168.3.8 lw125:2008 - [24/Sep/2008:10:41:12 -0400] "GET /hiv-dskernel/ HTTP/1.1" 200 579 "-" "Mozilla/5.0 (X11	U	Linux x86_64	en-US	rv:1.9.0.1) Gecko/2008072820 Firefox/3.0.1"
192.168.3.8 lw125:2008 - [24/Sep/2008:10:41:48 -0400] "GET /hiv-dskernel/ HTTP/1.1" 200 591 "-" "Mozilla/5.0 (X11	U	Linux x86_64	en-US	rv:1.9.0.1) Gecko/2008072820 Firefox/3.0.1"
192.168.3.8 lw125:2008 - [24/Sep/2008:10:42:08 -0400] "GET /hiv-dskernel/ HTTP/1.1" 200 569 "-" "Mozilla/5.0 (X11	U	Linux x86_64	en-US	rv:1.9.0.1) Gecko/2008072820 Firefox/3.0.1"
192.168.3.132 lw125:2008 - [24/Sep/2008:10:43:04 -0400] "GET /hiv-dskernel/ HTTP/1.1" 200 610 "-" "Mozilla/5.0 (X11	U	Linux x86_64	en-US	rv:1.9.0.1) Gecko/2008072820 Firefox/3.0.1"
192.168.3.132 lw125:2008 - [24/Sep/2008:10:44:58 -0400] "GET /hiv-dskernel/ HTTP/1.1" 200 677 "-" "Mozilla/5.0 (X11	U	Linux x86_64	en-US	rv:1.9.0.1) Gecko/2008072820 Firefox/3.0.1"
192.168.3.132 lw125:2008 - [24/Sep/2008:10:45:10 -0400] "GET /hiv-dskernel/ HTTP/1.1" 200 683 "-" "Mozilla/5.0 (X11	U	Linux x86_64	en-US	rv:1.9.0.1) Gecko/2008072820 Firefox/3.0.1"
192.168.3.132 lw125:2008 - [24/Sep/2008:10:45:13 -0400] "GET /hiv-dskernel/?sequences= HTTP/1.1" 200 528 "http://lw125:2008/hiv-dskernel/" "Mozilla/5.0 (X11	U	Linux x86_64	en-US	rv:1.9.0.1) Gecko/2008072820 Firefox/3.0.1"
192.168.3.132 lw125:2008 - [24/Sep/2008:10:46:47 -0400] "GET /hiv-dskernel/?sequences= HTTP/1.1" 200 517 "http://lw125:2008/hiv-dskernel/" "Mozilla/5.0 (X11	U	Linux x86_64	en-US	rv:1.9.0.1) Gecko/2008072820 Firefox/3.0.1"
192.168.3.132 lw125:2008 - [24/Sep/2008:10:46:52 -0400] "GET /hiv-dskernel/ HTTP/1.1" 200 517 "-" "Mozilla/5.0 (X11	U	Linux x86_64	en-US	rv:1.9.0.1) Gecko/2008072820 Firefox/3.0.1"
192.168.3.132 lw125:2008 - [24/Sep/2008:10:46:53 -0400] "GET /hiv-dskernel HTTP/1.1" 301 0 "-" "Mozilla/5.0 (X11	U	Linux x86_64	en-US	rv:1.9.0.1) Gecko/2008072820 Firefox/3.0.1"
192.168.3.132 lw125:2008 - [24/Sep/2008:10:46:53 -0400] "GET /hiv-dskernel/ HTTP/1.1" 200 517 "-" "Mozilla/5.0 (X11	U	Linux x86_64	en-US	rv:1.9.0.1) Gecko/2008072820 Firefox/3.0.1"
192.168.3.132 lw125:2008 - [24/Sep/2008:10:48:46 -0400] "GET /hiv-dskernel/ HTTP/1.1" 200 517 "-" "Mozilla/5.0 (X11	U	Linux x86_64	en-US	rv:1.9.0.1) Gecko/2008072820 Firefox/3.0.1"
192.168.3.132 lw125:2008 - [24/Sep/2008:10:48:48 -0400] "GET /hiv-dskernel/ HTTP/1.1" 200 517 "-" "Mozilla/5.0 (X11	U	Linux x86_64	en-US	rv:1.9.0.1) Gecko/2008072820 Firefox/3.0.1"
192.168.3.132 lw125:2008 - [24/Sep/2008:10:48:54 -0400] "GET /hiv-dskernel/ HTTP/1.1" 200 683 "-" "Mozilla/5.0 (X11	U	Linux x86_64	en-US	rv:1.9.0.1) Gecko/2008072820 Firefox/3.0.1"
192.168.3.132 lw125:2008 - [24/Sep/2008:10:50:21 -0400] "GET /hiv-dskernel/ HTTP/1.1" 200 683 "-" "Mozilla/5.0 (X11	U	Linux x86_64	en-US	rv:1.9.0.1) Gecko/2008072820 Firefox/3.0.1"
192.168.3.132 lw125:2008 - [24/Sep/2008:10:52:56 -0400] "GET /hiv-dskernel/ HTTP/1.1" 200 1058 "-" "Mozilla/5.0 (X11	U	Linux x86_64	en-US	rv:1.9.0.1) Gecko/2008072820 Firefox/3.0.1"
192.168.3.132 lw125:2008 - [24/Sep/2008:10:53:41 -0400] "GET /hiv-dskernel/ HTTP/1.1" 200 1067 "-" "Mozilla/5.0 (X11	U	Linux x86_64	en-US	rv:1.9.0.1) Gecko/2008072820 Firefox/3.0.1"
192.168.3.132 lw125:2008 - [24/Sep/2008:10:54:27 -0400] "GET /hiv-dskernel/ HTTP/1.1" 200 1092 "-" "Mozilla/5.0 (X11	U	Linux x86_64	en-US	rv:1.9.0.1) Gecko/2008072820 Firefox/3.0.1"
192.168.3.132 lw125:2008 - [24/Sep/2008:10:55:09 -0400] "GET /hiv-dskernel/ HTTP/1.1" 200 1106 "-" "Mozilla/5.0 (X11	U	Linux x86_64	en-US	rv:1.9.0.1) Gecko/2008072820 Firefox/3.0.1"
192.168.3.132 lw125:2008 - [24/Sep/2008:10:55:29 -0400] "GET /hiv-dskernel/ HTTP/1.1" 200 1123 "-" "Mozilla/5.0 (X11	U	Linux x86_64	en-US	rv:1.9.0.1) Gecko/2008072820 Firefox/3.0.1"
192.168.3.132 lw125:2008 - [24/Sep/2008:10:55:33 -0400] "GET /hiv-dskernel/?sequences= HTTP/1.1" 200 517 "http://lw125:2008/hiv-dskernel/" "Mozilla/5.0 (X11	U	Linux x86_64	en-US	rv:1.9.0.1) Gecko/2008072820 Firefox/3.0.1"
192.168.3.132 lw125:2008 - [24/Sep/2008:10:55:40 -0400] "GET /hiv-dskernel/?sequences=%3EB.FR.83.IIIB.A04321%0D%0ACTRPNNNTRKSIRIQRGPGRAFVTIGKIGNMRQAHC%0D%0A%3E01_AE.JP.96.NH2_II_a1.AB014775%0D%0ACTRPSNNTRTGITIGPGQVWYRTGDIIGDIRKAYC%0D%0A%3E01_AE.JP.96.NH2_II_a2.AB014776%0D%0ACTRPSNNTRTSITIGPGQVWYRTGDIIGDIRQAYC%0D%0A%3E01_AE.JP.96.NH2_II_a3.AB014777%0D%0ACTRPSNNTRTGITIGPGQVWYRTGDIIGDIRKAYC%0D%0A%3E…	U	Linux x86_64	en-US	rv:1.9.0.1) Gecko/2008072820 Firefox/3.0.1"
192.168.3.132 lw125:2008 - [24/Sep/2008:10:56:31 -0400] "GET /hiv-dskernel/?sequences=%3EB.FR.83.IIIB.A04321%0D%0ACTRPNNNTRKSIRIQRGPGRAFVTIGKIGNMRQAHC%0D%0A%3E01_AE.JP.96.NH2_II_a1.AB014775%0D%0ACTRPSNNTRTGITIGPGQVWYRTGDIIGDIRKAYC%0D%0A%3E01_AE.JP.96.NH2_II_a2.AB014776%0D%0ACTRPSNNTRTSITIGPGQVWYRTGDIIGDIRQAYC%0D%0A%3E01_AE.JP.96.NH2_II_a3.AB014777%0D%0ACTRPSNNTRTGITIGPGQVWYRTGDIIGDIRKAYC%0D%0A%3E…	U	Linux x86_64	en-US	rv:1.9.0.1) Gecko/2008072820 Firefox/3.0.1"
192.168.3.132 lw125:2008 - [24/Sep/2008:10:57:05 -0400] "GET /hiv-dskernel/?sequences=%3EB.FR.83.IIIB.A04321%0D%0ACTRPNNNTRKSIRIQRGPGRAFVTIGKIGNMRQAHC%0D%0A%3E01_AE.JP.96.NH2_II_a1.AB014775%0D%0ACTRPSNNTRTGITIGPGQVWYRTGDIIGDIRKAYC%0D%0A%3E01_AE.JP.96.NH2_II_a2.AB014776%0D%0ACTRPSNNTRTSITIGPGQVWYRTGDIIGDIRQAYC%0D%0A%3E01_AE.JP.96.NH2_II_a3.AB014777%0D%0ACTRPSNNTRTGITIGPGQVWYRTGDIIGDIRKAYC%0D%0A%3E…	U	Linux x86_64	en-US	rv:1.9.0.1) Gecko/2008072820 Firefox/3.0.1"
192.168.3.132 lw125:2008 - [24/Sep/2008:10:58:11 -0400] "GET /hiv-dskernel/?sequences=%3EB.FR.83.IIIB.A04321%0D%0ACTRPNNNTRKSIRIQRGPGRAFVTIGKIGNMRQAHC%0D%0A%3E01_AE.JP.96.NH2_II_a1.AB014775%0D%0ACTRPSNNTRTGITIGPGQVWYRTGDIIGDIRKAYC%0D%0A%3E01_AE.JP.96.NH2_II_a2.AB014776%0D%0ACTRPSNNTRTSITIGPGQVWYRTGDIIGDIRQAYC%0D%0A%3E01_AE.JP.96.NH2_II_a3.AB014777%0D%0ACTRPSNNTRTGITIGPGQVWYRTGDIIGDIRKAYC%0D%0A%3E…	U	Linux x86_64	en-US	rv:1.9.0.1) Gecko/2008072820 Firefox/3.0.1"
192.168.3.132 lw125:2008 - [24/Sep/2008:11:08:11 -0400] "GET /hiv-dskernel/?sequences=%3EB.FR.83.IIIB.A04321%0D%0ACTRPNNNTRKSIRIQRGPGRAFVTIGKIGNMRQAHC%0D%0A%3E01_AE.JP.96.NH2_II_a1.AB014775%0D%0ACTRPSNNTRTGITIGPGQVWYRTGDIIGDIRKAYC%0D%0A%3E01_AE.JP.96.NH2_II_a2.AB014776%0D%0ACTRPSNNTRTSITIGPGQVWYRTGDIIGDIRQAYC%0D%0A%3E01_AE.JP.96.NH2_II_a3.AB014777%0D%0ACTRPSNNTRTGITIGPGQVWYRTGDIIGDIRKAYC%0D%0A%3E…	U	Linux x86_64	en-US	rv:1.9.0.1) Gecko/2008072820 Firefox/3.0.1"
192.168.3.132 lw125:2008 - [24/Sep/2008:11:08:15 -0400] "GET /hiv-dskernel HTTP/1.1" 301 0 "-" "Mozilla/5.0 (X11	U	Linux x86_64	en-US	rv:1.9.0.1) Gecko/2008072820 Firefox/3.0.1"
192.168.3.132 lw125:2008 - [24/Sep/2008:11:08:15 -0400] "GET /hiv-dskernel/ HTTP/1.1" 200 1123 "-" "Mozilla/5.0 (X11	U	Linux x86_64	en-US	rv:1.9.0.1) Gecko/2008072820 Firefox/3.0.1"
192.168.3.132 lw125:2008 - [24/Sep/2008:11:08:22 -0400] "GET /hiv-dskernel/?sequences=%3EB.FR.83.IIIB.A04321%0D%0ACTRPNNNTRKSIRIQRGPGRAFVTIGKIGNMRQAHC%0D%0A%3E01_AE.JP.96.NH2_II_a1.AB014775%0D%0ACTRPSNNTRTGITIGPGQVWYRTGDIIGDIRKAYC%0D%0A%3E01_AE.JP.96.NH2_II_a2.AB014776%0D%0ACTRPSNNTRTSITIGPGQVWYRTGDIIGDIRQAYC%0D%0A%3E01_AE.JP.96.NH2_II_a3.AB014777%0D%0ACTRPSNNTRTGITIGPGQVWYRTGDIIGDIRKAYC%0D%0A%3E…	U	Linux x86_64	en-US	rv:1.9.0.1) Gecko/2008072820 Firefox/3.0.1"
192.168.3.132 lw125:2008 - [24/Sep/2008:11:08:36 -0400] "GET /hiv-dskernel/?sequences=%3EB.FR.83.IIIB.A04321%0D%0ACTRPNNNTRKSIRIQRGPGRAFVTIGKIGNMRQAHC%0D%0A%3E01_AE.JP.96.NH2_II_a1.AB014775%0D%0ACTRPSNNTRTGITIGPGQVWYRTGDIIGDIRKAYC%0D%0A%3E01_AE.JP.96.NH2_II_a2.AB014776%0D%0ACTRPSNNTRTSITIGPGQVWYRTGDIIGDIRQAYC%0D%0A%3E01_AE.JP.96.NH2_II_a3.AB014777%0D%0ACTRPSNNTRTGITIGPGQVWYRTGDIIGDIRKAYC%0D%0A%3E…	U	Linux x86_64	en-US	rv:1.9.0.1) Gecko/2008072820 Firefox/3.0.1"
192.168.3.132 lw125:2008 - [24/Sep/2008:11:08:38 -0400] "GET /hiv-dskernel HTTP/1.1" 301 0 "-" "Mozilla/5.0 (X11	U	Linux x86_64	en-US	rv:1.9.0.1) Gecko/2008072820 Firefox/3.0.1"
192.168.3.132 lw125:2008 - [24/Sep/2008:11:08:38 -0400] "GET /hiv-dskernel/ HTTP/1.1" 200 1124 "-" "Mozilla/5.0 (X11	U	Linux x86_64	en-US	rv:1.9.0.1) Gecko/2008072820 Firefox/3.0.1"
192.168.3.132 lw125:2008 - [24/Sep/2008:11:09:06 -0400] "GET /hiv-dskernel/ HTTP/1.1" 200 1124 "-" "Mozilla/5.0 (X11	U	Linux x86_64	en-US	rv:1.9.0.1) Gecko/2008072820 Firefox/3.0.1"
192.168.3.132 lw125:2008 - [24/Sep/2008:11:09:06 -0400] "GET /hiv-dskernel/ HTTP/1.1" 200 1124 "-" "Mozilla/5.0 (X11	U	Linux x86_64	en-US	rv:1.9.0.1) Gecko/2008072820 Firefox/3.0.1"
192.168.3.132 lw125:2008 - [24/Sep/2008:11:09:07 -0400] "GET /hiv-dskernel/ HTTP/1.1" 200 1124 "-" "Mozilla/5.0 (X11	U	Linux x86_64	en-US	rv:1.9.0.1) Gecko/2008072820 Firefox/3.0.1"
192.168.3.132 lw125:2008 - [24/Sep/2008:11:09:09 -0400] "POST /hiv-dskernel/ HTTP/1.1" 200 601 "http://lw125:2008/hiv-dskernel/" "Mozilla/5.0 (X11	U	Linux x86_64	en-US	rv:1.9.0.1) Gecko/2008072820 Firefox/3.0.1"
192.168.3.132 lw125:2008 - [24/Sep/2008:11:09:14 -0400] "POST /hiv-dskernel/ HTTP/1.1" 200 1169 "http://lw125:2008/hiv-dskernel/" "Mozilla/5.0 (X11	U	Linux x86_64	en-US	rv:1.9.0.1) Gecko/2008072820 Firefox/3.0.1"
192.168.3.132 lw125:2008 - [24/Sep/2008:11:10:36 -0400] "POST /hiv-dskernel/ HTTP/1.1" 200 986 "http://lw125:2008/hiv-dskernel/" "Mozilla/5.0 (X11	U	Linux x86_64	en-US	rv:1.9.0.1) Gecko/2008072820 Firefox/3.0.1"
192.168.3.132 lw125:2008 - [24/Sep/2008:11:12:15 -0400] "GET /hiv-dskernel/ HTTP/1.1" 200 1124 "-" "Mozilla/5.0 (X11	U	Linux x86_64	en-US	rv:1.9.0.1) Gecko/2008072820 Firefox/3.0.1"
192.168.3.8 lw125:2008 - [24/Sep/2008:11:13:53 -0400] "GET /hiv-dskernel/ HTTP/1.1" 200 1124 "-" "Mozilla/5.0 (X11	U	Linux x86_64	en-US	rv:1.9.0.1) Gecko/2008072820 Firefox/3.0.1"
192.168.3.8 lw125:2008 - [24/Sep/2008:11:16:56 -0400] "POST /hiv-dskernel/ HTTP/1.1" 200 601 "http://genome.ulaval.ca/hiv-dskernel/" "Mozilla/5.0 (X11	U	Linux x86_64	en-US	rv:1.9.0.1) Gecko/2008072820 Firefox/3.0.1"
192.168.3.8 lw125:2008 - [24/Sep/2008:11:21:20 -0400] "GET /hiv-dskernel/ HTTP/1.1" 200 1124 "-" "Mozilla/5.0 (X11	U	Linux x86_64	en-US	rv:1.9.0.1) Gecko/2008072820 Firefox/3.0.1"
192.168.3.8 lw125:2008 - [24/Sep/2008:11:21:29 -0400] "POST /hiv-dskernel/ HTTP/1.1" 200 986 "http://genome.ulaval.ca/hiv-dskernel/" "Mozilla/5.0 (X11	U	Linux x86_64	en-US	rv:1.9.0.1) Gecko/2008072820 Firefox/3.0.1"
192.168.3.8 lw125:2008 - [24/Sep/2008:12:27:38 -0400] "GET /hiv-dskernel/ HTTP/1.1" 200 1124 "-" "Mozilla/5.0 (X11	U	Linux x86_64	en-US	rv:1.9.0.1) Gecko/2008072820 Firefox/3.0.1"
192.168.3.8 lw125:2008 - [24/Sep/2008:12:27:43 -0400] "POST /hiv-dskernel/ HTTP/1.1" 200 986 "http://genome.ulaval.ca/hiv-dskernel/" "Mozilla/5.0 (X11	U	Linux x86_64	en-US	rv:1.9.0.1) Gecko/2008072820 Firefox/3.0.1"
192.168.3.8 lw125:2008 - [24/Sep/2008:12:27:59 -0400] "GET /hiv-dskernel/ HTTP/1.1" 200 1124 "-" "Mozilla/5.0 (X11	U	Linux x86_64	en-US	rv:1.9.0.1) Gecko/2008072820 Firefox/3.0.1"
192.168.3.8 lw125:2008 - [24/Sep/2008:12:28:05 -0400] "POST /hiv-dskernel/ HTTP/1.1" 200 986 "http://genome.ulaval.ca/hiv-dskernel/" "Mozilla/5.0 (X11	U	Linux x86_64	en-US	rv:1.9.0.1) Gecko/2008072820 Firefox/3.0.1"
192.168.3.8 lw125:2008 - [24/Sep/2008:17:54:56 -0400] "GET /hiv-dskernel/ HTTP/1.1" 200 1124 "-" "Mozilla/5.0 (X11	U	Linux x86_64	en-US	rv:1.9.0.1) Gecko/2008072820 Firefox/3.0.1"
192.168.3.8 lw125:2008 - [24/Sep/2008:17:54:57 -0400] "GET /hiv-dskernel/ HTTP/1.1" 200 1124 "-" "Mozilla/5.0 (X11	U	Linux x86_64	en-US	rv:1.9.0.1) Gecko/2008072820 Firefox/3.0.1"
192.168.3.8 lw125:2008 - [24/Sep/2008:17:55:01 -0400] "POST /hiv-dskernel/ HTTP/1.1" 200 986 "http://genome.ulaval.ca/hiv-dskernel/" "Mozilla/5.0 (X11	U	Linux x86_64	en-US	rv:1.9.0.1) Gecko/2008072820 Firefox/3.0.1"
192.168.3.8 lw125:2008 - [25/Sep/2008:10:14:02 -0400] "GET /hiv-dskernel/ HTTP/1.1" 200 1124 "-" "Mozilla/5.0 (X11	U	Linux x86_64	en-US	rv:1.9.0.1) Gecko/2008072820 Firefox/3.0.1"
192.168.3.8 lw125:2008 - [25/Sep/2008:10:29:08 -0400] "POST /hiv-dskernel/ HTTP/1.1" 200 986 "http://genome.ulaval.ca/hiv-dskernel/" "Mozilla/5.0 (X11	U	Linux x86_64	en-US	rv:1.9.0.1) Gecko/2008072820 Firefox/3.0.1"
192.168.3.8 lw125:2008 - [25/Sep/2008:10:47:50 -0400] "GET /hiv-dskernel/ HTTP/1.1" 200 1124 "http://genome.ulaval.ca/hiv-dskernel/" "Mozilla/5.0 (X11	U	Linux x86_64	en-US	rv:1.9.0.1) Gecko/2008072820 Firefox/3.0.1"
192.168.3.8 lw125:2008 - [25/Sep/2008:10:47:55 -0400] "POST /hiv-dskernel/ HTTP/1.1" 200 986 "http://genome.ulaval.ca/hiv-dskernel/" "Mozilla/5.0 (X11	U	Linux x86_64	en-US	rv:1.9.0.1) Gecko/2008072820 Firefox/3.0.1"
192.168.3.8 lw125:2008 - [25/Sep/2008:10:48:23 -0400] "GET /hiv-dskernel/ HTTP/1.1" 200 1124 "-" "Mozilla/5.0 (X11	U	Linux x86_64	en-US	rv:1.9.0.1) Gecko/2008072820 Firefox/3.0.1"
192.168.3.8 lw125:2008 - [25/Sep/2008:10:50:49 -0400] "GET /hiv-dskernel/ HTTP/1.1" 200 1124 "-" "Mozilla/5.0 (X11	U	Linux x86_64	en-US	rv:1.9.0.1) Gecko/2008072820 Firefox/3.0.1"
192.168.3.8 lw125:2008 - [25/Sep/2008:10:51:06 -0400] "POST /hiv-dskernel/ HTTP/1.1" 200 3569675 "http://genome.ulaval.ca/hiv-dskernel/" "Mozilla/5.0 (X11	U	Linux x86_64	en-US	rv:1.9.0.1) Gecko/2008072820 Firefox/3.0.1"
192.168.3.8 lw125:2008 - [25/Sep/2008:10:51:09 -0400] "GET /hiv-dskernel/ HTTP/1.1" 200 1124 "-" "Mozilla/5.0 (X11	U	Linux x86_64	en-US	rv:1.9.0.1) Gecko/2008072820 Firefox/3.0.1"
192.168.3.8 lw125:2008 - [25/Sep/2008:10:51:50 -0400] "POST /hiv-dskernel/ HTTP/1.1" 200 1712 "http://genome.ulaval.ca/hiv-dskernel/" "Mozilla/5.0 (X11	U	Linux x86_64	en-US	rv:1.9.0.1) Gecko/2008072820 Firefox/3.0.1"
192.168.3.8 lw125:2008 - [25/Sep/2008:10:52:43 -0400] "POST /hiv-dskernel/ HTTP/1.1" 200 2036 "http://genome.ulaval.ca/hiv-dskernel/" "Mozilla/5.0 (X11	U	Linux x86_64	en-US	rv:1.9.0.1) Gecko/2008072820 Firefox/3.0.1"
192.168.3.8 lw125:2008 - [25/Sep/2008:10:53:23 -0400] "POST /hiv-dskernel/ HTTP/1.1" 200 2477 "http://genome.ulaval.ca/hiv-dskernel/" "Mozilla/5.0 (X11	U	Linux x86_64	en-US	rv:1.9.0.1) Gecko/2008072820 Firefox/3.0.1"
192.168.3.8 lw125:2008 - [25/Sep/2008:10:55:00 -0400] "POST /hiv-dskernel/ HTTP/1.1" 200 1844 "http://genome.ulaval.ca/hiv-dskernel/" "Mozilla/5.0 (X11	U	Linux x86_64	en-US	rv:1.9.0.1) Gecko/2008072820 Firefox/3.0.1"
192.168.3.8 lw125:2008 - [25/Sep/2008:10:56:00 -0400] "POST /hiv-dskernel/ HTTP/1.1" 200 2090 "http://genome.ulaval.ca/hiv-dskernel/" "Mozilla/5.0 (X11	U	Linux x86_64	en-US	rv:1.9.0.1) Gecko/2008072820 Firefox/3.0.1"
192.168.3.8 lw125:2008 - [25/Sep/2008:10:56:44 -0400] "GET /hiv-dskernel/ HTTP/1.1" 200 1124 "-" "Mozilla/5.0 (X11	U	Linux x86_64	en-US	rv:1.9.0.1) Gecko/2008072820 Firefox/3.0.1"
192.168.3.8 lw125:2008 - [25/Sep/2008:10:57:57 -0400] "POST /hiv-dskernel/ HTTP/1.1" 200 1664 "http://genome.ulaval.ca/hiv-dskernel/" "Mozilla/5.0 (X11	U	Linux x86_64	en-US	rv:1.9.0.1) Gecko/2008072820 Firefox/3.0.1"
192.168.3.8 lw125:2008 - [25/Sep/2008:11:00:26 -0400] "POST /hiv-dskernel/ HTTP/1.1" 200 1633 "http://genome.ulaval.ca/hiv-dskernel/" "Mozilla/5.0 (X11	U	Linux x86_64	en-US	rv:1.9.0.1) Gecko/2008072820 Firefox/3.0.1"
192.168.3.8 lw125:2008 - [25/Sep/2008:11:11:24 -0400] "POST /hiv-dskernel/ HTTP/1.1" 200 1629 "http://genome.ulaval.ca/hiv-dskernel/" "Mozilla/5.0 (X11	U	Linux x86_64	en-US	rv:1.9.0.1) Gecko/2008072820 Firefox/3.0.1"
192.168.3.8 lw125:2008 - [25/Sep/2008:11:12:13 -0400] "POST /hiv-dskernel/ HTTP/1.1" 200 1582 "http://genome.ulaval.ca/hiv-dskernel/" "Mozilla/5.0 (X11	U	Linux x86_64	en-US	rv:1.9.0.1) Gecko/2008072820 Firefox/3.0.1"
192.168.3.8 lw125:2008 - [25/Sep/2008:11:13:02 -0400] "POST /hiv-dskernel/ HTTP/1.1" 200 1417 "http://genome.ulaval.ca/hiv-dskernel/" "Mozilla/5.0 (X11	U	Linux x86_64	en-US	rv:1.9.0.1) Gecko/2008072820 Firefox/3.0.1"
192.168.3.8 lw125:2008 - [25/Sep/2008:11:13:44 -0400] "POST /hiv-dskernel/ HTTP/1.1" 200 1561 "http://genome.ulaval.ca/hiv-dskernel/" "Mozilla/5.0 (X11	U	Linux x86_64	en-US	rv:1.9.0.1) Gecko/2008072820 Firefox/3.0.1"
192.168.3.8 lw125:2008 - [25/Sep/2008:11:14:09 -0400] "POST /hiv-dskernel/ HTTP/1.1" 200 1559 "http://genome.ulaval.ca/hiv-dskernel/" "Mozilla/5.0 (X11	U	Linux x86_64	en-US	rv:1.9.0.1) Gecko/2008072820 Firefox/3.0.1"
192.168.3.8 lw125:2008 - [25/Sep/2008:11:16:44 -0400] "POST /hiv-dskernel/ HTTP/1.1" 200 1541 "http://genome.ulaval.ca/hiv-dskernel/" "Mozilla/5.0 (X11	U	Linux x86_64	en-US	rv:1.9.0.1) Gecko/2008072820 Firefox/3.0.1"
192.168.3.8 lw125:2008 - [25/Sep/2008:11:17:14 -0400] "POST /hiv-dskernel/ HTTP/1.1" 200 1445 "http://genome.ulaval.ca/hiv-dskernel/" "Mozilla/5.0 (X11	U	Linux x86_64	en-US	rv:1.9.0.1) Gecko/2008072820 Firefox/3.0.1"
192.168.3.8 lw125:2008 - [25/Sep/2008:11:18:17 -0400] "POST /hiv-dskernel/ HTTP/1.1" 200 1416 "http://genome.ulaval.ca/hiv-dskernel/" "Mozilla/5.0 (X11	U	Linux x86_64	en-US	rv:1.9.0.1) Gecko/2008072820 Firefox/3.0.1"
192.168.3.8 lw125:2008 - [25/Sep/2008:11:19:15 -0400] "POST /hiv-dskernel/ HTTP/1.1" 200 1450 "http://genome.ulaval.ca/hiv-dskernel/" "Mozilla/5.0 (X11	U	Linux x86_64	en-US	rv:1.9.0.1) Gecko/2008072820 Firefox/3.0.1"
192.168.3.8 lw125:2008 - [25/Sep/2008:11:19:45 -0400] "POST /hiv-dskernel/ HTTP/1.1" 200 1456 "http://genome.ulaval.ca/hiv-dskernel/" "Mozilla/5.0 (X11	U	Linux x86_64	en-US	rv:1.9.0.1) Gecko/2008072820 Firefox/3.0.1"
192.168.3.8 lw125:2008 - [25/Sep/2008:11:20:32 -0400] "POST /hiv-dskernel/ HTTP/1.1" 200 1460 "http://genome.ulaval.ca/hiv-dskernel/" "Mozilla/5.0 (X11	U	Linux x86_64	en-US	rv:1.9.0.1) Gecko/2008072820 Firefox/3.0.1"
192.168.3.8 lw125:2008 - [25/Sep/2008:11:20:38 -0400] "GET /hiv-dskernel/ HTTP/1.1" 200 1186 "-" "Mozilla/5.0 (X11	U	Linux x86_64	en-US	rv:1.9.0.1) Gecko/2008072820 Firefox/3.0.1"
192.168.3.8 lw125:2008 - [25/Sep/2008:11:20:47 -0400] "POST /hiv-dskernel/ HTTP/1.1" 200 1449 "http://genome.ulaval.ca/hiv-dskernel/" "Mozilla/5.0 (X11	U	Linux x86_64	en-US	rv:1.9.0.1) Gecko/2008072820 Firefox/3.0.1"
192.168.3.8 lw125:2008 - [25/Sep/2008:11:21:34 -0400] "POST /hiv-dskernel/ HTTP/1.1" 200 1493 "http://genome.ulaval.ca/hiv-dskernel/" "Mozilla/5.0 (X11	U	Linux x86_64	en-US	rv:1.9.0.1) Gecko/2008072820 Firefox/3.0.1"
192.168.3.8 lw125:2008 - [25/Sep/2008:11:21:40 -0400] "GET /hiv-dskernel/ HTTP/1.1" 200 1219 "-" "Mozilla/5.0 (X11	U	Linux x86_64	en-US	rv:1.9.0.1) Gecko/2008072820 Firefox/3.0.1"
192.168.3.8 lw125:2008 - [25/Sep/2008:11:21:55 -0400] "GET /hiv-dskernel/ HTTP/1.1" 200 1219 "-" "Mozilla/5.0 (X11	U	Linux x86_64	en-US	rv:1.9.0.1) Gecko/2008072820 Firefox/3.0.1"
192.168.3.8 lw125:2008 - [25/Sep/2008:11:22:38 -0400] "GET /hiv-dskernel/ HTTP/1.1" 200 1241 "-" "Mozilla/5.0 (X11	U	Linux x86_64	en-US	rv:1.9.0.1) Gecko/2008072820 Firefox/3.0.1"
192.168.3.8 lw125:2008 - [25/Sep/2008:11:22:40 -0400] "GET /hiv-dskernel/ HTTP/1.1" 200 1241 "-" "Mozilla/5.0 (X11	U	Linux x86_64	en-US	rv:1.9.0.1) Gecko/2008072820 Firefox/3.0.1"
192.168.3.8 lw125:2008 - [25/Sep/2008:11:22:59 -0400] "GET /hiv-dskernel/ HTTP/1.1" 200 1236 "-" "Mozilla/5.0 (X11	U	Linux x86_64	en-US	rv:1.9.0.1) Gecko/2008072820 Firefox/3.0.1"
192.168.3.8 lw125:2008 - [25/Sep/2008:11:23:09 -0400] "POST /hiv-dskernel/ HTTP/1.1" 200 724 "http://genome.ulaval.ca/hiv-dskernel/" "Mozilla/5.0 (X11	U	Linux x86_64	en-US	rv:1.9.0.1) Gecko/2008072820 Firefox/3.0.1"
192.168.3.8 lw125:2008 - [25/Sep/2008:11:23:13 -0400] "GET /hiv-dskernel/ HTTP/1.1" 200 1236 "-" "Mozilla/5.0 (X11	U	Linux x86_64	en-US	rv:1.9.0.1) Gecko/2008072820 Firefox/3.0.1"
192.168.3.8 lw125:2008 - [25/Sep/2008:11:23:16 -0400] "POST /hiv-dskernel/ HTTP/1.1" 200 1504 "http://genome.ulaval.ca/hiv-dskernel/" "Mozilla/5.0 (X11	U	Linux x86_64	en-US	rv:1.9.0.1) Gecko/2008072820 Firefox/3.0.1"
192.168.3.8 lw125:2008 - [25/Sep/2008:11:23:34 -0400] "POST /hiv-dskernel/ HTTP/1.1" 200 1454 "http://genome.ulaval.ca/hiv-dskernel/" "Mozilla/5.0 (X11	U	Linux x86_64	en-US	rv:1.9.0.1) Gecko/2008072820 Firefox/3.0.1"
192.168.3.8 lw125:2008 - [25/Sep/2008:11:26:44 -0400] "GET /hiv-dskernel/ HTTP/1.1" 200 1333 "-" "Mozilla/5.0 (X11	U	Linux x86_64	en-US	rv:1.9.0.1) Gecko/2008072820 Firefox/3.0.1"
192.168.3.8 lw125:2008 - [25/Sep/2008:11:27:03 -0400] "GET /hiv-dskernel/ HTTP/1.1" 200 1337 "-" "Mozilla/5.0 (X11	U	Linux x86_64	en-US	rv:1.9.0.1) Gecko/2008072820 Firefox/3.0.1"
192.168.3.8 lw125:2008 - [25/Sep/2008:11:28:32 -0400] "GET /hiv-dskernel/ HTTP/1.1" 200 1440 "-" "Mozilla/5.0 (X11	U	Linux x86_64	en-US	rv:1.9.0.1) Gecko/2008072820 Firefox/3.0.1"
192.168.3.8 lw125:2008 - [25/Sep/2008:11:29:02 -0400] "GET /hiv-dskernel/ HTTP/1.1" 200 1443 "-" "Mozilla/5.0 (X11	U	Linux x86_64	en-US	rv:1.9.0.1) Gecko/2008072820 Firefox/3.0.1"
192.168.3.8 lw125:2008 - [25/Sep/2008:11:29:36 -0400] "POST /hiv-dskernel/ HTTP/1.1" 200 1698 "http://genome.ulaval.ca/hiv-dskernel/" "Mozilla/5.0 (X11	U	Linux x86_64	en-US	rv:1.9.0.1) Gecko/2008072820 Firefox/3.0.1"
192.168.3.8 lw125:2008 - [25/Sep/2008:11:29:39 -0400] "GET /hiv-dskernel/ HTTP/1.1" 200 1436 "-" "Mozilla/5.0 (X11	U	Linux x86_64	en-US	rv:1.9.0.1) Gecko/2008072820 Firefox/3.0.1"
192.168.3.8 lw125:2008 - [25/Sep/2008:11:30:05 -0400] "POST /hiv-dskernel/ HTTP/1.1" 200 1716 "http://genome.ulaval.ca/hiv-dskernel/" "Mozilla/5.0 (X11	U	Linux x86_64	en-US	rv:1.9.0.1) Gecko/2008072820 Firefox/3.0.1"
192.168.3.8 lw125:2008 - [25/Sep/2008:11:35:20 -0400] "GET /hiv-dskernel/ HTTP/1.1" 200 1486 "-" "Mozilla/5.0 (X11	U	Linux x86_64	en-US	rv:1.9.0.1) Gecko/2008072820 Firefox/3.0.1"
192.168.3.8 lw125:2008 - [25/Sep/2008:11:35:25 -0400] "POST /hiv-dskernel/ HTTP/1.1" 200 1751 "http://genome.ulaval.ca/hiv-dskernel/" "Mozilla/5.0 (X11	U	Linux x86_64	en-US	rv:1.9.0.1) Gecko/2008072820 Firefox/3.0.1"
192.168.3.8 lw125:2008 - [25/Sep/2008:11:36:04 -0400] "POST /hiv-dskernel/ HTTP/1.1" 200 1758 "http://genome.ulaval.ca/hiv-dskernel/" "Mozilla/5.0 (X11	U	Linux x86_64	en-US	rv:1.9.0.1) Gecko/2008072820 Firefox/3.0.1"
192.168.3.8 lw125:2008 - [25/Sep/2008:11:38:38 -0400] "POST /hiv-dskernel/ HTTP/1.1" 200 1741 "http://genome.ulaval.ca/hiv-dskernel/" "Mozilla/5.0 (X11	U	Linux x86_64	en-US	rv:1.9.0.1) Gecko/2008072820 Firefox/3.0.1"
192.168.3.8 lw125:2008 - [25/Sep/2008:11:40:30 -0400] "POST /hiv-dskernel/ HTTP/1.1" 200 2185 "http://genome.ulaval.ca/hiv-dskernel/" "Mozilla/5.0 (X11	U	Linux x86_64	en-US	rv:1.9.0.1) Gecko/2008072820 Firefox/3.0.1"
192.168.3.8 lw125:2008 - [25/Sep/2008:11:40:52 -0400] "POST /hiv-dskernel/ HTTP/1.1" 200 2167 "http://genome.ulaval.ca/hiv-dskernel/" "Mozilla/5.0 (X11	U	Linux x86_64	en-US	rv:1.9.0.1) Gecko/2008072820 Firefox/3.0.1"
192.168.3.8 lw125:2008 - [25/Sep/2008:11:41:18 -0400] "POST /hiv-dskernel/ HTTP/1.1" 200 2185 "http://genome.ulaval.ca/hiv-dskernel/" "Mozilla/5.0 (X11	U	Linux x86_64	en-US	rv:1.9.0.1) Gecko/2008072820 Firefox/3.0.1"
192.168.3.8 lw125:2008 - [25/Sep/2008:11:41:47 -0400] "POST /hiv-dskernel/ HTTP/1.1" 200 2532 "http://genome.ulaval.ca/hiv-dskernel/" "Mozilla/5.0 (X11	U	Linux x86_64	en-US	rv:1.9.0.1) Gecko/2008072820 Firefox/3.0.1"
192.168.3.8 lw125:2008 - [25/Sep/2008:11:44:26 -0400] "POST /hiv-dskernel/ HTTP/1.1" 200 2737 "http://genome.ulaval.ca/hiv-dskernel/" "Mozilla/5.0 (X11	U	Linux x86_64	en-US	rv:1.9.0.1) Gecko/2008072820 Firefox/3.0.1"
192.168.3.8 lw125:2008 - [25/Sep/2008:11:45:20 -0400] "POST /hiv-dskernel/ HTTP/1.1" 200 2820 "http://genome.ulaval.ca/hiv-dskernel/" "Mozilla/5.0 (X11	U	Linux x86_64	en-US	rv:1.9.0.1) Gecko/2008072820 Firefox/3.0.1"
192.168.3.8 lw125:2008 - [25/Sep/2008:11:56:33 -0400] "POST /hiv-dskernel/ HTTP/1.1" 200 2956 "http://genome.ulaval.ca/hiv-dskernel/" "Mozilla/5.0 (X11	U	Linux x86_64	en-US	rv:1.9.0.1) Gecko/2008072820 Firefox/3.0.1"
192.168.3.8 lw125:2008 - [25/Sep/2008:11:57:10 -0400] "POST /hiv-dskernel/ HTTP/1.1" 200 2939 "http://genome.ulaval.ca/hiv-dskernel/" "Mozilla/5.0 (X11	U	Linux x86_64	en-US	rv:1.9.0.1) Gecko/2008072820 Firefox/3.0.1"
192.168.3.8 lw125:2008 - [25/Sep/2008:11:58:22 -0400] "POST /hiv-dskernel/ HTTP/1.1" 200 2973 "http://genome.ulaval.ca/hiv-dskernel/" "Mozilla/5.0 (X11	U	Linux x86_64	en-US	rv:1.9.0.1) Gecko/2008072820 Firefox/3.0.1"
192.168.3.8 lw125:2008 - [25/Sep/2008:11:58:52 -0400] "GET /hiv-dskernel/ HTTP/1.1" 200 1551 "-" "Mozilla/5.0 (X11	U	Linux x86_64	en-US	rv:1.9.0.1) Gecko/2008072820 Firefox/3.0.1"
192.168.3.8 lw125:2008 - [25/Sep/2008:11:59:54 -0400] "POST /hiv-dskernel/ HTTP/1.1" 500 369 "http://genome.ulaval.ca/hiv-dskernel/" "Mozilla/5.0 (X11	U	Linux x86_64	en-US	rv:1.9.0.1) Gecko/2008072820 Firefox/3.0.1"
192.168.3.8 lw125:2008 - [25/Sep/2008:11:59:59 -0400] "GET /hiv-dskernel/ HTTP/1.1" 200 1551 "-" "Mozilla/5.0 (X11	U	Linux x86_64	en-US	rv:1.9.0.1) Gecko/2008072820 Firefox/3.0.1"
192.168.3.8 lw125:2008 - [25/Sep/2008:12:01:14 -0400] "POST /hiv-dskernel/ HTTP/1.1" 200 36562 "http://genome.ulaval.ca/hiv-dskernel/" "Mozilla/5.0 (X11	U	Linux x86_64	en-US	rv:1.9.0.1) Gecko/2008072820 Firefox/3.0.1"
192.168.3.8 lw125:2008 - [25/Sep/2008:12:02:53 -0400] "GET /hiv-dskernel/ HTTP/1.1" 200 1551 "-" "Mozilla/5.0 (X11	U	Linux x86_64	en-US	rv:1.9.0.1) Gecko/2008072820 Firefox/3.0.1"
192.168.3.8 lw125:2008 - [25/Sep/2008:12:03:29 -0400] "POST /hiv-dskernel/ HTTP/1.1" 500 369 "http://genome.ulaval.ca/hiv-dskernel/" "Mozilla/5.0 (X11	U	Linux x86_64	en-US	rv:1.9.0.1) Gecko/2008072820 Firefox/3.0.1"
192.168.3.132 lw125:2008 - [25/Sep/2008:12:03:43 -0400] "GET /hiv-dskernel HTTP/1.1" 301 0 "-" "Mozilla/5.0 (X11	U	Linux x86_64	en-US	rv:1.9.0.1) Gecko/2008072820 Firefox/3.0.1"
192.168.3.132 lw125:2008 - [25/Sep/2008:12:03:44 -0400] "GET /hiv-dskernel/ HTTP/1.1" 200 1551 "-" "Mozilla/5.0 (X11	U	Linux x86_64	en-US	rv:1.9.0.1) Gecko/2008072820 Firefox/3.0.1"
192.168.3.132 lw125:2008 - [25/Sep/2008:12:03:44 -0400] "GET /favicon.ico HTTP/1.1" 404 345 "-" "Mozilla/5.0 (X11	U	Linux x86_64	en-US	rv:1.9.0.1) Gecko/2008072820 Firefox/3.0.1"
192.168.3.132 lw125:2008 - [25/Sep/2008:12:03:46 -0400] "GET /favicon.ico HTTP/1.1" 404 345 "-" "Mozilla/5.0 (X11	U	Linux x86_64	en-US	rv:1.9.0.1) Gecko/2008072820 Firefox/3.0.1"
192.168.3.132 lw125:2008 - [25/Sep/2008:12:04:02 -0400] "POST /hiv-dskernel/ HTTP/1.1" 500 369 "http://lw125:2008/hiv-dskernel/" "Mozilla/5.0 (X11	U	Linux x86_64	en-US	rv:1.9.0.1) Gecko/2008072820 Firefox/3.0.1"
192.168.3.132 lw125:2008 - [25/Sep/2008:12:04:43 -0400] "GET /hiv-dskernel/ HTTP/1.1" 200 664 "-" "Mozilla/5.0 (X11	U	Linux x86_64	en-US	rv:1.9.0.1) Gecko/2008072820 Firefox/3.0.1"
192.168.3.132 lw125:2008 - [25/Sep/2008:12:05:08 -0400] "GET /hiv-dskernel/ HTTP/1.1" 200 1553 "-" "Mozilla/5.0 (X11	U	Linux x86_64	en-US	rv:1.9.0.1) Gecko/2008072820 Firefox/3.0.1"
192.168.3.132 lw125:2008 - [25/Sep/2008:12:05:12 -0400] "POST /hiv-dskernel/ HTTP/1.1" 200 939 "http://lw125:2008/hiv-dskernel/" "Mozilla/5.0 (X11	U	Linux x86_64	en-US	rv:1.9.0.1) Gecko/2008072820 Firefox/3.0.1"
192.168.3.132 lw125:2008 - [25/Sep/2008:12:05:54 -0400] "POST /hiv-dskernel/ HTTP/1.1" 200 939 "http://lw125:2008/hiv-dskernel/" "Mozilla/5.0 (X11	U	Linux x86_64	en-US	rv:1.9.0.1) Gecko/2008072820 Firefox/3.0.1"
192.168.3.132 lw125:2008 - [25/Sep/2008:12:06:03 -0400] "GET /hiv-dskernel/ HTTP/1.1" 200 1553 "-" "Mozilla/5.0 (X11	U	Linux x86_64	en-US	rv:1.9.0.1) Gecko/2008072820 Firefox/3.0.1"
192.168.3.132 lw125:2008 - [25/Sep/2008:12:07:40 -0400] "POST /hiv-dskernel/ HTTP/1.1" 200 669 "http://lw125:2008/hiv-dskernel/" "Mozilla/5.0 (X11	U	Linux x86_64	en-US	rv:1.9.0.1) Gecko/2008072820 Firefox/3.0.1"
192.168.3.132 lw125:2008 - [25/Sep/2008:12:08:23 -0400] "GET /hiv-dskernel/ HTTP/1.1" 200 1553 "-" "Mozilla/5.0 (X11	U	Linux x86_64	en-US	rv:1.9.0.1) Gecko/2008072820 Firefox/3.0.1"
192.168.3.132 lw125:2008 - [25/Sep/2008:12:08:30 -0400] "POST /hiv-dskernel/ HTTP/1.1" 200 669 "http://lw125:2008/hiv-dskernel/" "Mozilla/5.0 (X11	U	Linux x86_64	en-US	rv:1.9.0.1) Gecko/2008072820 Firefox/3.0.1"
192.168.3.132 lw125:2008 - [25/Sep/2008:12:08:50 -0400] "POST /hiv-dskernel/ HTTP/1.1" 200 669 "http://lw125:2008/hiv-dskernel/" "Mozilla/5.0 (X11	U	Linux x86_64	en-US	rv:1.9.0.1) Gecko/2008072820 Firefox/3.0.1"
192.168.3.132 lw125:2008 - [25/Sep/2008:12:09:09 -0400] "GET /hiv-dskernel/ HTTP/1.1" 200 1553 "-" "Mozilla/5.0 (X11	U	Linux x86_64	en-US	rv:1.9.0.1) Gecko/2008072820 Firefox/3.0.1"
192.168.3.132 lw125:2008 - [25/Sep/2008:12:09:12 -0400] "POST /hiv-dskernel/ HTTP/1.1" 200 2868 "http://lw125:2008/hiv-dskernel/" "Mozilla/5.0 (X11	U	Linux x86_64	en-US	rv:1.9.0.1) Gecko/2008072820 Firefox/3.0.1"
192.168.3.132 lw125:2008 - [25/Sep/2008:12:10:44 -0400] "GET /hiv-dskernel/ HTTP/1.1" 200 1553 "-" "Mozilla/5.0 (X11	U	Linux x86_64	en-US	rv:1.9.0.1) Gecko/2008072820 Firefox/3.0.1"
192.168.3.132 lw125:2008 - [25/Sep/2008:12:11:03 -0400] "POST /hiv-dskernel/ HTTP/1.1" 200 734 "http://lw125:2008/hiv-dskernel/" "Mozilla/5.0 (X11	U	Linux x86_64	en-US	rv:1.9.0.1) Gecko/2008072820 Firefox/3.0.1"
192.168.3.132 lw125:2008 - [25/Sep/2008:12:12:26 -0400] "POST /hiv-dskernel/ HTTP/1.1" 200 721 "http://lw125:2008/hiv-dskernel/" "Mozilla/5.0 (X11	U	Linux x86_64	en-US	rv:1.9.0.1) Gecko/2008072820 Firefox/3.0.1"
192.168.3.132 lw125:2008 - [25/Sep/2008:12:12:48 -0400] "GET /hiv-dskernel/ HTTP/1.1" 200 1551 "-" "Mozilla/5.0 (X11	U	Linux x86_64	en-US	rv:1.9.0.1) Gecko/2008072820 Firefox/3.0.1"
192.168.3.132 lw125:2008 - [25/Sep/2008:12:12:51 -0400] "POST /hiv-dskernel/ HTTP/1.1" 200 721 "http://lw125:2008/hiv-dskernel/" "Mozilla/5.0 (X11	U	Linux x86_64	en-US	rv:1.9.0.1) Gecko/2008072820 Firefox/3.0.1"
192.168.3.132 lw125:2008 - [25/Sep/2008:12:14:36 -0400] "GET /hiv-dskernel/ HTTP/1.1" 200 1551 "-" "Mozilla/5.0 (X11	U	Linux x86_64	en-US	rv:1.9.0.1) Gecko/2008072820 Firefox/3.0.1"
192.168.3.132 lw125:2008 - [25/Sep/2008:12:14:39 -0400] "POST /hiv-dskernel/ HTTP/1.1" 200 721 "http://lw125:2008/hiv-dskernel/" "Mozilla/5.0 (X11	U	Linux x86_64	en-US	rv:1.9.0.1) Gecko/2008072820 Firefox/3.0.1"
192.168.3.132 lw125:2008 - [25/Sep/2008:12:14:42 -0400] "GET /hiv-dskernel/ HTTP/1.1" 200 1551 "-" "Mozilla/5.0 (X11	U	Linux x86_64	en-US	rv:1.9.0.1) Gecko/2008072820 Firefox/3.0.1"
192.168.3.132 lw125:2008 - [25/Sep/2008:12:14:45 -0400] "POST /hiv-dskernel/ HTTP/1.1" 200 721 "http://lw125:2008/hiv-dskernel/" "Mozilla/5.0 (X11	U	Linux x86_64	en-US	rv:1.9.0.1) Gecko/2008072820 Firefox/3.0.1"
192.168.3.132 lw125:2008 - [25/Sep/2008:12:16:21 -0400] "POST /hiv-dskernel/ HTTP/1.1" 200 9017 "http://lw125:2008/hiv-dskernel/" "Mozilla/5.0 (X11	U	Linux x86_64	en-US	rv:1.9.0.1) Gecko/2008072820 Firefox/3.0.1"
192.168.3.132 lw125:2008 - [25/Sep/2008:12:17:04 -0400] "POST /hiv-dskernel/ HTTP/1.1" 200 2949 "http://lw125:2008/hiv-dskernel/" "Mozilla/5.0 (X11	U	Linux x86_64	en-US	rv:1.9.0.1) Gecko/2008072820 Firefox/3.0.1"
192.168.3.132 lw125:2008 - [25/Sep/2008:12:17:07 -0400] "GET /hiv-dskernel/ HTTP/1.1" 200 1551 "-" "Mozilla/5.0 (X11	U	Linux x86_64	en-US	rv:1.9.0.1) Gecko/2008072820 Firefox/3.0.1"
192.168.3.132 lw125:2008 - [25/Sep/2008:12:19:59 -0400] "POST /hiv-dskernel/ HTTP/1.1" 200 957883 "http://lw125:2008/hiv-dskernel/" "Mozilla/5.0 (X11	U	Linux x86_64	en-US	rv:1.9.0.1) Gecko/2008072820 Firefox/3.0.1"
192.168.3.132 lw125:2008 - [25/Sep/2008:12:21:22 -0400] "GET /hiv-dskernel/ HTTP/1.1" 200 1551 "-" "Mozilla/5.0 (X11	U	Linux x86_64	en-US	rv:1.9.0.1) Gecko/2008072820 Firefox/3.0.1"
192.168.3.132 lw125:2008 - [25/Sep/2008:12:21:26 -0400] "POST /hiv-dskernel/ HTTP/1.1" 200 2564 "http://lw125:2008/hiv-dskernel/" "Mozilla/5.0 (X11	U	Linux x86_64	en-US	rv:1.9.0.1) Gecko/2008072820 Firefox/3.0.1"
192.168.3.132 lw125:2008 - [25/Sep/2008:12:21:36 -0400] "GET /hiv-dskernel/ HTTP/1.1" 200 1551 "-" "Mozilla/5.0 (X11	U	Linux x86_64	en-US	rv:1.9.0.1) Gecko/2008072820 Firefox/3.0.1"
192.168.3.132 lw125:2008 - [25/Sep/2008:12:21:42 -0400] "POST /hiv-dskernel/ HTTP/1.1" 200 1437 "http://lw125:2008/hiv-dskernel/" "Mozilla/5.0 (X11	U	Linux x86_64	en-US	rv:1.9.0.1) Gecko/2008072820 Firefox/3.0.1"
192.168.3.132 lw125:2008 - [25/Sep/2008:12:21:51 -0400] "GET /hiv-dskernel/ HTTP/1.1" 200 1551 "-" "Mozilla/5.0 (X11	U	Linux x86_64	en-US	rv:1.9.0.1) Gecko/2008072820 Firefox/3.0.1"
192.168.3.132 lw125:2008 - [25/Sep/2008:12:21:55 -0400] "POST /hiv-dskernel/ HTTP/1.1" 200 1433 "http://lw125:2008/hiv-dskernel/" "Mozilla/5.0 (X11	U	Linux x86_64	en-US	rv:1.9.0.1) Gecko/2008072820 Firefox/3.0.1"
192.168.3.132 lw125:2008 - [25/Sep/2008:12:22:03 -0400] "GET /hiv-dskernel/ HTTP/1.1" 200 1551 "-" "Mozilla/5.0 (X11	U	Linux x86_64	en-US	rv:1.9.0.1) Gecko/2008072820 Firefox/3.0.1"
192.168.3.132 lw125:2008 - [25/Sep/2008:12:22:07 -0400] "POST /hiv-dskernel/ HTTP/1.1" 200 2564 "http://lw125:2008/hiv-dskernel/" "Mozilla/5.0 (X11	U	Linux x86_64	en-US	rv:1.9.0.1) Gecko/2008072820 Firefox/3.0.1"
192.168.3.132 lw125:2008 - [25/Sep/2008:12:22:09 -0400] "GET /hiv-dskernel/ HTTP/1.1" 200 1551 "-" "Mozilla/5.0 (X11	U	Linux x86_64	en-US	rv:1.9.0.1) Gecko/2008072820 Firefox/3.0.1"
192.168.3.132 lw125:2008 - [25/Sep/2008:12:22:19 -0400] "POST /hiv-dskernel/ HTTP/1.1" 200 1501 "http://lw125:2008/hiv-dskernel/" "Mozilla/5.0 (X11	U	Linux x86_64	en-US	rv:1.9.0.1) Gecko/2008072820 Firefox/3.0.1"
192.168.3.132 lw125:2008 - [25/Sep/2008:12:23:05 -0400] "POST /hiv-dskernel/ HTTP/1.1" 200 1242 "http://lw125:2008/hiv-dskernel/" "Mozilla/5.0 (X11	U	Linux x86_64	en-US	rv:1.9.0.1) Gecko/2008072820 Firefox/3.0.1"
192.168.3.132 lw125:2008 - [25/Sep/2008:12:23:08 -0400] "GET /hiv-dskernel/ HTTP/1.1" 200 1551 "-" "Mozilla/5.0 (X11	U	Linux x86_64	en-US	rv:1.9.0.1) Gecko/2008072820 Firefox/3.0.1"
192.168.3.132 lw125:2008 - [25/Sep/2008:12:23:18 -0400] "POST /hiv-dskernel/ HTTP/1.1" 200 2305 "http://lw125:2008/hiv-dskernel/" "Mozilla/5.0 (X11	U	Linux x86_64	en-US	rv:1.9.0.1) Gecko/2008072820 Firefox/3.0.1"
192.168.3.132 lw125:2008 - [25/Sep/2008:12:23:27 -0400] "GET /hiv-dskernel/ HTTP/1.1" 200 1551 "-" "Mozilla/5.0 (X11	U	Linux x86_64	en-US	rv:1.9.0.1) Gecko/2008072820 Firefox/3.0.1"
192.168.3.132 lw125:2008 - [25/Sep/2008:12:23:56 -0400] "POST /hiv-dskernel/ HTTP/1.1" 200 2305 "http://lw125:2008/hiv-dskernel/" "Mozilla/5.0 (X11	U	Linux x86_64	en-US	rv:1.9.0.1) Gecko/2008072820 Firefox/3.0.1"
192.168.3.132 lw125:2008 - [25/Sep/2008:12:24:18 -0400] "GET /hiv-dskernel/ HTTP/1.1" 200 1551 "-" "Mozilla/5.0 (X11	U	Linux x86_64	en-US	rv:1.9.0.1) Gecko/2008072820 Firefox/3.0.1"
192.168.3.132 lw125:2008 - [25/Sep/2008:12:24:21 -0400] "POST /hiv-dskernel/ HTTP/1.1" 200 1248 "http://lw125:2008/hiv-dskernel/" "Mozilla/5.0 (X11	U	Linux x86_64	en-US	rv:1.9.0.1) Gecko/2008072820 Firefox/3.0.1"
192.168.3.132 lw125:2008 - [25/Sep/2008:12:24:42 -0400] "GET /hiv-dskernel/ HTTP/1.1" 200 1551 "-" "Mozilla/5.0 (X11	U	Linux x86_64	en-US	rv:1.9.0.1) Gecko/2008072820 Firefox/3.0.1"
192.168.3.132 lw125:2008 - [25/Sep/2008:12:24:58 -0400] "POST /hiv-dskernel/ HTTP/1.1" 200 2293 "http://lw125:2008/hiv-dskernel/" "Mozilla/5.0 (X11	U	Linux x86_64	en-US	rv:1.9.0.1) Gecko/2008072820 Firefox/3.0.1"
192.168.3.132 lw125:2008 - [25/Sep/2008:12:27:19 -0400] "GET /hiv-dskernel/ HTTP/1.1" 200 1551 "-" "Mozilla/5.0 (X11	U	Linux x86_64	en-US	rv:1.9.0.1) Gecko/2008072820 Firefox/3.0.1"
192.168.3.132 lw125:2008 - [25/Sep/2008:12:34:59 -0400] "GET /hiv-dskernel/ HTTP/1.1" 200 1551 "-" "Mozilla/5.0 (X11	U	Linux x86_64	en-US	rv:1.9.0.1) Gecko/2008072820 Firefox/3.0.1"
192.168.3.8 lw125:2008 - [25/Sep/2008:12:36:27 -0400] "GET /hiv-dskernel/ HTTP/1.1" 200 1551 "-" "Mozilla/5.0 (X11	U	Linux x86_64	en-US	rv:1.9.0.1) Gecko/2008072820 Firefox/3.0.1"
192.168.3.8 lw125:2008 - [25/Sep/2008:12:36:34 -0400] "POST /hiv-dskernel/ HTTP/1.1" 200 2329 "http://genome.ulaval.ca/hiv-dskernel/" "Mozilla/5.0 (X11	U	Linux x86_64	en-US	rv:1.9.0.1) Gecko/2008072820 Firefox/3.0.1"
192.168.3.8 lw125:2008 - [25/Sep/2008:12:37:19 -0400] "GET /hiv-dskernel HTTP/1.1" 301 0 "-" "Mozilla/5.0 (Windows	U	Windows NT 5.1	en-US	rv:1.8.1.16) Gecko/20080702 Firefox/2.0.0.16"
192.168.3.8 lw125:2008 - [25/Sep/2008:12:37:19 -0400] "GET /hiv-dskernel/ HTTP/1.1" 200 1551 "-" "Mozilla/5.0 (Windows	U	Windows NT 5.1	en-US	rv:1.8.1.16) Gecko/20080702 Firefox/2.0.0.16"
192.168.3.8 lw125:2008 - [25/Sep/2008:12:37:26 -0400] "POST /hiv-dskernel/ HTTP/1.1" 200 2318 "http://genome.ulaval.ca/hiv-dskernel/" "Mozilla/5.0 (Windows	U	Windows NT 5.1	en-US	rv:1.8.1.16) Gecko/20080702 Firefox/2.0.0.16"
192.168.3.8 lw125:2008 - [25/Sep/2008:12:37:45 -0400] "GET /hiv-dskernel/ HTTP/1.1" 200 1551 "-" "Mozilla/5.0 (Windows	U	Windows NT 5.1	en-US	rv:1.8.1.16) Gecko/20080702 Firefox/2.0.0.16"
192.168.3.8 lw125:2008 - [25/Sep/2008:12:42:21 -0400] "GET /hiv-dskernel/Classifier.cpp HTTP/1.1" 200 9317 "-" "Mozilla/5.0 (X11	U	Linux x86_64	en-US	rv:1.9.0.1) Gecko/2008072820 Firefox/3.0.1"
192.168.3.8 lw125:2008 - [25/Sep/2008:12:42:28 -0400] "GET /hiv-dskernel/Classifier.cpp HTTP/1.1" 200 9317 "-" "Mozilla/5.0 (X11	U	Linux x86_64	en-US	rv:1.9.0.1) Gecko/2008072820 Firefox/3.0.1"
192.168.3.8 lw125:2008 - [25/Sep/2008:12:44:24 -0400] "GET /hiv-dskernel/ HTTP/1.1" 200 1552 "-" "Mozilla/5.0 (X11	U	Linux x86_64	en-US	rv:1.9.0.1) Gecko/2008072820 Firefox/3.0.1"
192.168.3.8 lw125:2008 - [25/Sep/2008:12:44:28 -0400] "POST /hiv-dskernel/ HTTP/1.1" 200 2294 "http://genome.ulaval.ca/hiv-dskernel/" "Mozilla/5.0 (X11	U	Linux x86_64	en-US	rv:1.9.0.1) Gecko/2008072820 Firefox/3.0.1"
