# Supplementary material for: HIV-1 coreceptor usage prediction without multiple alignments: an application of string kernels
Source: Retrovirology. 2008 Dec 4;5:110. doi: 10.1186/1742-4690-5-110 (PMC2637298; doi:10.1186/1742-4690-5-110)
Supplement: Additional file 1 — Source code and data. Web server, classifiers, discriminant vectors and data sets. [file 1742-4690-5-110-S1.zip › supplements/web-server/hiv-dskernel/lighttpd.conf]

var.root = "/home/hiv-dskernel/hiv-dskernel/"
server.modules = ( "mod_cgi" ,"mod_access", "mod_accesslog")
server.document-root = root
server.port = 2008
server.errorlog            = root+"/error.log"
accesslog.filename         = root+"/access.log"
cgi.assign = ( "/hiv-dskernel/Classifier.cgi" => "")
index-file.names = ("Classifier.cgi")
