# Supplementary material for: HIV-1 coreceptor usage prediction without multiple alignments: an application of string kernels
Source: Retrovirology. 2008 Dec 4;5:110. doi: 10.1186/1742-4690-5-110 (PMC2637298; doi:10.1186/1742-4690-5-110)
Supplement: Additional file 1 — Source code and data. Web server, classifiers, discriminant vectors and data sets. [file 1742-4690-5-110-S1.zip › supplements/web-server/hiv-dskernel/models/DS.CXCR4]

SVM-light Version V6.01
4 # kernel type
2850 # kernel parameter -d 
1 # kernel parameter -g 
1 # kernel parameter -s 
1 # kernel parameter -r 
tmp/MATRIX.30# kernel parameter -u 
0 # highest feature index 
1425 # number of training documents 
578 # number of support vectors plus 1 
-0.30799276 # threshold b, each following line is a SV (starting with alpha*y)
-4.6850402233066461938834623701666e-05 # 0
-1.4517620765303242423615096012846e-05 # 1
-3.28130352651336063618195274319e-07 # 3
-8.0309644567113506373684864159124e-06 # 1249
-5.8228564188667534222291002898864e-06 # 5
2.0541134766029226714056238334294e-05 # 2
0.00010000000000000000479217360238593 # 7
7.6908460928418245761400279247866e-06 # 9
2.5216476993378142369348071660795e-05 # 11
1.1789084512478245029155204948168e-05 # 16
-9.2713866970465001141749050717067e-05 # 41
9.068868452566883765330468802901e-05 # 603
-4.5721525616778893206723632935962e-05 # 305
7.791510685832954636112490653943e-05 # 68
-9.3951393022712890908945335133318e-06 # 689
0.00010000000000000000479217360238593 # 27
-9.3054101625479699461118698877726e-05 # 144
0.00010000000000000000479217360238593 # 1252
-0.00010000000000000000479217360238593 # 260
0.00010000000000000000479217360238593 # 614
-0.00010000000000000000479217360238593 # 218
0.00010000000000000000479217360238593 # 1364
-0.00010000000000000000479217360238593 # 330
0.00010000000000000000479217360238593 # 919
-9.4964115273932266504501586990017e-05 # 433
0.00010000000000000000479217360238593 # 788
-7.5028107436052500229389794483836e-05 # 88
0.00010000000000000000479217360238593 # 1151
-0.00010000000000000000479217360238593 # 608
0.00010000000000000000479217360238593 # 1406
-0.00010000000000000000479217360238593 # 520
0.00010000000000000000479217360238593 # 49
-0.00010000000000000000479217360238593 # 211
3.8150190557704211102331426364032e-05 # 443
-2.3119354396221539187517967500751e-06 # 173
0.00010000000000000000479217360238593 # 315
-0.00010000000000000000479217360238593 # 1392
4.7953451099432432142011251130498e-05 # 877
-6.3142377766580474681996221208991e-06 # 236
4.8801007468717419511636951279243e-05 # 789
-1.646445311275955036188706551159e-06 # 526
-2.0664392337391633661406939448391e-05 # 77
6.1427534676512381378414573429581e-05 # 379
5.3380958411889707507583247014793e-05 # 1127
-4.3845005270963893187659288219749e-05 # 1013
0.00010000000000000000479217360238593 # 857
3.7113110374541282202292408198829e-05 # 584
-0.00010000000000000000479217360238593 # 271
3.563255535163762217866142978373e-05 # 1317
-7.1326785394384688179618414505256e-07 # 1279
-2.9006949059659599198879656456462e-05 # 963
1.6371452931076043563456828833225e-05 # 627
-1.1634208974914910013505851826832e-05 # 751
1.9259225035232018896202282887131e-05 # 1337
-2.4579851491235562644180334679334e-05 # 183
-1.9632178091294933574466677339565e-05 # 1415
0.00010000000000000000479217360238593 # 950
-0.00010000000000000000479217360238593 # 308
2.1536010203701621098420007638374e-05 # 119
-2.3909711198036098989865363972918e-05 # 82
2.628387642307491048961239077375e-05 # 378
-1.2347399239405597523859710318295e-05 # 471
6.2293953416246621913356096289505e-05 # 895
-5.9200880850741197794560692624355e-06 # 499
1.4231260961845099767856745454075e-05 # 1319
-1.0779972685026132698756819172647e-05 # 847
-1.6652466497035871138181553630098e-05 # 568
1.9090491602457843582250560099389e-05 # 365
-1.3837892375750184974269110793621e-05 # 331
3.3473343818149849972221065996791e-05 # 538
-1.6929186562391725432005426532633e-05 # 984
2.992684384058157210446900198253e-05 # 853
-3.4888854162030733930372709133971e-06 # 1302
3.8226698297784094510674834932473e-05 # 1035
-1.5826169217367766267525602819077e-05 # 163
0.00010000000000000000479217360238593 # 1009
-9.7718758425402384398643362839465e-05 # 17
3.5428610179162893425303115790825e-05 # 55
-1.0693950310709872029112099678372e-05 # 1385
1.2920397019073438056244174099163e-05 # 910
-6.4506234665661236956377480589175e-06 # 915
4.5831785749395353871202957174447e-05 # 753
-2.241107257933848726600897793837e-05 # 1309
-1.2162912055980584893942822444224e-05 # 87
0.00010000000000000000479217360238593 # 98
-9.7852190265734155082827383509425e-05 # 166
7.6698575206033862234830666970709e-05 # 205
-3.7895500574512622357029739683654e-05 # 605
1.8238733194659303651517442967922e-05 # 623
-9.750158212769582667363635342106e-06 # 630
3.3511748000489514898430493117232e-05 # 612
-2.1122057694956588848279530057361e-05 # 639
1.9837088755611912864245879872804e-05 # 1104
-1.7641072158381784404888870110284e-05 # 1179
-1.3356989074174337319518210409619e-05 # 732
0.00010000000000000000479217360238593 # 320
-0.00010000000000000000479217360238593 # 171
1.4653526996362129097427502710804e-05 # 881
-1.115353339071289449978101326888e-05 # 515
4.6242120584018771875349507194386e-05 # 311
-1.9642361546660489425195853657735e-06 # 388
1.2873558385341459309246341102817e-05 # 1376
-7.0587680596958514797232761561752e-06 # 150
6.7011090289864734404336014950143e-06 # 426
-1.8501466143849344838214279751476e-05 # 328
-1.0835189248905787386578931930092e-05 # 1323
1.648234720315490788380974329641e-05 # 1322
-2.0275697572461601393299310269747e-05 # 103
4.3951248387970205655766314789545e-05 # 828
-7.8593532224492065771338442092819e-06 # 217
2.4729812313405091859629808537235e-05 # 463
-2.1255224362560464206484828197929e-05 # 262
2.6197934437965783382269366330597e-05 # 455
-2.1372281253045041814805221624951e-05 # 728
0.00010000000000000000479217360238593 # 177
-0.00010000000000000000479217360238593 # 122
1.7547643981981889604523927594926e-05 # 962
1.6044304985171616115702947213961e-05 # 801
-1.7249948084398386853512835648061e-05 # 232
1.9005883290147457167357236684779e-05 # 48
-1.7776710654717673532705310424085e-05 # 1048
2.1276836467421306122067836685829e-05 # 1022
-2.9511284165817185082920579008992e-05 # 1272
-1.3941844680429804368489328514347e-05 # 591
2.6358241254356672280756770931909e-05 # 136
-6.7611639972331114158523093782271e-06 # 648
2.2951691503670396273494025418671e-05 # 590
-2.0878417823933931578728878664108e-05 # 693
2.9440988055066064576440615363495e-05 # 51
-9.8739097555930284617377312716968e-06 # 78
3.7052855397317442176854940250053e-05 # 955
-8.6629025603253695657791216833132e-06 # 889
3.3381191564245285639117577503043e-06 # 411
-1.4326709898477107924886012058074e-05 # 250
1.9444712883818246300371423984643e-05 # 1002
-1.5226882025496359798831351450854e-05 # 1368
2.1109197441461299843282542476608e-05 # 416
-2.2478731451284002820735150041109e-05 # 80
1.5582881831214042019344984124629e-05 # 170
-9.3795705798672076333559466387868e-06 # 15
4.2054277746849256635480740484923e-05 # 771
-3.1522475261997936200105557835727e-05 # 1219
-1.5653052680254294092053804487996e-05 # 1207
3.6328163895361158491729980379858e-05 # 91
-2.2105057753928022718382245814794e-05 # 483
2.4868833934655552978009243614288e-05 # 169
-1.8987839069418820391087557308829e-05 # 327
1.6203217804596919293007653561922e-05 # 807
-4.8229657076300701552666085059062e-06 # 10
-1.0096393592267410057585971805416e-05 # 286
2.0875828973904653266787170839969e-05 # 128
-9.8427174876279650519344047165937e-06 # 596
7.9719643676479498068570064828187e-06 # 456
-1.6092754372582597282778649194768e-05 # 1185
1.2790695206534232963792481474474e-05 # 227
-1.1716902189776361387302597294457e-05 # 447
1.2323994852661546750061984101254e-05 # 59
-1.682669749728130800738197525579e-05 # 20
4.307549652874633473145955797623e-06 # 620
-1.5245904093397662836602453328982e-05 # 1006
1.8004206557679410519905507936933e-05 # 264
-1.7992382437623849527003408454995e-05 # 43
1.0625000686666210970138767011317e-05 # 73
-1.4245424491586204421528054353541e-05 # 752
2.8871234652010491076364745444138e-05 # 927
-1.8079440627182595904311190881941e-05 # 291
1.4101974976709012851629893026129e-05 # 1297
-1.3268314232472498315922905531838e-05 # 1075
1.8947576124887627709502888051496e-05 # 165
-1.6128986879794618989128474062511e-05 # 361
-1.4456119192351330333652995041582e-05 # 200
1.2244391136604443622135258984418e-05 # 1333
-1.5748024964370044303683601749633e-05 # 1400
1.1767503838048111618392634059038e-05 # 791
-1.7121989307932674749448270778984e-05 # 121
1.4613012171536921370885997450983e-05 # 676
-1.5452988924640541725831488495402e-05 # 275
7.465028200291879412740271571014e-06 # 1164
-8.7219313022133546027580067172558e-06 # 1260
1.5084574485133465335815264318775e-05 # 223
-2.3075328019237699526261531346449e-05 # 478
8.3292958169023451406439914612712e-06 # 197
-1.3655484249419030473669117720092e-05 # 808
5.9187613293613558937910322510501e-06 # 107
-1.6384648367944769977453192688621e-05 # 374
1.0242949899877574907250399327552e-05 # 586
-1.7935875954125403544453173920736e-05 # 580
1.2283290992807574052163473166122e-05 # 445
-1.5649972946842658860864411218827e-05 # 1066
-1.7265768819156085731687452766714e-05 # 352
1.5361957011286922735729051914255e-05 # 1292
-1.2909847388726509474841767921571e-05 # 644
1.1300307957559533870886374351539e-05 # 297
-1.2531163788028591506867361060618e-05 # 986
1.4805641702135835326733896699647e-05 # 1153
-1.0147809562939432616464861813821e-05 # 504
8.980694336377139768692531851535e-06 # 708
1.5049682422368052821899306326081e-05 # 428
-1.1945863109491628253379380542043e-05 # 991
9.5489365782192228021291874329179e-06 # 399
-1.0602060895501780432743921256389e-05 # 946
-1.573800720650858739509125872047e-05 # 1057
-8.2264782130923337763114822074328e-06 # 964
8.1859992397804819379975027615615e-06 # 45
-1.6255688752121731259015283144187e-05 # 1377
5.1487012531025813338154094311871e-06 # 886
-1.2916902010685883482989447235134e-05 # 342
9.1267777944424088377214226985856e-06 # 309
-1.5453097514716780024263478865443e-05 # 53
8.621311948069148041310684471572e-06 # 664
-1.2359734117357056148588274890887e-05 # 371
-5.6596196073561947869853296089193e-06 # 454
1.311463098230455802579736551694e-05 # 856
-1.295890546267939521802702723674e-05 # 1231
1.3407153854291312247487208408891e-05 # 143
-1.8112302992140202640434024083937e-05 # 402
1.2284527658197186763687665245204e-05 # 1129
-1.2373804170528883664029011490992e-05 # 1171
8.6955828781970115570710763708284e-06 # 294
-1.0805624299022663727977422443161e-05 # 1412
1.4113624185479438247290545627166e-05 # 1363
-1.0082471247814831313447878069489e-05 # 901
1.2379584446861555891892213432381e-05 # 531
-1.0213659599825166600589945731237e-05 # 1379
6.5841420187856128373791834984541e-06 # 803
-1.3464316638521273809011961908322e-05 # 1196
1.1967909527270754663479807033966e-05 # 1095
-1.1983145783396026277413393135163e-05 # 140
8.4235543957693591467878954648363e-06 # 213
-8.6229863872122555778793745462352e-06 # 1345
1.1744978266544952972909830746229e-05 # 438
-9.5962252863302074847723366346486e-06 # 1250
1.4566300825992990817907279943455e-05 # 100
-1.2733641980845138735769887794458e-05 # 249
1.2375720108576798559772355612374e-05 # 1394
-1.3392316054409655290912371794487e-05 # 759
1.088199718219114601005549636259e-05 # 345
-9.6854096707380149148614370546717e-06 # 95
1.1100735639786691672176513479009e-05 # 583
-1.622584328586590223224978002392e-05 # 503
-1.0501250166501419373507597576634e-05 # 553
1.4117633203352699015702652329818e-05 # 549
-1.470338779186370253880891678655e-05 # 506
-1.2166707625602779074391185387682e-05 # 814
7.9369682924247990444795511355558e-06 # 511
-1.1771061981169394613697641582828e-05 # 1081
1.0743161634964022875722046423963e-05 # 356
-1.1325841962847661882488395357349e-05 # 779
1.8429531276420079913399771576188e-05 # 139
-9.5977342051485432312040932401054e-06 # 377
1.1624477384247882877691369907236e-05 # 64
-6.797979154586979800905729987015e-06 # 488
6.7511750886318096006991941460118e-06 # 42
-1.1112802286887557296629625014361e-05 # 672
-1.1846182883042942907960912157783e-05 # 436
1.0110287703590531432516416709966e-05 # 1225
-1.2820754150556176278780325106244e-05 # 276
-7.8369380069845033200863840261441e-06 # 731
-2.3730379629201645035789861037934e-05 # 86
-1.2023081789488584733669070125917e-05 # 1253
9.3580906226137857973875269768094e-06 # 622
-1.1011024803897793500687130041626e-05 # 1008
7.7790097634290293084329687145484e-06 # 1100
-9.9242032444189061878795504734185e-06 # 884
6.5527760980948665029658002645352e-06 # 210
-9.1957763525683217206881103766847e-06 # 44
1.113709822946977367401182046347e-05 # 564
-1.2000896030909023000018964744129e-05 # 643
-1.0568440237108233509515792247768e-05 # 1204
7.9929502021414188737665276751621e-06 # 876
-1.2841301632764244979121454059978e-05 # 277
1.0798125288847827720471218848619e-05 # 913
-1.0459284629036883203863535218847e-05 # 887
-1.0408852540873149287222604320036e-05 # 1326
8.9479771866670712295119965995482e-06 # 34
-1.157565832321069149580660545551e-05 # 132
1.1042384339667930776918494673033e-05 # 774
-5.1841205379213146776213282096446e-06 # 1222
5.1841205379213138305883809553443e-06 # 1220
-1.0046205483003278161480836816466e-05 # 836
1.517749454472599073332188951424e-05 # 181
-8.429855622442881891900196000833e-06 # 357
-8.0746039842371317450447562591442e-06 # 758
7.4213798373293427389370789659662e-06 # 656
-1.1039474623451037303884826601408e-05 # 1387
-1.0765458996852913481725479150075e-05 # 176
1.025536734313291462061291936525e-05 # 75
-7.023095465203561184211293599855e-06 # 618
1.1594501636425136973664561101938e-05 # 120
-5.8587958859350328159843954156649e-06 # 832
9.5038988206125514930340883457127e-06 # 1039
-6.7680219992012136389302433270299e-06 # 1314
8.717537257502109182723259994674e-06 # 280
-1.2151234408771792810618518621002e-05 # 607
1.0315793369115583958837631395333e-05 # 686
-1.1305145426840157381375220890796e-05 # 187
6.471424123944679688842217951672e-06 # 1060
-1.0211856326251305123278302622314e-05 # 99
-9.0331137895046197789326869465043e-06 # 555
-1.3900073884395720068643011180232e-05 # 519
-1.1759538646944116079386469242429e-05 # 381
1.1591069680812958499747412910441e-05 # 696
-1.7248174089821038154190374624974e-05 # 1242
8.6092714720552017231003372188525e-06 # 117
-1.2563086399925122127159762830395e-05 # 405
-1.1368328714244583981852511345156e-05 # 135
1.2168235529226136882631481572759e-05 # 37
-8.5781206987935601715944064493691e-06 # 1046
5.4113378589169479733955378519816e-06 # 985
-7.7936767135589648099148682436343e-06 # 258
9.3306088661834646357830236329534e-06 # 992
-1.05584697322283589199449008178e-05 # 367
5.7143325143201696304632621059572e-06 # 615
-9.4722572471981340862983225759031e-06 # 350
-9.317110284070554191261995247153e-06 # 641
8.6442193358638030474712377060342e-06 # 551
-9.7364171081615879263602281179502e-06 # 288
-1.0987948971196012052514712209472e-05 # 389
9.1270661359641410862808888482256e-06 # 159
-1.1018933509493235729228763353227e-05 # 404
-7.1603117891374117888730194136926e-06 # 19
8.4806490683776600904330081331928e-06 # 364
-7.9024507565272236156612983837277e-06 # 1004
-9.8041108814111487879724288196925e-06 # 347
-8.3416482813466685743326867186198e-06 # 310
9.7766394237067313487555414441843e-06 # 469
-7.407495166845107063564174199044e-06 # 998
9.9368685126695446206647119313793e-06 # 1334
-5.1720163688090001820633553886175e-06 # 599
-1.2713452944119175733552785934055e-05 # 130
9.2734762441777532864352687203002e-06 # 633
-8.6390998351245218281942855886868e-06 # 741
8.0959600294216731462349292969272e-06 # 1239
-6.937845754004131449505995976601e-06 # 1244
7.4580263029824484346304996895682e-06 # 1230
-7.5890767189420339772351273288642e-06 # 261
8.1373597874862453355627317508336e-06 # 24
-8.1713134777663739026281816690833e-06 # 776
-1.2366813524559725563818635141189e-05 # 201
7.0280496954860324245167174650462e-06 # 1291
-7.302485604103481849655281343825e-06 # 680
9.5225090846784227942376649389544e-06 # 146
-8.2121485994435770849886324640465e-06 # 947
-5.8942853068323016686095965066539e-06 # 129
-8.2708676186804308175888264531572e-06 # 466
7.4824874541436546217980721462659e-06 # 220
-5.9580097431895200681887907190326e-06 # 477
9.7304838868689842739821346806472e-06 # 96
-7.5375657713006671310838717470215e-06 # 702
-8.3683771269114782111013528531629e-06 # 988
1.3977303675472018301998919365126e-05 # 458
-9.1151845315783400057084093215387e-06 # 781
-1.1324134600998572085196400283102e-05 # 707
-5.9779985916382959236200014818685e-06 # 1310
-3.9095224786724205130392095774994e-06 # 390
-6.0137952453685664095219334801534e-06 # 1371
-5.5141336661810179368297703261792e-06 # 1274
-8.4540902130995340462912834844644e-06 # 125
-7.6702189884180087590080654447178e-06 # 528
-5.3383803540082739127504984910644e-06 # 196
6.4180013669217271540345763625179e-06 # 800
-6.5229467008537976113833473101877e-06 # 1040
-8.2272201809637775053989788842657e-06 # 1215
7.2140028588578418048760446112944e-06 # 167
-7.7598515295733954132183576857251e-06 # 90
3.8414857467280664785297221441862e-06 # 29
-5.7864257804515076421430531949941e-06 # 1017
-4.7443935200267408816955996830877e-06 # 1112
-6.0777750009297613976500841703743e-06 # 1168
-3.6383397596107652625539372048813e-06 # 885
3.8337217153085752948640969883787e-06 # 215
-5.6385897796859857066258288338378e-06 # 384
7.2180872810657190633476174013161e-06 # 101
-7.9121417194542259212130738688096e-06 # 481
-2.924556357096828886451200454899e-06 # 700
-4.5180025347465103239294297032824e-06 # 1025
1.1929149623399043964023201469526e-05 # 663
7.1444693881183384174767860008703e-06 # 33
-7.0733039520892379298927510333783e-06 # 746
7.4316123660261549933305977311271e-06 # 206
-1.1494188663637723541539534255485e-05 # 254
7.5349557040124040581808954886167e-06 # 1370
-6.1110979033591491084778657416621e-06 # 997
1.0392803895348638008465542992287e-05 # 934
-6.7309902660584567760126452340419e-06 # 1143
1.0972033553823137510445720477215e-05 # 1414
1.7656888127842192267799581451015e-05 # 21
-5.1057918059865775139549021188756e-06 # 420
5.0056949142666427591727949797384e-06 # 1341
-5.5338253086053864861692738741361e-06 # 829
-6.8153538256887230222902211707048e-06 # 1372
8.9765634721818810632873453236868e-06 # 1124
-4.5524595388826705956333666669433e-06 # 733
-7.4226147755383654671941344449504e-06 # 35
7.403197540028974967061398126944e-06 # 204
-4.5124483263814591234666141750242e-06 # 216
-9.9188006142514905560036639342592e-06 # 1408
6.6927767803603843016230917628562e-06 # 1211
-5.0384608213208384919126053835825e-06 # 1150
-5.6813787582797975982389776516968e-06 # 821
8.8678618098545640196974509938954e-06 # 666
-4.3845367508798315666859214678741e-06 # 18
8.0576235340118624575402733745122e-06 # 1135
-6.192653354585497130018433009635e-06 # 671
6.4974542844822131236470763582247e-06 # 1192
-5.5974587665460473202665159231373e-06 # 823
-6.1050344266385706638649785715778e-06 # 138
-5.5253789433738659692693998004565e-06 # 1077
-5.5390263752423754019509755108785e-06 # 1119
-5.4928670056460820227952832062179e-06 # 230
6.870761278858465212059526000532e-06 # 944
-9.6448562683814315852617524149615e-06 # 714
6.9125830625693648198650149983013e-06 # 354
-2.5488165066374469334151489641194e-06 # 332
7.9663004757158906415492188868299e-06 # 30
-7.4734629933235670204644610081779e-06 # 316
-5.6349403590807887424064120951428e-06 # 1159
-5.1983068936274771083372141233792e-06 # 951
-4.3469790829713758853621551059287e-06 # 685
-4.118076854187049977906384667925e-06 # 541
-7.0640985394271177863468290369919e-06 # 151
-5.0480270124010734222506045776324e-06 # 688
4.1607705808254696525473950718954e-06 # 61
-8.2676613584479705933941856565994e-06 # 403
-6.5184575714862543724696306024491e-06 # 1420
-6.1898588082043995233470778938312e-06 # 841
7.1019326512564041745719650711166e-06 # 1353
4.465391259518712182804197480257e-06 # 92
4.9365239164501895606507186897716e-06 # 408
6.7161846094229842537063311647128e-06 # 69
-7.5022395796700458745842957086758e-06 # 1418
-5.1351868071680272805458813967228e-06 # 902
7.5746614697985085155494330844128e-06 # 859
7.032524196072544247040122383785e-06 # 619
5.8273698797119794726834252074354e-06 # 740
-3.3694784061309342554867401337004e-06 # 270
6.2269078522954448223032317133452e-06 # 678
-5.718947095677910800245059147473e-06 # 244
3.8657106598006103726980486889886e-06 # 1248
-6.9803371193216154193001560246401e-06 # 32
4.8686100625052963777558180658023e-06 # 190
-4.703034029743600269392236196131e-06 # 272
-4.6835727142590542819390250772749e-06 # 675
-4.3806749535442198646988283539105e-06 # 123
-3.1859443906272627804047211513838e-06 # 918
-1.2142292583231170191864108087731e-05 # 974
-5.0740799373688758678929353052034e-06 # 849
-3.3877329959258096849276063744494e-06 # 65
-5.0588888048288264054005991532392e-06 # 819
4.2959423186753717781977655876258e-06 # 1259
-5.7249539831601992066474442200086e-06 # 1193
-6.3866454377215962044667119101859e-06 # 131
4.9983698233253696905395262184424e-06 # 778
-3.8117814946044237291709368131709e-06 # 298
-5.3988634734383811046467931127335e-06 # 380
-4.5890082277229450653951124683427e-06 # 1390
-4.8079626050333232762648213998169e-06 # 795
4.3094768304203002982628693817713e-06 # 784
-2.9786687048605972673071158596247e-06 # 424
4.9404747334730459817474929051784e-06 # 452
-5.8008938137030679652690265402093e-06 # 572
-5.056647022685749936544465088506e-06 # 221
-5.5649891777023530460804905117822e-06 # 312
-7.8324409678852085331911270227323e-06 # 945
-3.7019786070784342872500623927712e-06 # 124
-3.0944472546978967728318818397604e-06 # 295
-3.6987274307725889439053736790219e-06 # 1054
6.6672456970005611036496871724122e-06 # 85
-3.5985373649118038112269986339431e-06 # 1328
-4.6323227154426475793837052197244e-06 # 539
-3.8653954894855306389849988746299e-06 # 1303
-3.6067844989653941736667229489566e-06 # 611
-3.7185854465396910643025258497163e-06 # 1092
-3.453443941533042798154931607435e-06 # 52
3.9235787566741217848790938826919e-06 # 109
-4.2679434320497964736301071964064e-06 # 1356
-3.1050997487058266956184374857353e-06 # 593
-2.7202505021200303299072024293404e-06 # 1197
-6.7394413314151684475617962166716e-06 # 207
-2.626315698810459904258404403854e-06 # 561
-5.1668335183696325330613731419138e-06 # 1254
4.1290366289087910434000075476924e-06 # 1144
-2.9354043616742101987940674612254e-06 # 162
-3.2101649254098410394067664164197e-06 # 993
5.9976015110724145937303765363513e-06 # 485
-3.9018303722384280407759274411639e-06 # 891
-5.5074608545077673258522077404109e-06 # 631
-3.6336980706184310633242995347558e-06 # 317
3.3987184849298840879077299864663e-06 # 1065
7.2088523744072474628316431199959e-06 # 238
-2.5518797760074005130691895265604e-06 # 188
5.1917805639969881697885767390943e-06 # 226
-4.183212068293526746858099901738e-06 # 296
-2.9969611639042340357221537450183e-06 # 387
-3.2958544459487225278086774959974e-06 # 743
-3.1573667897487086821594823304871e-06 # 148
3.2317839998233611282976024403624e-06 # 1012
-3.5820709405479545226521752993021e-06 # 837
-2.4552847141644961811047121608143e-06 # 617
-2.6865489556532752722845837356491e-06 # 530
-3.206698953009875188198277498608e-06 # 219
-4.8854891000865124697761197880563e-06 # 1405
-6.1514745120770310501706785999421e-06 # 54
-2.4242585026494517619712922018582e-06 # 156
-4.5633031101766881657260527260789e-06 # 461
-2.5737850358498584995019416166162e-06 # 164
-2.6928819361879415679678160394639e-06 # 1014
3.2598138525634572902633673968653e-06 # 113
-2.7891414861728781972641504766086e-06 # 716
-2.8507677343091237628556165739635e-06 # 930
3.3485171315377852335813495254779e-06 # 734
-2.1973258932999859569055317587427e-06 # 421
-2.597820514915841684809366327058e-06 # 391
-2.6147761627427344647124716342512e-06 # 1059
-2.6664289238383101942242350140821e-06 # 894
3.7303012142064584057881207468377e-06 # 870
2.7962270070107253837961725634331e-06 # 38
3.3813618866598809684445321038782e-06 # 1136
7.0446601158903314967457166828613e-06 # 259
5.1955498895798826538444149802931e-06 # 1280
-1.7627447401853165774121383335693e-06 # 307
-5.0474166360457016052769134428768e-06 # 1070
-1.6584819051505844457212058423723e-06 # 241
-3.5887261094242900218165021747341e-06 # 1132
-1.6487135873409640467656886442249e-06 # 749
-1.6283483236675964265182097595597e-06 # 792
-2.3659378923237790836155234469595e-06 # 149
-1.8854872252478622981803225294728e-06 # 646
-1.7182836421634649521088169382699e-06 # 1091
-1.708689206341633230745724603139e-06 # 336
2.2261333170221628334440808205663e-06 # 104
-2.5642287775811599360650805401463e-06 # 465
-2.9562685750079434820417750851007e-06 # 1061
1.5782111816240555384534705735122e-06 # 1111
-1.9241895729284938092737769488316e-06 # 1120
-2.0435608472082123105177577787606e-06 # 386
-1.2777219300457321514381597502008e-06 # 83
1.9069541442945453414042119438809e-06 # 141
2.0991707933506148764911131837652e-06 # 1271
-1.2771077982053745052641721344222e-06 # 571
-4.4577856415990570833254164062609e-06 # 782
-1.9346006027128971659165973528971e-06 # 457
-1.822291832375127939089428860675e-06 # 339
-7.9947210065259372095127984869656e-07 # 1234
-4.4250635205731482423800564329763e-06 # 337
-5.1688635791461071377619548861126e-06 # 302
-1.8014090235956456766841125502476e-06 # 1246
-1.1647351789274904535929563986763e-06 # 1102
-1.4566899890898102311130981115217e-06 # 674
-1.485690869670807782545779614225e-06 # 727
-1.0018652349942222662122597032219e-06 # 14
-1.5015244930064914033094290723991e-06 # 908
-2.2909630507337882100813569730136e-06 # 62
-1.1452508663597917823754809840686e-06 # 949
-1.321275354751120565777004756125e-06 # 89
-1.131424469996787963185606862293e-06 # 415
-1.5401164925613964798824587210113e-06 # 844
-1.4197590867746012232485314577546e-06 # 267
-2.0548928773574444162650434742012e-06 # 76
-1.2577346052777089654983733169047e-06 # 929
2.4299455729327594069089958639385e-06 # 1037
-1.0668344290866624325957341679061e-06 # 57
-1.3844778782701338933682497570055e-06 # 917
3.849600217147131105805378525897e-06 # 343
-9.7480803793422228841283622841063e-07 # 304
-8.090100367854767214311016015893e-07 # 755
-6.8562687046105052244909187214583e-07 # 604
-1.525103531482891592625664514693e-06 # 46
-7.6956017542510292973710487110517e-07 # 896
-4.7607889989199016243722221639056e-07 # 1063
5.4141955547500836149203869152036e-07 # 971
-4.2251374285594014509705499370307e-07 # 722
-6.0292288540113755692269857395377e-08 # 414
6.0292288540138213768621825317667e-08 # 413
-7.6899807712608522467610393420767e-08 # 50
-5.9514248652585561552477017022156e-08 # 63
-5.2991481103735726983222772620841e-08 # 111
