# Supplementary material for: HIV-1 coreceptor usage prediction without multiple alignments: an application of string kernels
Source: Retrovirology. 2008 Dec 4;5:110. doi: 10.1186/1742-4690-5-110 (PMC2637298; doi:10.1186/1742-4690-5-110)
Supplement: Additional file 1 — Source code and data. Web server, classifiers, discriminant vectors and data sets. [file 1742-4690-5-110-S1.zip › supplements/web-server/hiv-dskernel/models/DS.CCR5_CXCR4]

SVM-light Version V6.01
4 # kernel type
2850 # kernel parameter -d 
1 # kernel parameter -g 
1 # kernel parameter -s 
1 # kernel parameter -r 
tmp/MATRIX.35# kernel parameter -u 
0 # highest feature index 
1425 # number of training documents 
699 # number of support vectors plus 1 
0.55839736 # threshold b, each following line is a SV (starting with alpha*y)
-1.2549924250593308874671995278849e-05 # 0
-2.5949255365044125830472580146457e-06 # 1
-5.6960496778332227838935637731499e-06 # 280
3.0928141332905861057931545810007e-05 # 136
-1.6154421350504538159329002283693e-06 # 5
0.20000000000000001110223024625157 # 2
0.20000000000000001110223024625157 # 7
9.3495860370402792582011572419809e-06 # 9
2.7204206244570686466050998819632e-05 # 11
1.9305997949440819211634409735545e-05 # 16
-0.20000000000000001110223024625157 # 253
7.2168686942568140737890025615542e-05 # 603
-0.20000000000000001110223024625157 # 41
-3.6508466842507698145870852907136e-06 # 1323
1.5976691625102079613975417093918e-05 # 1322
-1.3032396483424215269364930536167e-05 # 1222
2.8017058412776331248212474678283e-05 # 1220
-3.4974281779822585833718880804488e-06 # 1070
2.4990975196904958473406374586112e-05 # 1104
-1.9268748012979568030187879894982e-07 # 247
0.20000000000000001110223024625157 # 1009
1.6626072653805168078875158926833e-07 # 69
0.20000000000000001110223024625157 # 919
0.20000000000000001110223024625157 # 788
-0.19997492292935512003815290427156 # 88
-4.1431882743678016279285144379818e-07 # 928
2.6693979077214257777505429514164e-05 # 807
-7.8772139818918015442979728424344e-07 # 1077
2.0525946050625948276517271362529e-05 # 696
-2.4419470095562457177037346545134e-06 # 461
-6.0074442930569433988282485037402e-06 # 471
-3.2177964864935721197745574495563e-06 # 515
1.297317386569836098570915328132e-05 # 510
-2.4144234775949266063070283716563e-05 # 414
0.20000000000000001110223024625157 # 407
-0.19997398211327777062251698225737 # 17
-1.9482126692143039348626039342083e-06 # 1390
1.584255392088211056593385211988e-06 # 311
-0.20000000000000001110223024625157 # 212
1.2243093819125893935515630994715e-05 # 204
0.20000000000000001110223024625157 # 146
-4.5915288254974157114473090612883e-06 # 664
2.4544799320521573350812119529429e-05 # 100
-9.1673712967872395697676570977541e-07 # 317
-6.7879645116256225265420794212634e-06 # 1333
2.443128084297432076141959322868e-05 # 1334
-2.2001907815236328406648027428139e-06 # 1244
3.6090909160089298124700525616237e-06 # 1227
-3.1567522391479123505266500548938e-06 # 1132
2.1365911911857867741320812782213e-05 # 1129
-5.3401656346588219993797366780264e-06 # 1031
2.6902349679459088699351454465614e-05 # 1022
-3.511014430515627038808992160801e-06 # 1379
2.8612185618857432362061032904421e-05 # 927
-4.239205816323469947913722688515e-06 # 843
-2.7288682694719034664380952204255e-06 # 196
-1.0347888606865054443519243154714e-05 # 728
3.1461534386596179302029128999063e-06 # 720
-1.8083755044083880354007128066218e-06 # 627
2.500143943703019401916809449915e-05 # 623
-4.537845246216156885118043345928e-06 # 1211
7.3440588877333028510981972891702e-06 # 518
3.3346062469829188571965056936408e-06 # 213
2.6261593023817997555151293465059e-05 # 416
-1.5051253361244808097100080293562e-06 # 746
0.20000000000000001110223024625157 # 320
-9.5547745708626190495871537827766e-07 # 222
2.4288718779021310181960580099059e-05 # 223
-0.20000000000000001110223024625157 # 122
2.3872819109997526262206823943757e-05 # 119
0.20000000000000001110223024625157 # 177
-3.7564374764966490222552805006151e-06 # 20
1.2524866536656188676594064768111e-05 # 21
-1.6942172193090142520341921661409e-06 # 1354
-1.4912357349624744733222183809551e-06 # 522
8.5854136669207911121545415134015e-06 # 1136
-4.9581490623828947884497130027537e-06 # 1060
1.9102418588741537045384150106386e-05 # 1041
-4.7495213071101188473843897341897e-06 # 944
2.2663264590023725401869356121942e-05 # 934
-2.5196413693150962744243641366904e-06 # 849
-1.699645634647240897651646225619e-06 # 261
5.1583194487810224510763827676652e-06 # 734
-2.1086638705865650682150323064201e-06 # 915
1.6501089490516559723414305449474e-05 # 633
-3.2391275240272422067768550574263e-07 # 537
-1.4927903885555119403672971745145e-05 # 636
-2.652003016241828871725830230055e-05 # 1065
-3.5655824890825451725987187828748e-06 # 436
-1.4922265374732530836932682324902e-06 # 632
-2.7930384894096720903365442534305e-06 # 238
1.4612887833582910822728499755652e-05 # 227
-8.1153881783754782107973349547514e-06 # 1152
2.3615709535070346375288177775964e-05 # 128
-3.7721901923187419519083000973847e-06 # 32
0.20000000000000001110223024625157 # 27
-9.335019658027794682843519651072e-07 # 1254
0.20000000000000001110223024625157 # 1255
-9.9056975493770171007799560380924e-06 # 1170
2.3036787455463277204080474458436e-05 # 1153
-4.7908589619266420234319943383117e-06 # 952
0.20000000000000001110223024625157 # 950
-3.4101924861898163088399973247311e-06 # 852
-1.5719947525313472880747686644121e-05 # 327
1.6936693673184118074824186517269e-05 # 745
-5.3741076100767337775225042373339e-06 # 548
-1.9523630227284145038295186391775e-06 # 951
-7.7517799618703827778300879947082e-06 # 447
0.20000000000000001110223024625157 # 445
-0.20000000000000001110223024625157 # 1336
-1.9235626198671039471408891752269e-06 # 1159
2.5245533437143578023385132036438e-05 # 345
6.4317148733344489176279312747653e-05 # 68
-8.4007981848047125088328832692719e-07 # 424
0.20000000000000001110223024625157 # 245
-0.20000000000000001110223024625157 # 144
4.4438085921954301909294476891077e-05 # 139
-4.9064825189134596609107086262469e-06 # 1376
0.20000000000000001110223024625157 # 1364
-4.2229364865881518207625655580983e-05 # 1266
1.6306290512860027643732285795863e-05 # 1264
-1.2822291879698186295531009415427e-05 # 963
2.0120689458270447447316847666698e-05 # 962
-6.374638108457178923356607758155e-06 # 862
0.20000000000000001110223024625157 # 857
-1.4345186502901719777659361038102e-06 # 1371
8.4532891307757214357241140612054e-06 # 754
-2.7115169652724052705775048544012e-05 # 660
0.20000000000000001110223024625157 # 657
-0.20000000000000001110223024625157 # 143
-8.2970629424252132671276788178361e-06 # 564
1.1342846130217376922582998843847e-05 # 551
-5.2054084075592152428446808543061e-06 # 460
9.8291739501292729020527280670017e-06 # 455
-6.3261944509476389415943663185882e-06 # 361
1.7398635318656449855407100657523e-05 # 353
-1.4264966454293381586704595950787e-06 # 1352
-1.9165585142378490355642706166606e-06 # 162
-4.8822102173975512415943223132331e-06 # 54
1.8246955682518518757810957464649e-05 # 51
-6.9957481635755674697599477973586e-06 # 1377
8.0337780836392289431947821842783e-06 # 1378
-2.009771014832497334400224567319e-06 # 357
3.7218630338950667714274789243944e-05 # 1270
-0.20000000000000001110223024625157 # 166
0.20000000000000001110223024625157 # 98
-7.8703015736024101964589047564225e-06 # 1187
-2.5932754831330429530814561667196e-06 # 1367
-6.6056680180720858387667313027514e-06 # 975
4.8502824620582617187476009990021e-05 # 971
-5.6825376055498482105493747440494e-06 # 876
7.3130308959080964618286804790337e-06 # 869
-1.5402540243824032185352616939472e-07 # 336
2.0451024866846284741474931712091e-05 # 772
-5.2476231006675397810059061076693e-06 # 579
0.20000000000000001110223024625157 # 565
-1.3656288022798342503592123817202e-06 # 560
2.5520475669739294173350013794632e-05 # 469
-2.9901889307969602237841869746271e-06 # 219
1.8536079992923289335143149925145e-05 # 365
-4.8599962157451014096022461064006e-06 # 276
0.20000000000000001110223024625157 # 259
2.692484684728802880101378169897e-05 # 165
-0.19999456737768522840426044240303 # 441
-2.3030509085664997951056775539469e-07 # 65
8.1846962114084804556244159834399e-06 # 55
-6.9027618501778545775536197193212e-06 # 1086
5.7789020801499838922454278800078e-06 # 1083
-1.3491186125089295972864777972688e-05 # 984
1.9623608951148717390077294564499e-05 # 985
-1.0635627388456700795924068231324e-06 # 891
-1.6011916249255932625801101404361e-06 # 63
-2.2564274883097034133869196459443e-05 # 783
-4.3702180395316141834147075431738e-07 # 683
1.7419981197155413134075238601461e-05 # 676
-1.5056169564719961139484874501626e-05 # 262
-1.0057198431815141263020053213895e-06 # 481
-1.5003612941385255202515845024402e-06 # 972
5.5729705890784024925957429452694e-05 # 379
-7.5851724335830043903982841668743e-07 # 1091
2.8130699753677375774939956043497e-05 # 169
-7.4100035426840626736504948068873e-06 # 1400
1.8147963683055325870979723745791e-05 # 1394
-5.0172309472001074398528602110714e-07 # 1299
2.44340323922020054433438401853e-05 # 1297
-3.0603605387243453049127966947296e-05 # 1097
1.3007770341070205567758286124835e-05 # 1094
-4.6433287785812535656757016333529e-06 # 1001
-3.9010170781375021561597146724232e-06 # 1004
-4.1918163832318245192961637946016e-06 # 258
-6.1379500838450650954114529156413e-06 # 695
1.5304799877013014518592481927328e-05 # 690
-8.8362771814345242174862371520305e-06 # 596
2.5065551184893633459302778043742e-05 # 590
-1.6348254290812628824623633366775e-06 # 491
1.5022903153445034166407583142711e-05 # 485
-1.0001424385717044218343813738459e-06 # 480
-0.20000000000000001110223024625157 # 1392
0.19999336558850402956188929692871 # 315
-2.2193093056226986587895714381213e-06 # 190
-9.6257247125987890609742723274644e-07 # 159
-1.7875317663084081569381967452559e-06 # 291
-7.2292446842918401777840567423716e-06 # 478
-4.7836479865537482494114961129039e-06 # 1411
0.20000000000000001110223024625157 # 1406
-0.19999809100826868024647353649925 # 260
-6.5231254276307078010304837945021e-06 # 1310
0.20000000000000001110223024625157 # 281
-1.1685177238252341401732913505826e-07 # 1212
-3.8512778628786326033249694245075e-06 # 85
-4.6738025729957825756552894369555e-06 # 1119
-6.6148792269096530363568092747428e-06 # 1006
1.5087617785275386300897562663614e-05 # 1007
-3.2337916841168337112167967522386e-08 # 64
2.0421931177708748885888875856942e-05 # 801
-4.0830849661039417613996212186311e-06 # 704
-3.6245656207064422104767876381404e-06 # 404
1.6581791995040129957666996673993e-05 # 399
-7.6526882492518191416662129422654e-06 # 410
-3.1652987457389650970867103763062e-06 # 408
-2.4047667641908962061505182494781e-06 # 456
4.7456685562073884070708254534487e-06 # 195
-2.8025870217197644447017484264917e-06 # 1422
1.3468783551765558387236509929608e-05 # 1414
-4.5810991634868603234777284516355e-05 # 778
0.20000000000000001110223024625157 # 1252
-8.6900496497445629454471974217888e-06 # 1320
-1.6198892715909024716484237993441e-05 # 402
-1.203941115013110998901296744279e-06 # 303
-3.9182015530091683327192780827986e-05 # 816
-1.3195330798205356487240392984045e-07 # 715
3.2541956067851369198602479865245e-06 # 769
0.20000000000000001110223024625157 # 614
-6.6747211829293177400013181710392e-06 # 77
3.2005169424511850835308318652395e-05 # 584
-2.774987392245703622683551670125e-06 # 148
-1.7556635482796243085773469846944e-06 # 109
-4.065176185060486584198820997349e-06 # 1385
-1.3327075017169469440332825460604e-05 # 1332
1.874240552366994644935965785848e-05 # 1327
-3.5111309359266957855964623458345e-06 # 1237
-2.2769940216419228446202357996064e-06 # 1029
-0.20000000000000001110223024625157 # 271
-3.3772424441185611635851248485407e-06 # 726
-3.0938278519995118448558495127809e-06 # 226
-7.4221064859419973790501980082102e-06 # 752
-3.3535517282264967995903792025159e-06 # 333
-2.3513629545312308230400975134211e-06 # 221
-1.9834416045949928673745085022651e-06 # 837
-5.1687715148976594382369299796043e-06 # 120
-8.3806036196524980278491296151189e-07 # 1146
-1.4513908190446429060131358634855e-06 # 312
-0.20000000000000001110223024625157 # 737
1.8855308633829950831382535336722e-05 # 531
-6.0077944427938387010504177332404e-06 # 232
-3.4833747796712359850578727415993e-06 # 731
-5.575129900404519889267618282247e-06 # 30
3.3608318676991832528889309061881e-05 # 612
-7.3258980226253917936813861433443e-06 # 1253
-6.4388568513856623119913889785604e-06 # 1291
0.20000000000000001110223024625157 # 1151
-1.1207738609312766116243853531387e-05 # 753
-3.733942365496661784418684984499e-06 # 546
3.3188319394867123082303733694332e-05 # 538
3.4682203305779361131484794800173e-05 # 443
-0.19983576141566380957037551979738 # 308
8.2401257937394224549346524733018e-06 # 338
-6.7712288817618778813227364832272e-06 # 243
-4.7881657962260470179512682198375e-06 # 340
-3.7469963253732353125537591492789e-06 # 446
1.8158379829578794620271661730548e-05 # 37
-0.20000000000000001110223024625157 # 433
-4.3897005658211996248399110881477e-08 # 137
-6.6088961819758124116575004336482e-06 # 381
-1.6697109995952888903607107262683e-06 # 961
-5.7212209673350784995809331645589e-06 # 860
-7.1965148994893194869934202606565e-06 # 759
-3.4650968059817660605877263219066e-06 # 1165
-3.2721203172040141181711216111783e-06 # 886
-2.1535127324988086258293531333186e-06 # 1088
-1.857982983800673391068069943699e-06 # 974
-0.20000000000000001110223024625157 # 871
-1.2546215312473355790582642266262e-05 # 568
-2.0538844385060052246424859567764e-07 # 370
-3.8229928491494058861023368212084e-06 # 781
-1.6180783928663063194803737807059e-06 # 680
-1.3859628188015698922768608250533e-06 # 1398
-8.1782898786516428080162199876213e-06 # 1095
-1.9368744551037372030434860481485e-06 # 200
-4.972603149571344401932765019736e-07 # 797
-3.4312136527915758380739407601423e-06 # 489
-1.0282565358528473532274960522415e-05 # 389
-3.9456920510183546134007001593424e-06 # 294
-4.2458245590790779490383377407781e-07 # 1115
-2.0215648580423152759933270311565e-06 # 1005
2.1931696908102211275104834187211e-05 # 1002
-6.6750144337555040367857689398434e-06 # 913
1.6010654153456264355915097952199e-05 # 893
-2.5597427230110574871389805817756e-06 # 803
-5.9753804281609639928485885971426e-08 # 601
3.4787819707941747816274009885706e-06 # 600
-1.2140607162721913265005999060797e-05 # 506
-2.9066037713391106612009447997258e-07 # 298
8.0242867213481610213273581555526e-06 # 297
-2.2010121465073778070033107961967e-06 # 95
2.0309192549731430163300824331962e-05 # 96
-3.1972098494607826494467994749016e-06 # 1420
-3.1344308576152445271006084792642e-06 # 1319
3.5685684727734244298547744422834e-05 # 1317
-4.5027428275711989206640979699348e-06 # 511
-1.0406211858211680756377106107924e-06 # 107
-1.5043402885397710791860834828038e-06 # 6
-7.2108639027208889799979568691057e-06 # 1330
-9.4657760791850828528768563296936e-06 # 1231
-7.5935084320036967721616501247883e-06 # 1066
1.1131247172981723736863782225903e-05 # 1125
-2.8587206685182942252911823116657e-06 # 723
-3.35243878668896851088295375104e-07 # 421
-6.1963781707306191619656979274744e-06 # 1239
-1.2627119406604405940148421264024e-06 # 594
-6.7112363365916380061881874041774e-06 # 841
-1.2523042499765975602476954925413e-06 # 1141
-1.7100429279187335534118293012273e-07 # 646
-7.4225847808093790955626112282317e-06 # 331
-4.1458831734900325217138897238023e-06 # 230
-7.6421107291192896836858755582611e-06 # 130
-1.4562503666179335800917767074214e-05 # 29
-9.9393630274494821632506186270817e-08 # 1099
-7.5240148333789331076262504871544e-06 # 847
-8.8099442477080486257889901935414e-07 # 749
-4.7773354549231321364028551856862e-06 # 101
-4.5833746161206745161958639456223e-06 # 342
-5.9488575084671500386957962436263e-06 # 140
-3.8187831179544325631031870260657e-05 # 1362
2.6043107526073207502953846259608e-05 # 1363
-4.0622825915650989891904007467183e-06 # 859
-6.7003366139502648480652351181686e-06 # 656
-1.707036550522025078661480894382e-06 # 555
-4.3336040152368110955297814124165e-06 # 206
1.0989908341175294410820180435184e-05 # 451
-3.8825177238711290354160159121744e-06 # 151
-5.3964005493701380398400418991756e-06 # 991
0.20000000000000001110223024625157 # 49
-7.5628447714407361496664851038818e-07 # 1375
-1.0399152671248080117335360617048e-05 # 1179
-0.20000000000000001110223024625157 # 554
-6.1385076664124205912632589732247e-06 # 1039
9.7130403192792314452782762024263e-06 # 765
-2.901147632776057986371846461604e-06 # 566
-6.2167704335138230273098691736067e-06 # 356
2.0218261668160970466381204380113e-05 # 464
-4.5624695676598693463814349069452e-06 # 364
-2.8151031426504752635446657965668e-06 # 61
-4.2001736720879288312246622669188e-07 # 1184
-2.2274988379478601205829161463479e-06 # 982
-3.285476974782793800579014376062e-06 # 779
-3.0142912619317070680867616527809e-06 # 678
-4.1047081863918913381965476727675e-06 # 503
-3.9140291762348213407086625070797e-06 # 173
-8.2573926457930178930948866833361e-06 # 992
-5.7023690117529709508472322843087e-06 # 53
-1.0243947228934222374273355082863e-05 # 689
2.1845736635355495413538667870412e-05 # 686
-1.8100337130410504308728174976961e-06 # 386
4.2780059609991978152986752403919e-05 # 771
-2.889613798513661818484141163843e-05 # 708
-7.5573922175103533250130165288549e-06 # 1353
-5.2864381360273390102178479865724e-06 # 1171
-7.8887420251826955211980896276458e-06 # 1408
-2.6827804777517423515640921510839e-06 # 599
-4.1237835736334754361555841872811e-06 # 504
-1.7224932645544579161394737731178e-07 # 397
-8.5232619657168560316825439704402e-06 # 1185
-6.5847066194361756027758798837102e-06 # 1387
-1.3072971997017232444860497173056e-06 # 1014
-1.132700690782322612993465726916e-05 # 91
-3.3500652850667911714338097900479e-06 # 1328
2.1771938910168680452253409107755e-05 # 1225
-2.6393504531079423139079253440853e-06 # 1126
-1.3764727344207310665745924369019e-06 # 1025
-2.065624297766100603573094203827e-07 # 75
-7.8887793238692347679366645429866e-06 # 964
-0.19996593400044318511454832787422 # 520
-5.048679412112023395851987533911e-06 # 117
-2.6680428789283743862563360454976e-06 # 15
-1.7782687228005412385847122669347e-06 # 1143
2.3271531395771550816773537428972e-05 # 428
-1.6050802896461839253989959189206e-06 # 936
-4.8796531444691210643773565669434e-06 # 228
-2.7022126546787585170883091989502e-06 # 1249
-2.9785535602663679825299024306329e-06 # 946
-7.6176839479546987042189384875535e-06 # 672
-6.081555951378901044609547738018e-06 # 138
-1.6907290533758012072632201036604e-06 # 1260
-2.7482673084019455161995746511616e-06 # 125
-7.1864098333015715921751748185287e-06 # 856
3.261938714509524720440176298597e-06 # 853
2.7692754371119768740366201553726e-05 # 378
-4.7857495164395374935410211458819e-06 # 553
-9.8916627061283556840475331140006e-06 # 24
-1.030434877475715922375085892293e-05 # 352
-1.0392919028090487728243837550757e-05 # 250
-9.1142330386041025312926977183792e-07 # 149
-7.9025542282279932418528542448222e-06 # 1196
1.0717973258804671876577747913206e-05 # 48
-3.3010484609484628740335918073434e-06 # 1372
-1.006316402121771488007741235382e-05 # 1272
-2.250678392744695139097120539784e-06 # 867
-3.1005783761594238029499128600497e-06 # 669
-3.0954922101752954156656666429015e-05 # 462
3.2220970640524471497768976835374e-05 # 463
-7.2878601247894532477733520181573e-06 # 160
-5.7068271332820757341108830473786e-06 # 59
-2.3489342881321002352141245894668e-06 # 1080
-8.1349423065469314754081728291446e-06 # 878
3.7772635766703785463807574451778e-05 # 877
-5.8193986495610426488327496241659e-06 # 1081
-6.4239400377411088216995233013407e-06 # 374
-0.19998461998929129013191641206504 # 171
3.2723395937017891816277984778916e-06 # 879
7.9478618677666965466107468207824e-06 # 1090
-4.3205708789079314439203656494914e-06 # 586
9.7303910022613725720351182668644e-07 # 482
-1.1517313023385495021513706681571e-05 # 385
-0.20000000000000001110223024625157 # 767
-1.8685576462160180533089715027018e-07 # 283
-6.5918406321503053021211224193898e-06 # 597
-3.850540345155000089781810023587e-07 # 751
-4.5783418664933067998893366501445e-06 # 293
-3.6184199630952586449329604068037e-06 # 802
-5.3497386098442020066887932347108e-08 # 1316
-5.0424244999160739994902707961089e-06 # 1215
-9.4584745557030209062388198884563e-07 # 1012
-3.5949282293041732358723338441875e-06 # 712
-0.1999969862679958354512166351924 # 608
-3.6168184559583270269722543588387e-05 # 305
-2.587164433374721897213217858269e-06 # 103
-5.0087877935943269023231529113449e-06 # 1326
-5.4721376812141505575014764628516e-06 # 1124
-4.2780864541258360115964787251386e-06 # 922
-4.201789685548646859764281707994e-06 # 197
-4.4742327556829141705437187515049e-06 # 619
-7.773852781018862512121651853203e-06 # 316
-2.1116189131269237902932458389449e-06 # 688
-3.3114128058605358580917827487911e-06 # 643
-2.491994505066314949783337628908e-05 # 1337
-4.8422731823230301132702894928439e-06 # 1135
-1.4232394661251564021119120351244e-05 # 1034
-4.9823453166532819810048346442777e-06 # 832
-2.2217690359349842581660871426719e-06 # 631
-3.0209387384902311961655876904054e-06 # 530
1.8242796114244947682739989014422e-05 # 549
-7.8423927864132957077369923126753e-06 # 328
-9.4597956056553170811276734855633e-07 # 1150
-2.227571727805301432924576371386e-06 # 1168
-6.8210962381692760592307410438817e-06 # 1057
-1.2346063347104157491816462527412e-06 # 955
-8.0647402191092718476460657339722e-06 # 254
-5.2206480713359121271967960842275e-06 # 450
-4.1922682228391976812014937947559e-06 # 350
-2.5324353390528617021464942438147e-06 # 248
-1.861553185239314338843405124968e-06 # 1370
-5.0793520370382651323232572893041e-07 # 563
-1.8461888846680475979351735218992e-06 # 1279
1.2569402241743068407084371607141e-05 # 1280
-3.6367795332117008884180182209933e-06 # 1061
-4.0241629700454539889662233798084e-06 # 477
-1.1591192554553686770366094371809e-05 # 1292
6.6496689913023023588899097433003e-07 # 1281
-5.7591178726124489520234346617844e-06 # 887
-5.6175839757902688296521426930541e-07 # 371
-2.2540042332673307346434243836342e-06 # 685
1.5743545647288628388420564374606e-05 # 583
-4.4644175959048848351920675547877e-06 # 483
-1.5369285855483289896400997745496e-06 # 382
-5.9655119653642546483063822948534e-06 # 275
-5.8642343183019027742830156903556e-08 # 607
-6.0271822323093427842093106061583e-06 # 671
-7.45697472893862489055471359789e-07 # 611
-1.2854153764923242291939951137403e-06 # 617
-3.2769098124867847700129874777275e-05 # 909
-9.7079669593338759850820879337974e-06 # 707
-4.6674232042800768274011698200088e-06 # 997
-2.1106123365522286636350099420234e-06 # 99
-5.6700254271122241812017918116684e-06 # 1223
-2.2769654269536591134687121985164e-08 # 756
-1.4147782455706208509164760467325e-06 # 920
-4.6539108820030348242884066234382e-06 # 405
-3.3246572497134960258696311646842e-06 # 516
-1.0983060771925435194964343343926e-05 # 945
-0.20000000000000001110223024625157 # 211
-7.2224223644709375098107648205392e-06 # 150
-0.19995604793030308243828585545998 # 218
-4.3529682688362537762980820910119e-06 # 1192
-2.8734303789550925039902526392233e-06 # 57
-2.021291732805987953198838258384e-06 # 1271
-9.0152369980110100007152790224652e-06 # 639
-2.5796196486931367558689733726629e-06 # 337
-5.3874224901886434779352350737947e-07 # 1155
-4.6805559002577326788472429283661e-07 # 953
-6.6497749807327035436658839440138e-06 # 1368
-1.0660748559665783906152611293372e-05 # 863
-3.9484151194979643872636811130494e-06 # 380
-0.20000000000000001110223024625157 # 330
-5.6517425823031362762112299324979e-06 # 988
-1.9777296622471838188949203041211e-05 # 82
-5.1899976076432543638868206958836e-06 # 249
-3.4895267231039958044468271211591e-07 # 1401
-2.3544868976434988466772679771566e-06 # 1300
-5.3295939734478972845733470153906e-06 # 998
-2.8287104521935058691021070559346e-07 # 796
-4.6934267150756055873178120008138e-06 # 35
-7.3466084383418502195563747070306e-07 # 391
-2.681025877826349242149563123494e-06 # 1412
-7.4939191915392594985924866468618e-06 # 1008
-2.9852999265851726853329348165822e-06 # 806
-2.9549785635761949395463460410483e-06 # 604
-6.4766872793067219442764842485261e-06 # 814
-4.6424453790075294703273284246947e-06 # 784
-2.385157452534116397595666606013e-06 # 1241
-7.6442111463358655026358035033951e-07 # 1233
-8.1182490638849370771898579512982e-08 # 941
-4.6927704322931205013118630131608e-06 # 782
-3.4853803827021313404860725776446e-06 # 45
-6.8334566819485174178280817436359e-06 # 132
-3.4486191142732506996926734182951e-06 # 1193
-2.1143924050528382445584673482442e-06 # 572
-4.3417897451898040405457272761236e-06 # 1164
-2.1953206485660059590111613941898e-06 # 861
-2.8737521893296936125426765951119e-06 # 458
-5.745386984122352515974574416191e-06 # 207
-4.0943827943392733067140207281476e-06 # 87
-6.913880365479696167319576330379e-07 # 1356
-6.6991002719424380567242232817349e-07 # 681
-7.2181000186830543972112822492804e-06 # 580
-3.1728735838944254293273079803317e-06 # 479
-6.5463922503184151035853476086057e-06 # 277
-3.1297915755275483374643358952527e-06 # 176
-4.406116607756517144676381564361e-06 # 1298
1.377512042325734567074801452391e-06 # 550
-7.0263963371310206703019077267847e-06 # 693
-4.3781355660067104169553176169771e-07 # 188
-1.7842214896897714600791000696955e-08 # 882
-2.2000855236852454338179144871512e-06 # 1112
-1.9378705680210280926176885651913e-06 # 872
-1.0591354172410981790761327556161e-06 # 97
-1.5855382344471081360010944819039e-06 # 902
-2.3239058321636418933016365873101e-05 # 1219
-5.3032786348924092499667118372209e-06 # 1318
-2.3741548982492467970563214396673e-06 # 1017
-7.6370376964929251588799080652237e-06 # 624
-6.9942521746341376122249426650068e-07 # 896
-2.5232135936487202043356165362398e-07 # 938
-9.0110992175610070949398839115774e-07 # 838
1.3467741020999300638732315560375e-05 # 622
-7.6768538012748119525293158393886e-06 # 43
-9.2049676097601289420521925369045e-07 # 1163
-3.4424096872818209393420432751221e-06 # 758
6.0906296944901147631413204988626e-07 # 970
-6.8167166968339381313347121599255e-07 # 567
-1.2030805781234648220900853438087e-06 # 52
-5.0995473800532254050757799412885e-06 # 163
-9.4050626183336224410918126673242e-07 # 215
-8.5951930086933849153125672404308e-06 # 881
-2.068124750464953263962269297549e-06 # 588
1.2106602535093154816110347371527e-05 # 589
-3.5422261222041123251806638005945e-06 # 488
-2.641061811492992304479902887504e-06 # 702
6.590946596059369294627952595711e-06 # 1203
-2.3534180063784552532589727097401e-06 # 1015
-8.6026413111024300546135143430426e-06 # 774
-6.4575618503030166231681499441897e-07 # 1228
-2.9168129467423671210147672477886e-06 # 1127
-2.8822711731086601994334794180075e-06 # 666
-4.6614007256269982923022575371785e-06 # 420
-6.0748062495780033831190361515162e-06 # 319
-3.6532387974360576882735043846573e-06 # 1250
-1.0847012520343931129651431077843e-05 # 1048
-4.6912828699188713888726560974352e-06 # 947
9.2716641521779794910592537027227e-06 # 740
-7.1616011418854035150589887326333e-06 # 986
-4.4104571053427037025389430280331e-06 # 644
9.4758159921198835022116205295539e-06 # 1360
-1.2342052575805630379337900215386e-06 # 674
-2.6864602817925211324491877040721e-06 # 733
-1.5323377022359417660047221226849e-06 # 453
-7.3927334807422290001638950224239e-07 # 251
-1.7483786467138193359210441082952e-06 # 1373
-2.3090153165149383426531844859531e-07 # 969
-3.7541266020272903649958903642136e-08 # 868
-6.9787580118109495970046135537856e-06 # 1100
-2.0152548255894480335565725065416e-06 # 161
-1.805959782146053636022993774124e-06 # 1182
-6.2731202536272022855031067767317e-06 # 475
-1.5153463297834012360779890743467e-06 # 1294
-9.9114363095653588989143896459399e-07 # 1092
-4.0307737446318544545119030853009e-07 # 343
-1.481804654228604292134571784878e-05 # 183
-8.9812744808615549619744064524518e-07 # 1305
-4.619701743065961073886772220165e-06 # 1204
-5.3980095825447269475717143594196e-06 # 800
-1.4113678039958142207757618713515e-06 # 658
-1.9332263914192183023612030962068e-06 # 1040
-2.7985345901591129809957494978256e-05 # 1013
-2.7815650695177395701983801001855e-06 # 912
-2.0149929895799838499236521227598e-06 # 1037
-4.3664295932898423031063087074166e-06 # 1230
-5.763724389790720327951794449417e-06 # 121
8.5513442508209222889378406384786e-06 # 1259
-1.9298303998958876714908683425165e-06 # 620
-6.8208930813809733834725441969926e-06 # 732
-4.2434148733887965465258473862775e-06 # 429
-2.8550394812640707244892710608974e-06 # 1248
-1.4205786577432415313367248047016e-06 # 18
-2.1738871298552460508519360710133e-06 # 776
8.0464394007203552923804257268614e-06 # 1256
-2.8510651455627752446481647241594e-06 # 1345
-1.1919000914947864459765862130136e-06 # 347
-5.2056995942588352599427912667518e-07 # 1202
5.2052907798001844676507362391638e-07 # 1200
-1.6529383272904303353763311168478e-06 # 1000
-1.6709476929249446880415682845089e-06 # 829
-3.1692130013167925670157076128985e-06 # 1415
-9.0116039766893703219258638520417e-07 # 1314
-3.9509174005288917754354430234009e-06 # 1011
-7.3187717314355013232163478520409e-06 # 910
-1.9543266920263485696748068098927e-06 # 675
-1.6691776660373396729361182219686e-06 # 618
-5.4655060250709167312928651871751e-06 # 113
-7.0846938806445348381574719093257e-07 # 1134
-2.606155654485065271757596866431e-06 # 528
-4.9917360381506325976816614009568e-07 # 965
-4.9064549806005422409962458962784e-06 # 819
-1.004700052411958993787348230764e-06 # 1246
-2.3163218306557288085102686014949e-06 # 741
-3.8929583843714896530373986704987e-06 # 539
-1.6319430412564436258309949479006e-06 # 438
-5.1933623459971595852976283813618e-06 # 1309
-6.9134986418840631175290745158435e-06 # 34
-8.3176974868640248390568373015874e-06 # 264
-3.0123239455573384062156763740781e-05 # 789
-0.20000000000000001110223024625157 # 1301
-2.6846117575330355807885791136203e-06 # 1156
-6.7826824211603136430227475872634e-07 # 373
-8.7613756286698020865578648286309e-06 # 236
-4.707290885211121785232368797125e-06 # 1341
-3.3202586275510569271225344567533e-06 # 519
-3.7999292259972214787179176087584e-06 # 808
5.2232059965069682419005168971804e-06 # 92
-2.6284795216397322728388904339303e-06 # 1144
-3.5084385977089270654272201710455e-06 # 44
5.1112370095495602407122473498369e-06 # 309
-3.8567076179877986605174303158527e-06 # 885
-2.9611523431067716183643073052378e-06 # 377
-3.6751590119922343535829867278153e-06 # 1046
-3.673698512695174103997574482916e-06 # 42
-4.1658356879132535171509493787667e-06 # 167
-2.4076440298495706401546434527461e-06 # 19
-2.5693475598793832012103031947614e-06 # 894
-5.26721346461327628510470585943e-06 # 86
-2.7190257549951546234637007187773e-06 # 129
-2.3179560943400886557875725801914e-06 # 993
-1.8151985454069376212972442008464e-06 # 390
-2.3764651000596900518610585933965e-06 # 216
-2.0305422285085761096527084967889e-06 # 884
-3.9281532620682378282596890206602e-06 # 1075
-1.5321415526994097939199714411562e-06 # 1197
-1.7342249849410574700868782963004e-06 # 823
-1.7786876582215468958953798195299e-06 # 272
-1.7174533746502980310178572073698e-06 # 1340
-1.4304815713052845076148043845787e-06 # 836
-1.6073897225263054501878147439786e-06 # 80
-1.3504939860433325362807331637693e-06 # 1274
-2.2864392769595011339455858240255e-06 # 949
-1.3270972124417113930148299713596e-06 # 274
-2.408068043189755799216630188786e-06 # 90
-8.5744348620518634627367480366411e-07 # 89
-1.2832908476542927183510281463619e-06 # 1035
-1.4753862874930049481765311283898e-06 # 1232
-9.3691382685533815688082217437715e-07 # 1137
-7.1387703425126361338507677972709e-07 # 889
-1.5993036384459314493285651825882e-06 # 1242
-6.9372531114088851512955447020659e-07 # 1234
-1.011456856321837112776566500183e-06 # 981
-1.2043701543882369228873324001894e-06 # 135
-6.3811093534857411332673329459886e-07 # 304
-1.1261204291943423883351742958991e-06 # 890
4.0888777669772135064379524511946e-07 # 791
-2.1548756104425125045321340148952e-07 # 384
-1.77540277843232243476561055609e-07 # 415
-1.5307236881675696619714371025933e-07 # 795
-1.0190835679962642833140044722195e-07 # 591
-1.1616152258948836234443095088986e-07 # 901
-1.3852298086637220094995939963234e-07 # 663
-9.628496970226261379507287120616e-08 # 36
-6.05197636393832330095293010018e-08 # 1102
-7.0173514404968186683290987115669e-08 # 743
-4.7848126644641902059639242041772e-08 # 727
