# Supplementary material for: HIV-1 coreceptor usage prediction without multiple alignments: an application of string kernels
Source: Retrovirology. 2008 Dec 4;5:110. doi: 10.1186/1742-4690-5-110 (PMC2637298; doi:10.1186/1742-4690-5-110)
Supplement: Additional file 1 — Source code and data. Web server, classifiers, discriminant vectors and data sets. [file 1742-4690-5-110-S1.zip › supplements/web-server/hiv-dskernel/models/DS.CCR5]

SVM-light Version V6.01
4 # kernel type
2850 # kernel parameter -d 
1 # kernel parameter -g 
1 # kernel parameter -s 
1 # kernel parameter -r 
tmp/MATRIX.30# kernel parameter -u 
0 # highest feature index 
1425 # number of training documents 
534 # number of support vectors plus 1 
-0.11781407 # threshold b, each following line is a SV (starting with alpha*y)
-1.9879490762597641189931077509989e-05 # 24
-2.0965420467729667923116251837534e-05 # 29
-1.3985121257157086995383081517996e-05 # 30
-1.7313259791315591183506750194709e-05 # 34
-6.2122202454420208205107187260374e-06 # 38
1.9399873279783842294331924760442e-05 # 1272
5.3289996955655990362342097621529e-06 # 1
0.40000000000000002220446049250313 # 2
2.5967516688724937760999328384415e-06 # 312
1.7370192072865010141509119548364e-06 # 111
-0.40000000000000002220446049250313 # 253
1.061025998164356744875216204127e-05 # 485
-5.9681241839780006656120819874545e-05 # 753
1.3734412613245366882553863407956e-05 # 985
-5.9317533034705324530150294393138e-05 # 895
1.0717836909010730275402731304091e-05 # 527
-0.00010096037089798594430130329602235 # 789
5.3840797043147146526322760484717e-05 # 139
-5.7408699334588858239139530503792e-05 # 1127
3.9817236676886919065961739638837e-06 # 80
-1.768797506299178945140052054974e-05 # 627
1.2124227605067538994423198550621e-05 # 751
-5.0703041075411971173002301238597e-05 # 91
1.7826335987397394082813392723885e-05 # 483
-1.7070973231382251250739731651684e-05 # 170
1.7872285113425237290446165316915e-05 # 345
-1.845248379372343804213571494266e-05 # 1100
6.9668897529589372669936615800612e-06 # 583
-1.7994223011996484453160413674588e-05 # 913
1.30694018171769213535219830713e-05 # 1129
-7.2412164065124506808109050570721e-05 # 205
3.2069487271164207769537368708512e-05 # 605
1.0791398725975949731228399619543e-05 # 1418
-2.215304117810337655421551450452e-05 # 910
7.8287121029923162135108483106194e-06 # 466
-3.9239222322901870477433045047988e-05 # 1035
1.007544312373533636976574018318e-05 # 163
-6.0578455408486808796749562011641e-05 # 778
3.0212911470529668677212353777861e-05 # 686
-1.6297627415429191233102457214699e-05 # 666
2.1706891725521862093100169954774e-05 # 464
1.7121410206079652494568291154486e-05 # 469
-0.40000000000000002220446049250313 # 1336
0.40000000000000002220446049250313 # 445
-1.7575233903415523597710268255412e-05 # 1319
7.3301481769319799526411773893386e-06 # 1323
-1.1515575874063717056123082316255e-05 # 1211
5.4377039830380294397607285339369e-06 # 1326
-1.1506629449133316708516264204043e-05 # 1118
8.4276897420240337783538253635385e-06 # 1280
-4.12139796491984545346665483323e-06 # 1012
3.1967400819903605033818136393897e-06 # 1125
-6.1542858935940014002748815746813e-06 # 817
6.3190817333503962506817581978869e-06 # 1185
-1.8427998290683376379366130784487e-06 # 715
3.5916111769685880407475351422386e-06 # 829
-1.0677582789018823811329726714003e-05 # 609
5.4194571230399375539438754090238e-06 # 616
-1.2833245069955776009322685748959e-05 # 511
7.5435166677812213125537896263317e-06 # 515
-1.2879504703275843803945803489608e-05 # 294
6.1613559438796301141304939674725e-06 # 9
-0.40000000000000002220446049250313 # 212
2.3140440104136256450038672954905e-06 # 69
1.2305748036752217829859119575114e-07 # 309
3.0834213270872951704747351453495e-06 # 119
-1.9328362885816721271521612113276e-05 # 1333
1.5707334569503131517379315718053e-05 # 1334
-1.1933306002130920924928988990921e-05 # 1230
4.4045394550324019821373709715484e-06 # 1233
5.6553684246727075422681886573972e-06 # 1136
2.1514246812583175905482936029339e-07 # 1031
-3.3285779275717509077630023445193e-06 # 928
4.9053370230584228376563039886182e-06 # 528
-1.3864442854818144465803807230397e-05 # 827
1.0153649001066231044088962465199e-05 # 791
4.1788800478971722821355805344012e-06 # 1387
-1.2077582435078155004217100032538e-05 # 206
-1.0866553899731836486410290615323e-06 # 413
1.2427530730403478961132576405269e-06 # 1134
5.2013098443348094619405157235104e-06 # 350
1.126540326369806890632798562768e-05 # 223
-4.1753458621701462549552150149701e-06 # 120
6.2065119432581326700172240015685e-07 # 122
7.46603162281472277608720261588e-06 # 1394
-9.6589017872065352108765234895316e-06 # 1341
5.7609217255964866461750636950079e-06 # 1345
-1.4727640882753368991339541771435e-05 # 1239
4.4406639413240697861185411754459e-06 # 1244
-1.266103056932694267012334821132e-05 # 1135
2.6037419812466338457103941228521e-06 # 1143
0.40000000000000002220446049250313 # 146
-1.6746100603148860347683599125723e-05 # 1039
4.39100528772393808215604091294e-06 # 1253
-8.1355345703956943128237798770752e-07 # 936
4.4350383787384589736235620399674e-07 # 837
2.97613113675003205767580216623e-06 # 1025
-6.2178916095407184711765444240505e-06 # 738
2.3790808571301285378725518665499e-06 # 849
-8.6747289953868784572344613481576e-06 # 634
2.2236204521422035446163827099308e-06 # 1350
1.1795662334257334903013340887679e-06 # 727
-1.1533883285426984276460932177244e-05 # 429
7.9848355732344658721019378666561e-06 # 436
-8.4477429932610496491696486232037e-06 # 226
5.3387671470180671809109898551249e-06 # 526
1.5217363162345559135025293423515e-06 # 843
2.4187061072062034448708085082602e-06 # 32
-1.5971262464364529182507188020956e-05 # 1353
3.5360200531351080102931278004164e-06 # 731
-6.4518190009376088245329240733472e-06 # 1248
0.40000000000000002220446049250313 # 1255
-7.044412843975493066558252186482e-06 # 1144
2.4865896395050851586105977730767e-06 # 1256
7.9064163705257161881331112729399e-06 # 1057
-4.3724253018608489403541011997234e-06 # 944
3.6441894701448861565689762292974e-06 # 952
1.8053783391141607650600244341921e-06 # 700
7.808069632747463163888364257037e-06 # 176
-7.0537533972903243047062118997736e-06 # 645
5.7150183536591918497687427047627e-06 # 752
3.9447790682381312404500804669194e-08 # 51
1.3367454465610392074751029689583e-06 # 548
7.0637439603855821357823729922387e-06 # 555
-7.2379554734973694202855489659987e-07 # 238
0.40000000000000002220446049250313 # 245
-0.39999573122729159546651089840452 # 143
1.6210151760802965801655864397368e-05 # 1415
-1.0714061412155540488539730292761e-05 # 42
9.5487701393676810684291167419246e-06 # 43
9.7013076647112777433929614590014e-06 # 519
-3.8446927863460148369362939790861e-05 # 955
7.9995200454944292230326230441761e-06 # 963
-1.1835051164999611396214974912144e-05 # 859
7.3908214922771822824316793887345e-07 # 862
3.3295055924076756983869766065576e-06 # 538
-1.0805076629627489979594079719249e-06 # 656
4.9280446722009343488179501646673e-06 # 378
-0.40000000000000002220446049250313 # 554
-4.8172404471477739710746912571437e-05 # 1337
-1.6722375874618620897413961978728e-05 # 458
2.9439941677678372872314829095108e-06 # 457
-1.7847291481357581850166957315729e-05 # 356
2.3836320120492465051992986291296e-06 # 357
1.9941234589473846088524509878592e-06 # 1303
2.1876291569132793057861092328453e-06 # 307
-1.1869035904673022735196334653818e-05 # 45
8.0456722667418423418882189590562e-06 # 641
-1.8722068467049590321724106267709e-05 # 1376
2.4289832946903434132126728406398e-06 # 1378
-4.0280569497142724199917514227298e-06 # 1271
1.9151744579267758955077108340426e-06 # 1277
-5.1171868182465248523936238167487e-06 # 1069
6.521522257862489500542316211984e-06 # 1075
6.4673176251257435089210036383012e-06 # 974
-0.40000000000000002220446049250313 # 871
-0.40000000000000002220446049250313 # 767
4.7159487367532839762872959310513e-06 # 140
-6.2015560633801640751214430402616e-06 # 670
4.4843706293125719643754244214673e-06 # 371
-2.1205314218671113290527741046532e-05 # 564
3.9206446398497189219953078243019e-06 # 676
9.4472373739294605714830830450746e-07 # 468
-2.7719801507043579616614004113018e-05 # 264
3.4983689236354748906625798665626e-06 # 573
2.542246955714940868269798718293e-06 # 377
-1.7463684750010283116281387116864e-05 # 64
1.5240526879472745831051172515913e-06 # 65
1.988132213668475367640553486126e-06 # 984
-2.4772619697655291347467010343308e-05 # 881
5.4097047182830280354841161194468e-06 # 884
-1.4392681661837006338580322029053e-05 # 678
1.7068786853192536955145172661297e-05 # 1242
-4.2799519432113020570387397489842e-06 # 578
8.8970338162059352693934038969203e-06 # 374
-5.0369130199572809648768563495214e-06 # 470
7.3271412984081997894726320796899e-06 # 480
1.6793358735620539658422827045126e-06 # 568
8.0235999659126554619300447646069e-06 # 600
9.8375998813430309174665397420334e-06 # 630
-5.1489675838669653223271874264988e-06 # 1382
7.9598979922837832833622945249985e-06 # 1400
-2.8799944388082120520224675003229e-06 # 1298
1.171091542494900726188375439385e-06 # 1299
-1.1227909077280959451619439526393e-05 # 1192
-0.40000000000000002220446049250313 # 441
-2.1071303105805488416072193680328e-05 # 1095
0.40000000000000002220446049250313 # 565
-2.2495669488907139990175113042348e-06 # 995
7.8395202042443106550716550029456e-06 # 1412
3.3134288781042662065960593270608e-06 # 1017
2.7900778186946199359232297088074e-06 # 1356
1.2801843687963354028879099655303e-05 # 693
-1.4829770516361155438642312198727e-05 # 586
2.8268362421680658947418292997744e-06 # 795
2.1873372993841673927186374220416e-07 # 591
5.5124475856670757941769070442639e-06 # 92
-1.5294487074856250540238339352683e-05 # 280
2.8699312825905755267171751837774e-06 # 823
-1.0528265697519431133306194725563e-05 # 85
7.2904338289690116250638118877703e-06 # 87
-3.801854887329145475259508518695e-06 # 1404
3.1908882023396470793848676839044e-06 # 1411
2.4989039722785644913490270963008e-06 # 1007
-8.9967807811852516564109574770391e-06 # 803
1.4166523734212941256394198419333e-06 # 908
-4.1898305742494878852366819999009e-06 # 704
7.7014090517023779094898244812484e-06 # 1006
-1.0181604760967377658911715496148e-06 # 199
5.248281041489465982563533685834e-06 # 299
4.3743653408496325949427754268412e-08 # 705
2.4521945425149311300423628917633e-06 # 1322
3.3691462378295920871373002325466e-06 # 1204
9.9701991034096184469157162638675e-07 # 1231
1.619541055493041014834627346064e-06 # 1041
4.7635804885023980712131091985739e-06 # 1259
1.9173056030112282080077584084377e-06 # 367
3.9462479161671036923236116633618e-06 # 20
-1.1320784499938631392383430948612e-06 # 838
5.968054959648519199630171960802e-06 # 622
9.3252999060626217553296793405515e-06 # 535
-2.4945321888905021288690335573568e-06 # 333
2.5934512974492993812121368474299e-06 # 332
1.0394385620244956731006089056812e-05 # 232
3.4428726814244952222313512352203e-06 # 381
3.4853432574170803031927013543312e-06 # 132
-3.0518028464369204502269934675684e-06 # 104
7.2419357718693339688370222417824e-06 # 647
2.4797971955693400243679689470833e-06 # 1264
5.5710893994769651951532579703397e-06 # 244
-0.40000000000000002220446049250313 # 737
5.9762557370184811087431009379856e-06 # 759
5.1206021804708440293626980910346e-06 # 1077
-5.4486904614464736536921796172805e-06 # 456
6.5159954254953461203549473432228e-07 # 455
2.7933273068421410749201556911192e-06 # 254
7.9118961933776831647793098545307e-06 # 1066
8.725997365495999883808360929327e-07 # 972
2.7750547012290752069867735135622e-06 # 688
4.0995633498424340109412937482869e-06 # 471
-9.3887975466437416474955665601776e-06 # 663
2.5525161205739869498042380474567e-07 # 569
9.295719772083104877574526170303e-06 # 1286
-8.6070808203269907421615464437892e-06 # 1184
9.8710050191042707241472365514712e-07 # 1254
5.1873874359493027895711553254543e-06 # 680
1.5261893654596647891281274711517e-05 # 478
6.2709787561286543409663774006901e-06 # 276
-2.7765951181501265248750473513262e-05 # 1292
1.3808450152000113111245248320724e-05 # 1297
3.9925233726011180761315648435339e-06 # 1196
6.3579776497330482213352943754447e-06 # 1094
-1.8896846247749416434786456919781e-05 # 992
4.9212341792830644291595072054024e-07 # 3
8.8181185412955134168594591159707e-07 # 221
4.8061908429484959099199994914109e-06 # 590
-2.0084895889600240141215428679722e-05 # 774
2.1052148145224595918493203094979e-06 # 593
3.220333177012066270655235231124e-06 # 295
-0.40000000000000002220446049250313 # 1301
-3.5064946593785704628040006403111e-05 # 1065
0.40000000000000002220446049250313 # 259
1.7089487588153160391342411106308e-05 # 1207
1.2994571196659615236273198346506e-05 # 1309
-5.2845499302152882861857360885516e-06 # 701
3.9960093769316418698626242056449e-06 # 702
-8.0235069054334499282160955702103e-06 # 601
1.0226174338655003275954519237345e-05 # 399
-4.3453911140605811660553130237883e-06 # 94
1.1596346684395252449946596418062e-05 # 96
2.661438436433468401491391971958e-06 # 1420
-9.6662340615832953504091978880197e-06 # 1115
6.3500917075504029337632699858673e-06 # 1219
5.2397155528196819114137260109398e-06 # 814
2.8461209878396452893775051690151e-06 # 510
-8.5544566576103310805980969866447e-06 # 408
-6.6827322471781803331098564813217e-06 # 870
4.0952197634146243149862350041435e-06 # 607
0.40000000000000002220446049250313 # 281
1.2255529443839555330355347434468e-06 # 874
-5.4239855908314853425171604694999e-06 # 922
2.7042905714966174131113837986184e-06 # 926
-6.0643407935631394426487066062759e-06 # 620
9.4513294067503134159241931500084e-06 # 623
-1.4123059559967570693707686335649e-05 # 117
4.9482082735088247135691284783743e-06 # 1048
-4.4029083455498437173073270067825e-06 # 1037
4.2955535289190976502870546183122e-06 # 1038
7.8609228460474953184078730772377e-06 # 836
1.0415702073000966752357870914736e-05 # 633
4.8656791062680512761299406188087e-06 # 331
9.7294244304634937505111853123241e-07 # 129
2.5311207624973975799126824776097e-06 # 847
7.8331507018394617650062020097756e-06 # 644
1.4308665004901334543249051892144e-06 # 734
1.3566561183944549477697373573992e-05 # 1363
-1.1381825463722102109048218976373e-05 # 1060
3.2979224233581279999831005478317e-06 # 1059
7.3805608056895224297714328334785e-07 # 959
-2.1096355159707452732367055636686e-05 # 856
4.2072719753348067372490659554529e-06 # 481
9.2276334764776692554544973434716e-06 # 275
8.7949278018066172045045852598277e-07 # 353
2.8262035111633870104166834508197e-06 # 151
-2.8484770481588747581547238496569e-05 # 1170
5.2489976950766495546575954311841e-06 # 504
2.4852044351246769369090557078028e-06 # 924
2.4578202898159277907640931845612e-07 # 566
-8.5018062651831274948712943717588e-06 # 159
3.058835769485047796336025030528e-06 # 915
3.7425509615006344332505811012268e-07 # 1186
-1.4059805766571392755706453037146e-05 # 876
-7.050052346790753738097357744552e-07 # 113
7.4616760254232138941266755383097e-06 # 779
3.0968718545432485166166332313242e-06 # 743
-5.8980152135975700200196114586504e-06 # 210
3.1994923496427092402601567028286e-06 # 1046
5.6852482814384737205945681559616e-06 # 1194
5.202233025565066457454599380128e-06 # 991
-8.7269254386169444826296115458319e-06 # 886
1.8274900270175007660337397619177e-06 # 891
2.5823542076955830856690825292343e-06 # 561
8.1898489766072350834122395291104e-06 # 1104
3.3628660022522575741169090918214e-06 # 902
-1.2370874289022921365321580622343e-05 # 800
6.3512235859632447745621447454667e-06 # 801
-3.763285849010913861902548338545e-06 # 497
3.7632858487888650218127807589585e-06 # 498
-6.9292632766776594610341408198018e-06 # 190
3.9138316562909221141839180568844e-06 # 195
3.4544803981647575051396373800594e-07 # 1417
5.2089608706193921589281889406031e-06 # 1317
8.6525647956377135829584591741881e-07 # 1114
-4.6618671406449276831563538481262e-05 # 708
1.1461491725942865647062561193503e-06 # 1004
0.40000000000000002220446049250313 # 407
4.5384389714118660117282005872497e-06 # 1002
8.9633979163302556880232180303025e-06 # 1227
-3.196740082132139419192080193044e-06 # 1126
4.0890790647243446115366438675665e-05 # 934
6.9478590120526623847771463537981e-05 # 971
6.7428185758915023780349362603204e-06 # 15
4.6954762358801143052504725727836e-06 # 128
1.0006340327519853430036922414814e-05 # 531
4.2763858681840511796637231689555e-06 # 821
4.6294246965759230057267485658468e-06 # 643
2.7785075453113086473922246910639e-06 # 1414
4.7662588868632304873714303217191e-06 # 384
6.7799796437672960668454659460824e-06 # 37
3.8828154470563108936623578082425e-06 # 1159
1.7931697537235667907931473130656e-06 # 988
3.6410608080600545172797292969857e-06 # 612
2.327230551430999058531122469784e-06 # 1215
6.0545965211253799328789283046293e-07 # 755
5.5758886699434163284580827021908e-07 # 648
3.562302975548705892999993768977e-06 # 553
-4.9365130063536439211234647939097e-06 # 452
6.9815749030769541196906648183873e-06 # 404
3.8433782861295889718379267807613e-06 # 746
1.8387438151091366826233577599914e-06 # 48
-9.3456887771043752055621922636419e-06 # 1370
2.83691997039520536858393101598e-06 # 1372
-1.4296707062828559422931577749249e-05 # 1291
1.4282609633588470165891162744209e-05 # 807
-1.3853554495430526105528151736834e-05 # 664
5.8207905472299914059644380948111e-06 # 665
-7.6034705960380552668587302023173e-06 # 460
1.2080621783659278709781650928967e-05 # 463
2.7292814917778334794318337991337e-06 # 181
3.0564747467469157269249081104734e-06 # 261
-1.8803390600332618861571104540431e-05 # 59
5.1632781175397779934734508733296e-06 # 90
1.3926518632231233452167286357426e-05 # 297
1.8146010899104303881919364460629e-06 # 675
6.6437730544947135177206304357256e-07 # 571
5.2739555295477081984937064995655e-06 # 1250
8.324283474659348287067947569362e-06 # 889
6.9473899101476012079149462141725e-06 # 946
1.9087406312500815445704505785018e-06 # 1203
8.6273558805088372219357646230459e-08 # 900
2.6667273745836952817973158902376e-06 # 1092
3.3007034367760649065139111346667e-06 # 83
5.9420287550741334296777219903252e-06 # 1385
3.9496149643013124050784472263143e-06 # 1302
6.1716343594388733251711667837647e-06 # 204
-1.2048851733162582988137176420729e-05 # 101
9.2515058793449286540458041325219e-07 # 103
1.2995887261700518914772639611499e-05 # 1225
-1.500591385852117752596791844244e-05 # 1124
5.3279611200684750483484546090818e-06 # 1123
-1.190122658426679627273383349495e-05 # 619
4.5238119217773409172196966143709e-06 # 618
1.1168583077151601548062352653456e-05 # 428
4.0100401828363527141152813926261e-06 # 1040
7.4177494509491924886963702678866e-06 # 136
4.0876893977185636987583053358897e-06 # 1249
4.0736955674034106334216974454332e-06 # 1157
2.7071677522371018983517437089814e-06 # 1056
5.0575959860448301940848842006559e-07 # 342
3.4852139809047180050690165065141e-06 # 551
-7.0231072207193053298965963390788e-07 # 450
1.775910987522416628432903908108e-06 # 488
-1.2000925401589101966818781686008e-05 # 1164
2.5965859477181003459901869473425e-06 # 1168
1.2343473304516988887170924130143e-06 # 865
2.853394547401786570842803156256e-06 # 562
4.8903921223563880736726235121115e-06 # 741
1.5613464895419727185944336680934e-06 # 424
-9.7964785080916342473655519795805e-07 # 1177
3.7048318294664091959722540536859e-06 # 1179
7.9935751929347209849066602238565e-06 # 615
8.4552937592466598935761045580106e-07 # 685
-1.1600374207801812467019501873278e-05 # 167
6.4794003361609825414725929992876e-06 # 169
1.8047539680413514653168705406672e-06 # 1190
3.6447799784251167605139687388771e-06 # 887
-9.331546336939849852105954841619e-06 # 784
3.397053088191906458051701200862e-06 # 732
7.3201269660656079974934105913942e-06 # 95
3.8772774236095885127422779048434e-06 # 482
2.3235329779441079530485480403312e-06 # 14
1.2226902543703899837340166867339e-05 # 696
1.3968668510494021901314782435621e-06 # 380
1.297917005316694243077530607211e-06 # 1313
-5.5158405580913258013306399440978e-05 # 909
9.7169814847297896690924562390634e-06 # 808
9.4663711932830937793132645291516e-07 # 707
1.2415260245492863963351522216261e-05 # 100
1.1257974912287827389678488212987e-06 # 1223
3.0466155033520952831330511068053e-06 # 589
4.0813885654260997418377849253746e-07 # 931
1.9971512343973927494048415526295e-06 # 599
5.1875467628005934137718803411676e-06 # 11
4.2962601608495445683040883655401e-06 # 1133
3.1953349709287493279257028749862e-06 # 250
2.1567878033970091628771393460484e-06 # 918
2.4413963222559890627343017616147e-06 # 16
1.1467514639636689421312715220225e-05 # 639
4.0726037927643743606306338256307e-06 # 740
2.4546058414180904688414470299351e-06 # 1155
3.4493309158157691410209310517443e-06 # 1371
5.7182222110808958226218709497424e-06 # 549
2.331448678896815407182436900857e-07 # 347
7.5848382538805131464708896016358e-06 # 1368
0.40000000000000002220446049250313 # 657
6.2164155249465367504666142572933e-06 # 1171
8.5038046816851807733898035296383e-07 # 421
6.1445081566614790933634517033912e-06 # 1379
1.9784612966865070602230734092553e-06 # 672
7.6516326976381216504533022693124e-06 # 416
3.4238080390652564618581867039726e-06 # 986
1.3435175357979453839170867757158e-06 # 387
-1.0015489462543114316064353508384e-05 # 75
1.3294978652614815304070471080333e-05 # 77
2.8636940963292272782224519300787e-07 # 997
2.4598955815688138668473512737922e-06 # 766
4.4274723941159020414387939568179e-06 # 806
3.4807254411097308351488981842392e-06 # 405
1.0879865225286360839703284075775e-05 # 121
1.0591083235076822899735186911396e-07 # 1355
1.0944068636486462147458346982898e-05 # 1153
2.1638918107462388692747295992902e-06 # 339
4.3962748212601312130859074200906e-06 # 962
3.5870220668182155347107186588174e-06 # 760
3.6889133502633428527718844475158e-06 # 947
9.3904621590032904881670261509896e-06 # 53
6.9146312718850277512054602890856e-06 # 1377
5.0976263989081043966674483547408e-06 # 771
1.0710373094472646924375965060694e-05 # 165
7.276061740099062420282158281104e-07 # 1085
3.1652332457884779764046689204404e-06 # 681
8.8781461423621976954394935388493e-06 # 580
5.1082162847205470567434060225054e-06 # 277
3.3316623245304033787653088909131e-07 # 1246
4.0897464306293209861413104344585e-06 # 1096
7.9148466518151029202801259240796e-08 # 288
3.4195871681060208716008627649607e-06 # 1274
-3.2391014956659064495745736084187e-06 # 1330
1.2884661062515710142821565714621e-06 # 714
9.0623808108154651905696494451625e-06 # 361
9.3775657103770602410122009251481e-06 # 1022
-1.363245632078814496585417864738e-05 # 364
1.0004517467476320121202992829978e-05 # 901
-9.0709392269872842786120753499901e-06 # 438
7.5711095831790440843257761205365e-06 # 1260
5.2908431385543379748517996141732e-06 # 1081
6.1183432495322780578076750368499e-06 # 249
6.6844796846374453485727790136295e-06 # 499
1.0205339906482295542471810945173e-05 # 328
6.5552864102390032483144363673055e-06 # 1013
6.3718858693845599659396662650668e-06 # 776
-1.6182721997618841576005790927617e-05 # 1332
-3.8940638251628218363719138861434e-06 # 1111
4.7914548300735076749568529252965e-06 # 1314
3.2166456529284428170678208913635e-06 # 758
2.3456198881134865066476133388385e-06 # 5
2.5193273424242915492824411438644e-06 # 241
4.7657126860707768280971466379192e-06 # 46
1.9916611520470438176843783195658e-06 # 1112
3.1308509067753434249720394938477e-06 # 124
2.2419767994041419691705983169294e-06 # 1150
2.7905800555380554243197366998119e-06 # 187
2.3549004746168135439343162274017e-06 # 951
2.9973459800816743164896590462254e-06 # 193
3.279678353303757295638667587645e-06 # 135
3.1979842914808512880340835710102e-06 # 227
8.9516351664558839977678048049903e-06 # 201
2.3880655203972380410000746903121e-06 # 716
2.16575233254093849676676260263e-06 # 1054
1.240366757834680477859076210001e-06 # 188
1.5351174669845768743485113147496e-06 # 390
1.2320531700045405026840454262849e-06 # 844
1.191735925045554216856005282088e-06 # 200
1.0928221297469967231239668103981e-06 # 998
1.5753039540147313065472298165837e-06 # 336
1.6671909417589637163577493197963e-06 # 1308
1.0643012545285877514130139925852e-06 # 1390
1.2768522315359055117585732053165e-06 # 1405
-7.697049160805022848653002623398e-07 # 107
9.1665462349512059620474822493885e-07 # 1014
8.6858542830505310188850785768633e-07 # 646
1.028525073861121414835239143426e-06 # 365
6.4354145820187346718928289579509e-07 # 216
6.3788299914173372343073088741594e-07 # 1091
7.2981646108668289665778912411742e-07 # 115
-2.3441379386362525138348157638379e-06 # 411
9.0839356689995346328845519240369e-07 # 337
2.574166295160009163845436005319e-07 # 19
2.5537165200501581171441947346046e-07 # 52
2.4331074877155276909955613703906e-07 # 1008
2.4841571869360778027630682306126e-07 # 1181
2.7541328566285696933231097287276e-07 # 848
2.2955638765933877941638171019112e-08 # 927
