# Supplementary material for: HIV-1 coreceptor usage prediction without multiple alignments: an application of string kernels
Source: Retrovirology. 2008 Dec 4;5:110. doi: 10.1186/1742-4690-5-110 (PMC2637298; doi:10.1186/1742-4690-5-110)
Supplement: Additional file 1 — Source code and data. Web server, classifiers, discriminant vectors and data sets. [file 1742-4690-5-110-S1.zip › supplements/web-server/hiv-dskernel/models/X]

CTRPNNNTRKGIHIGPGRAFYTTGEIIGDIRKAHC
CTRPSNNTRTSINIGPGQVFYRTGDIIGDIRRAYC
CTRPNNNTRKSINVGPGRAWYVTRVIGDIRQAHC
CTRPNNNTRKSIPIGPGRALYATGDIIGEIRQAFC
CTRPNNNTRKSIHIGPGRAFYTTGEIIGDIRQAHC
CTRPNNNTRKSIRIGPGQTFFATNDIIGDIRQAYC
CTRPNNNTRKSIHMGPGRAFYATGQIIGDIRQAHC
CTRPNNNTRKGIHIGPGRAFYTTGAIIGNIRQAHC
CIRPNNNTRKSIHIGPGRAFYTTGDIIGDIRQAHC
CTRPGTKTRRLIHIGPGRAFYTTDRIGDIRQAHC
CTRPNNNTRRSIHIAPGRAFYATGKIIGNIRQAHC
CTRPGNNTRTSIRIGPGQTFYTSKVIGDIRQAHC
CTRPSNNTRKSIPIGPGRAFYATGDIIGDIRKAHC
CTRPNNNTRKSVRIGPGQTFYATGDIIGDIRQAHC
CARPNNNTRKSIRIGPGQTFYATNDIIGNIRQAHC
CTRPNNNTRTSVRIRPGQTFYGTGEIIGNIRQAHC
CTRPNNNTRKRITAGPGRVLYTTGEIIGDIRRAHC
CTRPGNNTRKSIHIGPGRAFYTTGQIIGNIRQAHC
CTRPSNNTRKSIHIGPGRAFYTTGEVTGDIRQAHC
CTRPSNNTRKSIPMGPGKAFYATGDITGDIRKAHC
CVRPGSNSVQEIKIGPMAWYSMQLEQDGKRANARTAFC
CTRPNNNTRKGIRIGPGRAIYTTGRIIGDIRQAHC
CTRPGNNTRKSVRIGPGQTFYATGDIIGDIRQAHC
CTRPNNNTRKGIHIGPGRAFYTTGEIIGDIRKAHC
CTRPNNNIRKRISLSPGRVFYTTGEIVGDIRKAYC
CTRPNNNTRKGIHMGPGKVFYATGQIIGDIRQAHC
CTRPNNNTRKSVRIGPGQAFYATGDIIGDIRQAHC
CMRPNNNTRKSITIGPGRAFYTTGEIIGDIRQAHC
CIRPFENTRTSVRIGPGQVFYKTGDIIGDIRSAFC
CTRPNNNTRKRIYIGQGRAVYTTRQIIGDIRKAYC
CTRPFYTRISMTRGPGHVFYRTGKIVGDPRKAYC
CTRPSNNTRKSIRIGPGQAFFATGEIIGDIRQAHC
CTRPSNNTRKSITIGPGRAFYTTEVIGNIRAAYC
CTRPNNNTRKRITMGPGRVYYTTGEIIGDIRKAHC
CARPGNNTRKMMRIGIGRGQTFYANGQVIGDIRQAHC
CTRPSNNTRTSIRIGPGQAFYRTGDIIGDIRKAYC
CTRPGNNTRKSVRIGPGATFYATGDIIGDIRQAHC
CTRPGTKTMRHLHIGPGRAFYTTGKIIGDIRQAHC
CTRPNNYKRKRITTGPGRVLYTTGQIIGDIRRAYC
CTRPNNNTRKSIPIGPGRAFYATGEIIGDIRQAYC
CTRPNNNTRKSVRIGPGQTFYATGEVIGDIRQAHC
CTRPNNNTRKGIHIGPGRAFYTTGAIIGNIRQAHC
CTRPNNYKKKRITIGPGRVLYTTGQIIGDIRRAYC
CTRPNNNTRKGITIGPGRVFYTGEIVGDIRQVHC
CTRPNNNTRKGVRIGPGQAFYATGGIIGDIRQAHC
CTRPNNNTRNRIYIGQGRAVYTTKQIVGDIRKAYC
CTRPNNNTRKSIPIGPGRAFYATGDIIGDIRQAHC
CTRPNNNTRKGIHMGPGKVFYATGQIIGDIRQAYC
CTRPGNNTRRSIHMGPGKAFYTTDIIGDIRKAYC
CTRPNNNTRKGIHIGPGRAFYTTGAIIGNIRQAHC
CTRPNNNTRKGIHIGPGSAIYATGDIIGDIRQAHC
CTRPSNNTRKSIHIAPGSAIYTTDIIGDIRQAHC
CTRPNNNTRRSISIGPGRAFYTTGEIIGNIRQAHC
CTRPNNNTRKGIPIGPGQAFYTNTIVGDIRLAYC
CTRPSNNTRKSIHIGPGRAFYTTGEIIGDIRQAHC
CSRPNNNTRKSVHIGPGQAFYATGDVIGDIRQAYC
CTRPNNNTRKSVRIGPGQTFYATGGIIGDIRQAHC
CIRPNNNTRKSINIGPGRAFYATRDIIGDIRQAHC
CVRPNNNTRRGIHIGLGRRFYTTEIVGDIRKAYC
CTRPNNNTRRSVHSGHIGGGRTLFTTHIVGDIRKAHC
CTRPNNNTRKSITIGPGRAFYATGDIIGDIRQAHC
CTRPNYNETKRIRIHRGYGRSFVTVRKLVNMKRAHC
CTRPGNNTRKSIRIGPGQTFYATGDIIGDIRRAYC
CTRPNNNTRKSITIGPGRAFYTTGQIIGDIRQAYC
CTRHHEIIKRRKLHIGPGRPFYTAEIGDRRKAYC
CTRPNNNTRKSIHIAPGSAFYATGDIIGNIRQAYC
CTRPNNNTRKSIHMGPGRAFYTTGEIIGDIRQAYC
CTRPNNYKRKRITTGPGRVLYTTGQIIGDIRRAYC
CTRPSNNTRKSIHIGPGRAFYATGEIIGDIRKAHC
CTRPNNYTRKGIRTGPGRAFYVTKTIGDIKQAHC
CTRPGNNTRQSIRIGPGQTFYATGDIIGDIRQAHC
CTRPNNNTRKSIPIGPGRASYATGDIIGDIRQAHC
CTRPSNNTRKSVRIGPGQTFYATGEIIGDIRQAHC
CTRPGNKTIKSISLGPGRAFSATRQIIGDIRKAYC
CTRPNNNTRRSVRIGPGQTFYATGDIIGDIRQAHC
CTRPFNNTRTSVRIGPGQAFYKTGDIVGDIRRAYC
CTRPNNNTRKDIHIGPGRAFYATGDIIGDIRQAHC
CIRPYNNTRQSTRIGPGQALFTTKVIGDIRQAHC
CTRPNNNTKRSVNIVPGRAIYTTDIIGDIRQAHC
CTRPNNNTRKGIHIGPGRAFYATGEIIGNIRQAHC
CIRPYNNTREGTHIGPGRALFTTDIIGDIRQAHC
CTRPNNNTRKSITIGPGRAFYTTGEIIGDIRQAHC
CTRPSNNTRTSIAMGPGQVFYRTGDIIGDIRKAYC
CTRPNDNTRKGIHIGPGRAFYATGEIIGNIRQAHC
CTRPSNNTRTSITIGPGQVWYRTGDIIGDIRQAYC
CTRPYNNTRQSTHIGPGRAWYTTKIIGDIKQAYC
CTRPNNNTRKSIHIGPGRAFYTTGEIIGDIRKAHC
CTRPNNNTRKSVHIAPGQAFYATGAIIGDIRRAYC
CTRPNNNTRKSIRIGPGQTFYATGDIIGDIRQAHC
CTRPNNNTRKSIHLGPGRAFFTTGEIIGNIRQAYC
CIRPNNNTKRSIHIGLGRRFYTTEIVGDIRKAYC
CIRPNNNTRRSIHIGPGRAFYGTDIIGDIRQAHC
CTRPNNYTRKGIRIGPGRAIYTTGRIIGDIRQAHC
CTRPNNNTRKSIHIGPGRAFYTTGQIIGDIRQAYC
CTRPGNKTIKSISLGPGRAFSATRQIIGDIRKAYC
CTRPGNNKRRSVRIGPGQTFYATGEIIGNIREAHC
CTRPGTKTIRHMHIGPGRAFYTTDRGDIRQAHC
CVRPNNNTRKSMRIGPGQTFYATGEIIGDIRQAHC
CTRPNNNTRKSIHMGPGRAFYTTGQIIGDIRQAHC
CTRPHNNTRKSIPMGPGRAFYTAGQIIGDIRQAHC
CTRPGNKTRRSMRIGPGRVFYATNIIGDIRKAYC
CSRPYTTTRRSTGIGPGRASYIEKIGNIKQAYC
CTRPNNNTRKSIHIGPGKAFYATGEIIGNIRQAYC
CTRPGNNTRKGIHIGPGRAFYTTGQIIGNIRQAHC
CTRPSNPTRTRITMGPGRVWYRTGEITGSIRKAYC
CTRPSNNTRTSVRIGPGQTFYATGDIIGDIRQAHC
CIRPNNNTRKSINIGPGRAFYATGDIIGDIRQAHC
CTRPYNNTRQSTHIGPGRAWYTTKIIGDIRQAYC
CTRPNNNTRKSVRIGPGQTFYATGDIIGDIREAHC
CTRPYNNTRTSVRIGPGQAFYKTGDIVGDIRRAYC
CVRPNNNTRRGIHIGLGRRFYTTEIVGDIRKAYC
CTRPNNNTRKSVRIGPGQTFYATGEIVGNIRQAYC
CTRPNNNTRRSVRIGPGQTFYATGDIIGDIRQAHC
CTRPNNNIRKRISLSPGRVYYTTGEIRGDIRKAYC
CTRPNNNTRRSIHIAPGSAFYATGEIIGDIRQAHC
CTRPDNNTRKSIHIGPGRAFYATGDIIGNIRQAHC
CTRPNNNTRKSIRIGPGQTFYATNGIIGNIRQAHC
CTRPFKNIRTSVRIGPGRVFHKTGAITGDIRRAYC
CTRPNNNTRKGIHMGPGKVFYATGQIIGDIRQAYC
CTRPSNNTRISMTMGPGQVFYRTGDIIGDIRKAYC
CTRPYNNIRQRTPIGLGQALYTTRRIEDIRRAHC
CTRPNNNTGKSMPMGPGRAFYSTGEIMGHLRKTYS
CTRPNNNTRKSIHLGAGKALYTGEIIGDIRQAHC
CTRPNNNTRTSIRIGPGQSFHATGDIIGDIRQAHC
CTRPGNNTRKSVRIGPGQTFYATNNIIGNIRQAHC
CIRPNNNTRKSIHMGPGKAFYATGDIIGDIRQAYC
CTRPNNNTRKSIHLGPGSAFYATGDIIGDIRQAHC
CTRPNNNTRKGIHMGPGKVFYATGQIIGDIRQAYC
CTRPNNNTRRRLSIGPGRAFYARRNIIGDIRQAHC
CTRPSNNTRKSIPIGSGRAFYATGDIIGDIRKAHC
CTRPSNNTRKSIPIGPGRAFYTTGEIIGDIRKAHC
CIRPNNNTKRSIHLGLGRRFYTTEIVGDIRKAYC
CTRPSNNTRTSVRIGPGQTFYGTGEIIGDIRKAYC
CIRPNNNTRKSIHMGPGKAFYATGDIIGDIRQAYC
CIRPNNNTRKSIHMGPGKAFYATGDIIGDIRQAYC
CTRPNNNTRKSIHIGAGKALYTGEIIGDIRQAHC
CTRPNNNTRKHIHLGAGKAFYTGEIIGDIRQAHC
CIRPNNNTKRSIHLGLGRRFYTTEIVGDIRKAYC
CTRPSNNTRKSVHIGPGRAFYTTGEIIGDIRQAHC
CIRPNNNTRRSIPIGPGRAFYATGDIIGDIRQAYC
CARPNNNTRKGIHLGQGQTFFATGEIIGDIRQAHC
CTRPYNNTRRSTHIGLGRVYYITKIIGDTRQAHC
CTRPNNNTRKGIHIGPGSAIYATGDIIGDIRQAHC
CTRPNNKARRRIRIGPGRTFYTGKIVGDIRQAYC
CMRPNNNTRKSITIGPGRAFYTTGEIIGDIRQAHC
CTRPNNNTRKSIHIAPGRAFYATGEIIGDIRQAHC
CTRPNNKIRTSFRIGPGQVFYKTGDITGDIRKAYC
CTRPNNNTRRSVRIGPGQTFYATGDIIGDIRQAHC
CTRPNNNTRKGIHLGPGSAFYATGDIIGDIRQAHC
CIRPNNNTRKGIHLGPGGALYATGAIIGDIRQAYC
CTRPNNNTRKGIHMGPGRAFYTTGAIIGDIRQAHC
CIRPNNNTRQSIRFGPGQVFFGTDVIGDIRQAHC
CTRPNNNTRKSINIGPGRAWYTTGDIIGDIRKAHC
CTRPNNNTRKSIHMGWGRAFYATGEIIGNIRQAHC
CTRPNNNTRKSVRIGPGQAFYATGDIIGDIRQAHC
CTRPNNNTRTSIPMGPGRAMYATGDIIGNIRQAYC
CTRPSNNTRTSITIGPGQVWYRTGDIIGNIRKAYC
CTRPNNNTRKGIHMGPGRAFYTTGAIIGDIRQAHC
CTRPNNNTRTSIPMGPGRAMYATGDIIGNIRQAYC
CTRPNKTIRKGLRLGPGRAFYTMGRIEGYIRQAHC
CTRPSNNTRTSITIGPGQVFYRTGDIIGDIRKAYC
CTRPSNNTRKSIHIGPGRAFYTTGEIIGDIRQAHC
CTRPGNNTRKSIRIGPGQTFYATNDIIGDIRSAHC
CTRPGNNTRKSIRIGPGQAFFATGAIIGDIRKAYC
CTRPNNNTRKSIHIGPGQAFYATGDIIGDIRQAYC
CTRPNNNTSKRISIGPGRAFRATKIIGNIRQAHC
CTRPNNNTRKSIHMGPGRAFYTTGQIIGDIRQAHC
CTRPYNNTRRSTHIGPGRVYYITKIIGDTRQAHC
CTRPNNNTRKSVRIGPGQTFYATGDIIGDIREAHC
CTRPNNNTRKSITIGSGRAFHAIEKIIGNIRQAHC
CTRPYNNTRTSVRIGPGQAFYKTGEIIGDIRRAYC
CTRPNNNTRKSIHMGPGRAFYTTGQIIGDIRQAHC
CTRPNNNTRKSITIGPGRAFYATGDIIGNIRQAHC
CTRPGNNTRKGIPIGPGGSFYATERIIGDIRQAHC
CTRPNNNTRKSIHIAPGRAFYATGEIIGDIRQAHC
CTRPNNNTRKSIHIGPGRAFYATGDIIGDIRQAHC
CARTGNNTRTSIRIGPGQAFFATGEVIRDIRLAYC
CTRPNNNTRKSIHLGAGKALYTGEIIGDIRQAHC
CTRPNNNTRKGIHIGPGSAIYATGDIIGDIRQAHC
CTRPNNNTRKGIHMGPGAVFYATGQIIGDIRQAYC
CTRPNNNTRKSVRIGPGQTFYATGAIIGDIRQAHC
CTRPNNNTRKGIYIGPGRAFYTTEKIIGDIRKAHC
CTRPNNNTRKSIHIGPGRAFYTTGEIIGDIRQAHC
CMRPNNNTRKSIRIGPGSAFYTTGEIIGDIRQAHC
CTRPNNNTRKGIHIGPGSAFYATGDIIGDIRQAHC
CTRPNNNTRKSISIGPGRAFYTTGEIIGEIRQAYC
CTRPNNNTRKSITIGPGRAFYATGDIIGDIRQAHC
CTRPNNNTRKGIHIGPGSAFYTTGAIIGNIRQAHC
CIRPNNNTRKGIHIGPGRAFYATGATIGNIRQARC
CTRPNNNTRKSIRIGPGQTFYATNEIIGNIREAHC
CTRPYTTTRQSTGIGPGRASYIAKIGNIRQAYC
CTRPGNNTRKSIHIGPGRAFYATGDIIGDIRQAHC
CTRPNNNTRKSIPIGPGRAFYTTGEIIGDIRKAHC
CTRPGNNTRKSIRIGPGQTFYATGDIIGNIRQAHC
CTRPNNNTRKRITAGPGRVLYTTGEIIGDIRRAHC
CTRPNNYTRKGIRTGPGRAFYVTKTIGDIKQAHC
CTRPGNNPRKSVRIGPGQAFYATGDIIGDIRQAYC
CTRPNKTTRKGLRLGPGRAFYTMGGIVGYIRQAHC
CTRPNNNTRKGIHMGPGKVFYATGQIIGDIRQAYC
CSRPYTTIRKSTGIGPGRASYIAKIGDIRQAYC
CTRPSNNTRKSIHIGPGRAVYTTGEIIGRIRQAHC
CIRPFENTRTSVRIGPGQVFYKTGDIIGDIRSAYC
CTRPNNNTRKSVRIGPGQTFYATGDIIGDIRQAHC
CTRPNNNTRKSISIGPGRAFYATGDIIGDIRQAHC
CTRPNNNTKRRIHMGPGRYVHTTKAIIGDIRQAHC
CTRPNNNTRKGVRIGPGQTFYATGDIIGNIRQAHC
CTRPYNNTRRSTHIGLGRVYYMTKIIGDTRQAHC
CTRPNNNTRRSIHIAPGRAFYATGKIIGDIRQAHC
CTRPNNNTRKSVRIGPGQAFYATGDIIGDIRQAHC
CTRPNNNTRKSVRIGPGQTFYATGDIIGDIRQAHC
CTRPNYNETKRIRIHRGYGRSFVAVRKLVDMKRAHC
CTRPNNNTRKGIHIGPGRAFYTTGAIIGNIRQAHC
CTRPNNKIRTSFRIGPGQVFYKTGDITGDIRKAYC
CTRPNNNTRRRIHMGPGRYVHTTKAIIGDIRQAHC
CIRPNNNTRKSIHMGPGKAFYATGDIIGDIRQAYC
CTRPNYNETKRIRIHRGYGRSFVTVRKLGDRKQAHC
CTRPNNNTRRSMRIRPGQTFYATGEIIGDIRQAYC
CTRPNNNTRKSIHLGPGRAWYTTGQIIGDIRQAHC
CMRPNNNTRKSITIGPGRAFYTTGEIIGDIRQAHC
CTRPNNNTRRGIRIGPGQTFYATGGIIGDIRQAHC
CTRPNNYTRKGIRTGPGRAFYVTKTIGDPRQAHC
CTRPGNNTRKSIHIGPGRAFYTTGQIIGKIRQAHC
CTRPYNNTRRSTHIGLGRVYYITKIIGDTRQAHC
CIRPGNNTSKSIRIGQRRPVYVHKIIGDIRQAHC
CTRPNNNTRKSISIGPGRAFYTTGEIIGNIRQAHC
CTRPYNNTRTSVRIGPGQAFYKTGEIIGDIRRAYC
CSRPYTTLRKSTGIGPGRASYIAKIGDIRQAYC
CTRPNNNTRRRIHIGPGRAVYTTGQIIGDIRKAYC
CMRPNNNTRKSIRIGPGSAFYTTGEIIGDIRQAHC
CTRPNNNTRKSIHIAPGRAFYATGDIIGNIRQAYC
CTRPNNNTRKGIGIGPGQTFYATNAIIGDIRQAHC
CTRPNNNTRKSIHIGPGRAFFATGDIIGDIRQAHC
CIRPQNNTVKSVRIGPGQTFYTTGQVVGDIRKAHC
CTRPHNNTRKSIPMGPGRAFYTAGQIIGDIRQAHC
CTRPNNNTRKSITIGPGRAFYATGDIIGDIRQAHC
CTRPNNNTRKSIHMGWGRAFYATGEIIGNIRQAHC
CIRPNNNTRKSIHIGPGRAFYATGEIIGDIRQAHC
CTRPNNNTRKSITIGPGRAFYATGDIIGDIRQAHC
CTRPYNNTRQSTHIGPGRAWYTTRIIGDIRQAYC
CTRPNNNTRKRITAGPGRVLYTTGEIIGDIRRAHC
CTRPHNNTRKSIPMGPGRAFYTAGQIIGDIRQAHC
CTRPNNNTRKGIHIGPGKALYATGDIIGKIRQAHC
CTRPNNNTRKSIPIGPGRALYATGDIIGDIRKAHC
CTRPNNNTRKGIHIGPGSAFYTTGAIIGNIRQAHC
CTRPNNNTRTSVRIGPGQTFYGTGDIIGNIRQAHC
CTRPNNNTRKSINVGPGRAWYVTRVIGDIRQAHC
CTRPNNNTRKSIHIGPGRAFYTTGGIIGDIRQAHC
CTRPNNNTRKSIPMGPGRAFYATGQIIGDIRQAYC
CTRPHNNTRKSIPMGPGRAFYTAGQIIGDIRQAHC
CTRPNNDTRKSIHLGPGSAFYAPGDIIGDIRQAHC
CTRPSNNTRQSIRIGPGQAFYTTKIIGDIRQAHC
CTRPYNNIRQRTPIGLGQALYTTRRIEDIRRAHC
CTRPNNNTRKSIHIGPGRAFYTTGEIIGDIRQAHC
CTRPNNNTRKSINVGPGRAWYVTRVIGDIRQAHC
CTRPNNNTRKSIHLGAGRALYTREIIGDIRQAHC
CTRPNNNTRKGIHIGPGSAIYATGDIIGDIRQAHC
CIRPNNNTRRGIHIGLGRRFYTTEIVGDIRKAYC
CTRPHNNTRKSIPMGPGRAFYTAGQIIGDIRQAHC
CTRPGNNTRRGIHIGPGRAFYTTGEIIGDIRQAHC
CARPNNNTRKRIYMGTGRYMSATEKITGDIRQAHC
CTRPSNNTRKSINIGPGRAWYATGEIIGDIRKAHC
CTRPSSNTRKSIHLGLGRAFYATGEIIGDIRQAHC
CTRPNNNTRKSIHMGPGKAFYTTGVIGDIRQAHC
CTRPNNNTRKSIPIGPGRAFYTTGQIIGDIRQAYC
CMRPNNNTRKGIYVGPGRHIYATEKIVGDIRQAHC
CTRPSNNTRTSITIGPGQVWYRTGDIIGNIRKAYC
CTRPSNNTRTSITIGPGQVFYRTGDIIGDIRKAYC
CTRPNNNTRKSIRIGPGQTFYATGDIIGNIREAHC
CTRPNNNTRKSIHIAPGRAFYATGEIIGNIRQAHC
CTRPNNNTRRSITIGPGRAFYATDIIGDIRQAHC
CTRPNNNTRKSIPIGPGRALYATGEIIGQIRRAYC
CTRPNNNTRKGIHIGPGRAFYTTGAIIGNIRQAHC
CTRPNNNTRKSIHMGPGRALYATGAIIGDIRQAHC
CTRPNNNTRKDIHIGPGRAFYATGDIIGDIRQAHC
CVRPSNNTRKSVRIGPGQTFYATKDIIGDIRQAHC
CIRPTNNTRQSIRFGPGQVFFGTDVIGDIRQAHC
CTRPNNNIRKSINIGPERAFYTTGEIIGDIRQAHC
CTRPNNNTRRSITIGPGKAFYTTGGVIGDIRKANC
CTRPNNNTRRSITIGPGRAFYATDIIGDIRQAHC
CTRPNNNTRKSIPIGPGRAFYATGEIIGDIRQAYC
CTRPYYNKRRSMRIGIGRGQALYATKEITGDIRRAYC
CTRPNNKIRTSFRIGPGQVFYKTGDITGDIRKAYC
CTRPNNNTRESIRIGPGQTFYATGDIIGDIRQAHC
CIRPNNNTRKSIRIGPGQTFYATNDIIGDIRQAHC
CTRPNNNTRKGIHIGPGSAFYATGDIIGDIRQAHC
CTRPNNNTRKSIHIGPGRAFYTTGGIIGDIRQAHC
CTRPNNNTRKSISFGPGSAMYATGAIIGDIRQAHC
CTRPNNNTRKSIHLGPGSAFYATGDIIGDIRQAHC
CTRPNNNTRKGIHLGPGRAFYATGGIVGNIRQAHC
CIRPNNNTRKSIHMGPGKAFYATGDIIGDIRQAYC
CARPNNNTRKSIHIGPGRAFYTTGEIIGDIRQAHC
CTRPNNNTRKSIHMGPGRAFYTTGQIIGDIRQAHC
CTRPHNNTRKSIHIGPGRAFYATGQITGDIRQAYC
CTRPSNNTRKSIPIGPGRAFYTTGEIIGDIRKAHC
CTRPFYNKRTRTSIGQGQVLYRTGDITGNIGKPYC
CTRPSNNTRTSITIGPGQVFYRTGDITGDIRKAFC
CTRPNNNTRKSIHIGPGKALYTGEIIGDIRQAHC
CTRPYYNQIRQRTSIGQGQALYTTRVTGDIRKAYC
CTRLNNNTRKSIHMGPGRAFFATGEIIGDIRQAHC
CTRPNNNTRKRITAGPGRVLYTTGEIIGDIRRAHC
CTRPNNNTRKSIPIGPGRALYATGEIIGQIRRAYC
CTRPNNNTRKSIHIGPGRAFYATGDIIGDIRQAHC
CTRPSNNTRTSINIGPGQVFYRTGDIIGDIRKAYC
CTRPNNNTRKSIPMGPGRAFYATGAIIGDIRQAHC
CTRPNNNTKKSMRIGPGQTFYATGDIIGDIRQAHC
CTRPSNNTRKGIHIGPGRAFYATGEIIGDIRKAHC
CTRPSNNTRTSITIGPGQVWYRTGDIIGNIRKAYC
CTRPGNNTRKSVRIGPGQTFFATGEIIGDIRQAHC
CTRPNNNTRKGIHIGPGRAFYTTGAIIGNIRQAHC
CTRPNNYTRKGIRTGPGRAFYVTKRIGDVKQAHC
CTRPNNNTRRSIHIGPGRAFYTTGQIIGDIRQAYC
CTRPNNNTRKGIHLGPGRAFYTTGGIIGDIRQAHC
CIRPGNNTRKSVRIGPGQTFFATGDIIGDIRKAHC
CTRPNNNTRKGIHIGPGRAFYATDIIGDIRQAHC
CTRPNNNTRKSIRIGPGQTFYATGEIIGKIREAHC
CTRPSNNTRTSITMGPGQVFYRTGDIIGDIRKAYC
CTRPNNNTRKSIPIGPGRAFYTTGGIIGDIRQAHC
CTRPNNNTRKSIPLGPGQAWYTTGQIIGDIRQAHC
CTRPNNNTRKSITIGPGRAFYATGDIIGDIRQAHC
CTRPNNNTRKSIHIGAGKALYTGEIIGDIRQAHC
CTRPNNNTRKSIHMGPGRAFYTTGQIIGDIRQAHC
CTRPNNNTRKSVRIGPGQAFYATNDIIGDIRQAHC
CTRPNNNTRRSIHIAPGSAFYATGEIIGDIRQAHC
CTRPSNNTRTSITIGPGQVWYRTGDIIGNIRKAYC
CTRPNNNTRKSIHIGPGRAFYTTGEIIGDIRQAHC
CTRPSNNTRTSITIGPGQVWYRTGDIIGNIRKAYC
CIRPNNNTRKSINIGPGRAFYATGDIIGDIRQAHC
CIRPNNNTRKSIHIGPGRAFYAAGDIIGDIRQAHC
CTRPNINTKRSVNIVPGRAIYTTDIIGDIRQAHC
CTRPNNNTRKGIHIGPGSAIYATGDIIGDIRQAHC
CTRPSNNTRKSINIGPGRAWYATGEIIGDIRKAHC
CTRPSNNTRRGIHIGPGRAFYTTGEVIGNIRAANC
CTRPNNNTRTSVRIGPGQTFYATGDIIGDIRRAYC
CTRPSNPTRTRITMGPGRVWYRTGEITGSIRKAYC
CTRPSNNTRKSITIGPGRAFYATGDIIGDIRKAHC
CTRPNNNTRKSIPIGPGRALYATGDIIGEIRQAFC
CTRPNNNTRKGIHMGPGRAYYATGDIIGNIRQAHC
RIRPFENTRTSVRIGPGQVFYKTGDIIGDIRSAFC
CIRPNNNTRRSIPIGPGRAFYATGDIIGDIRQAYC
CTRPNNSTRKSVRIGPGQAFYATGDIIGDIRQAHC
CTRPNNNTRKSIHMGPGRALYATGAIIGDIRQAHC
CTRPNNNTRTSIPMGPGRAMYATGDIIGNIRQAYC
CTRPHNNTRKSIHIGPRRAFYTTEEIIRNIRQAHC
CTRPYNNTRQSTHIGPGRAYYTTRIIGDIRQAHC
CTRPNNNTRKSIRIGPGQTFYATGEIIGNIREAHC
CTRPYYTKRASVRIGLGQAFHRTKEIVGDIRRAYC
CTRPNNNTRRGIHIGPGRAFYTTGEIIGNIRQAYC
CTRPNNNTRKSIHIGPGRALYTTGKIIGDIRQAHC
CTRPSNNTRTSITIGPGQVWYRTGDIIGNIRKAYC
CTRPNNNTRKSINIGPGRAFYTTGEIIGDIRQAHC
CTRPNNNTRQSIRIGPGQAFFAAKDIIGDIREAHC
CTRPNNNTRKGVRIGPGQAFYATGGIIGDIRQAHC
CTRPSNNTRKSVHIGPGRALYTTDIIGDIRKAYC
CTRPNNNTRKGIYIGPGRAFYTTEKIIGDIRKAHC
CTRPNKNIRKGLRLGPGRAFYTMGGIVGYIRQAHC
CTRPNNNTRKGIHIGPGRAFYTTGEIIGDIRQAYC
CIRPYNKTKIQRTSIGLGQALYTNDKIIGNIRQAYC
CTRPNNNTRKDIRIGPGRAFYATGDIIGDIRQAHC
CTRPNNNTRKSVRIGPGQTFYATGEIIGDIRQAHC
CTRPSNNTRKSVRIGPGQTFFATGDIIGDIRQAHC
CMRPNNNTRKSIPIGPGRAFYTTGEIIGDIRQAHC
CIRPNNNTRQGIHIGPGKALYTTKIIGNIRQAHC
CTRPNNNTRKSIHLGPGSAFYATGDIIGDIRQAHC
CTRPSNNTRKGIHIGPGRAFYATGEIIGNIRQAHC
CIRPNYNIIKRVPIGPGGRAFYTTGQIIGNIRQTHC
CTRPNNNTRKGIYIGPGRAFYTTGKIIGDIRKAHC
CTRPYNNTRRSTHIGLGRVYYITKIIGDTRQAHC
CIRPNNNTRKGVHLGPGGALYATGAIIGDIRQAYC
CTRPNNNTRKSIPIGPGRAFYATGEIIGDIRQAYC
CTRPNNNTRKGIHIGPGRAFYTTGDIIGDIRQAHC
CTRPGNNTRKSIHIGPGRAFYTTGQIIGNIRQAHC
CVRPGNNSVQEMRVGPMAWYSMELEKNGSRTNSRTAFC
CTRPNNNTRKSIHIAPGRAFYATGDIIGNIRQAYC
CTRPNNNTRKGIHLGPGRAFYATGEIIGNIRQAYC
CERPNNNTIKSIHLGPGRAWHATGQIIGDIRKAFC
CIRPNNNTRKSVRIGPGQAFYATGDIIGDIRQAHC
CIRPNNNTRKGIHIGPGRAFYATGAIIGNIRQAHC
CTRPNNNTRKGIHLGPGRAFYATGEIVGDIRKAHC
CTRPSNNTRTSLKIGPGQVFYRTGDIIGNIRAAYC
CTRPSNNTRTSITMGPGQVFYRTGDIIGDIRKAYC
CTRPNNNTRKSIHLGPGKTLYATDIIGNIRQAHC
CARPNNNTRRSITIGPGRAFYATDIIGDIRKAHC
CTRLNNNTRKSIHMGPGRAFFATGEIIGDIRQAHC
CTRPNNNTRTSIPMGPGRAMYATGDIIGNIRQAYC
CVRPNNNTRKSIRIGPGQTFYATGNIIRDIRQAHC
CTRPNNNTRKGIHIGPGRAFYTTGAIIGNIRQAHC
CTRPNNNTRKSIHMGWGRTFYATGEIIGDIRQAHC
CTRPNNNTRKSITLTPGRAFYATGDIIGDIRQAHC
CIRPNNNTRKGIHLGPGGALYATGGIIGDIRQAYC
CTRPNNNTRKSIHMGPGKVFYTTGEIIGDIRQAHC
CVRPNNNTRKSIRIGPGQTFYATNGIIGDIREAHC
CSRPNNNTRKSIPMGPGKAFYATGDIIGDIRQAHC
CTRPNNNTRKSIPIGPGRAFYTTGEIIGDIRQAHC
CTRPNNNTRRSITIGPGRAFYATDIIGDIRQAQC
CIRPNNNTRKGIHIGPGRAFYATGEIIGNIRQAHC
CTRPNNNTRKDIHIGPGRAFYATGDIIGDIRQAHC
CSRPNNNTRKSVHIGPGQAFYATGDVIGDIRQAYC
CIRPNNNTRKGIHLGPGGALYATGAIIGDIRQAYC
CIRPNNNTRKGIHLGPGGALYATGAIIGDIRQAYC
CTRPNNNTRKSVRIGIGRGHAFYTTGKVIGNIRQAHC
CTRLNNNTRKSIHMGPGRAFFATGEIIGDIRQAHC
CTRPNNNTRKSIHIGPGRAFYATGEIIGDIRQAHC
CTRPSNNTRTSISIGPGQVFYRTGDIIGDIRKAYC
CTRPSNNTRTSITIGPGQVFYRTGDIIGDIRRAYC
CIRPNNNTRRGIHIGLGRRFYATEIVGDIRKAYC
CTRPSNNTRTGITIGPGQVWYRTGDIIGDIRKAYC
CTRPNNNTRKSIHIGPGRAFYTTGGIIGDIRQAHC
CTRPNNNTRKSINVGPGRAWYVTRVIGDIRQAHC
CTRPNNNTRKKFRIQRGPGRAFVTIGKIGNMRQAHC
CTRPNNNTRKSIHMGPGRAMYATGDIIGDIRQAHC
CTRPNNNTKRSVNIVPGRAIYTTDIIGDIRQAHC
CTRPYNNTRQSTHIGPGRAYYTTRIIGDIRQAYC
CTRPNNNTRKSIHIGPGKALYTGEIIGDIRQAHC
CTRPYNNTRTSVRIGPGQAFYKTGDIVGDIRRAYC
CTRPNNNTRKGIHIGPGRAFYTTGEIIGDIRKAHC
CTRPHNNTRRSWRIGPGQTFYATGDIIGDIRQAHC
CTRPNNNTIKSIRMGIRRAFYTREIIGDIRQAHC
CTRPNNNTRKSIHIGPGRAFYATGDIIGDIRQAHC
CTRPNNNTRKGIHIGPGRAFYATGDIIGDIRKAHC
CTRPNNNTRKSISIGPGRAFYATGDIIGDIRQAHC
CTRPNNNTRKSIQIGPGRAFYTTGEIIGDIRKAHC
CTRPNNNTRKSMRIGPGQTFFATGEIIGDIRQAHC
CTRPNNNTRKSIPIGPGRAFYATGEIIGDIRQAYC
CTRPNNNTRRSMRIGPGQAFYATGDIIGDIRQAHC
CTRPNNNTRKSISIGPGRAFYTTGEIIGETRQAYC
CTRPGNNTRKSVRIGPGQTFYATGEIIGNIRQAHC
CIRPNNNTRKGIRIGPGRAIYTTGRIIGDIRQAHC
CTRPNNNTRKSIPIGPGRAFYATGEIIGDIRQAYC
CTRPNSNKRRGVRIGPGLSFFATRKIIGDIRQAHC
CTRPNKNIRKGLRLGPGRAFYTMGGIVGYIRQAHC
CTRPNNYTRKGIRTGPGRAFYVTKTIGDIKQAHC
CTRPSNNTRKSVHIGPGRALYTTDIIGDIRKAYC
CTRPSNNTRTSITIGPGQVWYRTGDIIGNIRKAYC
CTRPNNNTRKGIHIGPGRAFYTTGAIIGDIRQAHC
CTRPNNNTRKGIHIGPGSAIYATGDIIGDIRQAHC
CIRPNNNTRKGIHLGPGGALYATGAIIGDIRQAYC
CVRPHNNTRKSIRIGPGQAFYATESIIGDIRQAHC
CTRPHNNTRKSIPMGPGRAFYTAGQIIGDIRQAHC
CSRPYENKRRRTPIGLGQAYYTTKLKGYIRPAHC
CIRPNNNTRKSIHIGPGRAFYTTGDIIGDIRQAHC
CTRPNNNTRKSVRIGPGQTFYATGEIIGDIREAHC
CARPNNNTRKRIYMGTGRYMSATEKITGDIRQAHC
CTRPNNNTRKSITIGPGRAFYTTGEIIGNIRQAHC
CTRPSNNTRTSMTIGPGQVFYRTGDIIGDIRKAYC
CIRPNNNTRKSINIGPGRAFYATGDIIGDIRQAHC
CTRPYNLKKSITRGPGRVIYSTGDIMGDIRKAHC
CTRPNNNTRKSIHIGPGKALYTGEIIGDIRQAHC
CTRPNNNTIKSIHIGPGRAFYTTGQIIGNIRQAHC
CTRPYNNTRRSTHIGLGRVYYITKIIGDTRQAHC
CTRPNNNTRKGIHMGPGKVFYATGQIIGDIRQAYC
CSRPYENKRRRTPIGLGQAYYTTKLKGYIRPAHC
CTRPSNNTRKSIHIAPGSAIYTTDIIGDIRQAHC
CTRPNNNTRKRIYIGQGRAVYTTRQIVGDIRKAYC
CTRPYNNIRQRTPIGLGQALYTTRRIEDIRRAHC
CTRPSNNTRKSITIGPGRAFYATGEIIGDIRKAHC
CTRPNNNTRKSIHMGPGRFFHTTKAIIGDIRQAHC
CTRPNNNTRKSIRIQRGPGRAFVTIGKIGNMRQAHC
CTRPNNNTRRSIHIAPGSAFYATGDIIGDIRQAHC
CTRPFNNTRTSVGVGPGQVFYKTGDIIGDIRRAYC
CTRPNKTTRKGLRLGPGRAFYTMGGIVGYIRQAHC
CTRPNKTIRKGLRLGPGRAFYTMGRIEGYIRQAHC
CTRPSNNTRKSIHIGPGRAFYTTGAIIGDIRQAHC
CTRPNNNTRKGIHIGPGRAFYTTGAIIGNIRQAHC
CTRPNNNIRKRIHIGPGRAFYTTGQIIGNIRQAHC
CTRPGNNTRKRIHIGPGRAFYTTEQIIGNIRQAHC
CIRPNNNTRKSVPIGPGRAFYATGDIIGNIRQAHC
CTRPDNNTRKSMRIGPGQTFYATGDIIGNIRQAHC
CTRPNNNTRKSIHIGPGRAFYTTGDIIGDIRQAHC
CTRPNNNTRKSISFGPGSAMYATGAIIGDIRQAHC
CTRPYNIEKRITRGPGRVIYSTGNIIGDIKKAHC
CTRPYNNTRTSVRIGPGQAFYKTGDIVGDIRRAYC
CTRPSNNTRTSVTIGPGQVWYRTGDIIGDIRQAYC
CIRPNNNTRKSINIGPGRAFYATGDIIGDIRQAHC
CTRPNNNTRKSIPIGPGRALYATGEIIGQIRRAYC
CTRPNNNTRKSIHIGPGRAFYATGEIIGNIRQAHC
CIRPNNNTRKGIHLGPGGALYATGGIIGDIRQAYC
CTRPNNNTRKSIHIAPGRAFYATGEIIGDIRQAHC
CTGPNNNTRKSIHIGPGRAFYTTGGIIGDIRQAHC
CTRPYNNTRKGVHIGPGQAYYTTKIIGDIRQAHC
CTRPNNNTRKSIPLGPGQAWYTTGQIIGDIRQAHC
CVRPGSNSVQEIKIGPMAWYSMQLEQDGKRANARTAFC
CTRPSNNTRTSITIGPGQVFYRTGDITGNIRKAYC
CTRPSNNTRKSIHIAPGSAIYTTDIIGDIRQAHC
CTRPNNNTRRSITIGPGRAFYGTDIIGDIRQAHC
CTRPSNNTRTSITIGPGQVWYRTGDIIGNIRKAYC
CTRPNNNTRRRIHIGPGRAVYTTRQIIGDIRKAYC
CTRPNNNTRKGIHMGPGKVFYATGQIIGDIRQAYC
CTRPNNNTRKSIHMGWGRTFYATGEIIGDIRQAHC
CTRPSNNTRKSIPMGPGKAFYTTGEIIGNIRQAHC
CTRPSNNTRTSINIGPGQVFYRTGDIIGDIRKAYC
CTRHHEIIKRRKLHIGPGRPFYTAEIGDRRKAYC
CTRPNNNTRKSIHLGPGRAWYTTGQIIGDIRQAHC
CTRPNNNTRKSVRIGPGQTFYATGEIIGDIRQAHC
CTRPNNNTRKGIHIGPGRAFYTTGEIIGDIRQAYC
CTRPSNNTRKSVRIGPGQTFFATGDIIGDIRQAHC
CTRPNNNTRKDIHIGPGRAFYATGDIIGDIRQAHC
CIRPNNNTRKGIHLGPGGALYATGAIIGDIRQAYC
CTRPYNNIRQRTPIGLGQALYTTRRIEDIRRAHC
CVRPGNNSVQEMRVGPMAWYSMELEKNGSRTNSRTAFC
CTRPNNNTRKSIHIGPGKAFYATGDIIGDIRQAHC
CTRPYNNTRTSVRIGPGQAFYKTGEIIGDIRRAYC
CTRPNNNTRKSIHMGPGRAFYTTGEIIGDIRQAYC
CTRPNNNTRKGIHIGPGRAFYAAGEIIGNIRQAHC
CTRPGNNTRKSIHIGPGRAFYATDIIGDIRQAYC
CTRPHNNTRQSVRIGPGQAFFATREIIGDIRQAHC
CTRPGNNTRQSIRIGPGQTFYATGDIIGDIRQAHC
CTRPNNNTRKSIHMGPGRVWYTTGGIIGDIRQAHC
CIRPNNNTRKSIHIGPGRAFYATGEIIGDIRQAHC
CTRPNNNTRRSVRIGPGQTFYATGDIIGDIRQAHC
CTRLNNNTRKSIHMGPGRAFYATGEIIGDIRQAHC
CTRPNNYTRKGIRTGPGRAFYVTKTIGDPRQAHC
CARPFYAIERQKTPIGQGQVLYTTKKIGRIGQAHC
CTRPNNNTRRSISLGPGRAYYATGDIIGDIRQAHC
CTRPGNNTRKSVRIGPGQAFYATGEIIGDIRQAHC
CTRPSNNTRKSIPMGPGKAFYATGDITGDIRKAHC
CVRPGDNSVKEMRAGPMAWYSMELERNGSRTNSRTAFC
CTRPNNYKRKRITTGPGRVLYTTGQIIGDIRRAYC
CTRPNNNTRKSIHIGPGRAFYTTGEIIGDIRQAHC
CTRPNNYTRKGIRTGPGRAFYVTKTIGDIKQAHC
CTRPNNNTRKSIRIGPGQTFFATNAIIGDIRQAHC
CTRPSNNTRKSINIGPGRAWYATGEIIGDIRKAHC
CTRPYNNTRRSTHIGLGRVYYITKIIGDTRQAHC
CTRPGNNTRKSVRIGPGQTFYATGAIIGDIRKAHC
CTRPSNNTRKSIPMGPGKAFYATGDIIGDIRQAHC
CTRPNNNTRKSIHIGPGRAFYATGDIIGDIRQAHC
CTRPNNNTRTSIPMGPGRAMYATGDIIGNIRQAYC
CTRPNNNTRRSITIGPGRAFYATGDIIGDIRQAHC
CTRPNNNTRKSIHIGPGQAFYATGDIIGDIRQAHC
CVRPGNNTVKEMRVGPMAWYSMELERNGSRTNSRTAFC
CTRPNNNTRKSIPMGPGKAFYATGDIIGDIRQAHC
CIRPGNNTRKSIRIGPGQTFYATGDIIGDIRKAHC
CTRPSNNTRKSARIGVGPGQAFYAIKKIIGDIRQAHC
CTRPGNNTRKSVRIGPGQTFYATGDIIGDIRQAHC
CTRPNNNTRKSISIGPGRAFYTTGEIIGNIRQAHC
CTRPNNNTRKSITIGPGRAFYTTGEIIGDIRKAHC
CTRPNNNTRKRITAGPGRVLYTTGEIIGDIRRAHC
CTRPNNNTRKSIPMGPGKAFYATGEIIGDIRQAHC
CTRPNNNTRKSISIGPGRAFYTTGEIIGEIRQAYC
CTRPGNNTRKSIRIGPGQAFYTNHIIGDIRQAYC
CIRPNNNTRKSINIGPGRAMYATEQIIGDIRQAHC
CIRPNNNTRKSIHMGPGKAFYATGDIIGDIRQAYC
CTRPNNNTRRSINLGPGRAYYATGDIIGDIRQAHC
CIRPNNNTRRGIHIGLGRRFYTTEIVGDIRKAYC
CTRPNNNTRKSITIGPGRAFYTTGEIIGDIRQAHC
CVRPNNNTRRGIHIGLGRRFYTTEIVGDIRKAYC
CTRPSNNTRKSIHIGPGRAFYTTGEIIGDIRQAHC
CTRPYNNTRQSTHIGPGRAYYTTRIIGDIRQAHC
CIRPNNNTRKGIRIGPGRAIYTTGRIIGDIRQAHC
CIRPNNNTRKGVHLGPGGALYATGAIIGDIRQAYC
CTRPNNNTRKGINVGPGRAWYVTRVIGDIRQAHC
CSRPNNNTRKSVHIGPGQAFYATGDVIGDIRQAYC
CTRPNNNTRRRIHIGPGRAVYTTRRIIGDIRKAYC
CTRPNNNTRKSVRIGPGQTFYATGEIIGDIREAHC
CTRPSNNTRKGWHIGPGQTLYATGAIIGDIRQAHC
CTRPNNNTRKSINVGPGRAWYVTRVIGDIRQAHC
CARPNNNTRTSVRIGPGQAFYATNDIIGKIRQAHC
CIRPNNNTRKSIHMGPGKAFYATGDIIGDIRQAYC
CTRPNNNTRKSIHIGPGKALYTGEIIGDIRQAHC
CTRPNNNTRKGVRIGPGQAFYATGGIIGDIRQAHC
CTRPNNNTRKGIHLGPGRAFYATGEIIGNIRQAYC
CTRPNNNTRKSIRIGPGQTFYATNIIGDIRQAYC
CTRPNNNTRKGIHMGPGKAFYATGDIIGNIRQAHC
CTRPNNNTRRSISIGPGRAFYTTGEIIGNIRQAHC
CTRPNNNTRRSINIGPGRALYATGEIIGDIRQAHC
CTRPSNKKRQRVTIGPGRVYYSTGDIMGDIRKAHC
CTRPNNNTRKSINVGPGRAWYVTRVIGDIRQAHC
CTRPNNNTRTSIRIGPGQSFHATGDIIGDIRQAHC
CVRPGNNSVQEMRVGPMAWYSMELEKNGSRTNSRTAFC
CTRPNNNTRKSIRIGPGQAFYTTNIIGDIRQAYC
CTRPSNNTRKSIPMGPGKAFYATGDITGDIRKAHC
CTRPSNNTRKGIHIGPGRAFYATGEIIGNIRQAHC
CTRPNNNTRKSIHIAPGRAFYATGAIIGNIRQAYR
CTRPSNNTRKSINIGPGRAWYATGEIIGDIRKAHC
CTRPHNNTRKSIPMGPGRAFYTAGQIIGDIRQAHC
CTRPNNNTRKSISFGPGSAMYATGAIIGDIRQAHC
CTRPSNNTRTSITIGPGQVWYRTGDIIGNIRKAYC
CTRPNNNTRKSIHIGPGKALYTGEIIGDIRQAHC
CTRPNNNTIKSIHIGPGRAFYTTGQIIGNIRQAHC
CTRPGNKTIKSISLGPGRAFSATRQIIGDIRKAYC
CTRPNNNTRKGIHIGPGRAFYTTGAIIGNIRQAHC
CTRPSNNTRTSITVGPGQVFYRTGDITGDIRKAYC
CTRPNNNTRTSIHMGPGRAMYATGDIIGNIRQAYC
CTRPNNNTRKSMRIGPGQTFYATGEIIGDIRQAHC
CTRPGNNTRRSIHIGPGRAFYTTDIIGDIRQAHC
CTRPSNNTRKSLTIGPGQVFYRTGDIIGDIRQAYC
CTRPNNNTRKSITIGPGRAFYTTGEIIGDIRQAHC
CTRPGNPIRKRVGIGPGQAFHATGNIIGDIRRAQC
CTRPGNNTRKSIRIGPGQTFYATGDIIGDIRKAYC
CTRPNNNTRKGIHLGPGRAFYATGEIVGDIRKAHC
CTRPNNNTRKSINVGPGRAWYVTRVIGDIRQAHC
CTRPNNNTRRSLRIGPGRTFYAAGKIIGDIRQAHC
CTRLNNNTRRSINIGPGRAWYTTGEVIGDIRKANC
CIRPNNNTRKSINIGPGRAFYATGDIIGDIRQAHC
CTRPSNNTRKSITIGPGRAFYTTGEILGEIRQAHC
CTRHHEIIKRRKLHIGPGRPFYTAEIGDRRKAYC
CTRPNNNTRKSINIGPGRALYTTGEIIGDIRQAHC
CTRPNNNTRKGINIGPGRAWYTTGDIIGDIRKAHC
CTRPSNNTRTSINIGPGQVFYRTGDIIGDIRKAYC
CTRPNNNTRKGIHIGPGRAFYTTGEIIGDIRQAYC
CTRPNNNTRKSIHIAPGRAFHATGDIIGNIRQAHC
CTRPNNNTRKRITAGPGRVLYTTGEIIGDIRRAHC
CTRPGNKTIKSISLGPGRAFSATRQIIGDIRKAYC
CTRPNNNTRKSITIGPGRAFYTTGEIIGDIRKAHC
CTRPSNNTRKGIHIGPGRAFYTTGEIIGDIRKAHC
CTRPNNNTRKSINIGPGRAWYTTGQIIGDIRQAHC
CTRPNNNTRKGVRIGPGQTFYATGDIIGDIRQAHC
CTRPNNNTRKSINIGPGRAFYTTGEIIGDIRQAHC
CTRPSNNTRQSIRIGPGQAFYTTEVIGNIRLAFC
CTRPNNNTRKGIHIGPGRAFYTTGAIIGDIRQAHC
CTRPYNNTRQSTHIGPGRAWYTTRIIGDIRQAYC
CTRPNNNTRKGIHIGPGRAFYTTGEIIGDIRQAYC
CTRPNNNTRRSITLGPGRAYYATGDIIGDIRQAHC
CTRPNNNTRKSINLGQGRAWYATGAIIGDIRQAHC
CMRPNNNTRKSIPIGPGRAFYTTGEIIGDIRQAHC
CMRPNNNTRKSITIGPGRAFYTTGEIIGDIRQAHC
CTRPNNNIQRRIIHIGPGRAFHATGGIKGNIRPYC
CTRPNNNTRKGVRIGPGQAFYATGGIIGDIRQAHC
CTRPNNNTRKSIHITPGRTFYATGEIIGDIRQAHC
CTRPNNNTRKSIPLGPGQAWYTTGQILGDIRQAHC
CARPFYAIERQRTPIGQGQVLYTTKKIGRIGQAHC
CTKSNYNIIKRIPIGPGGRAFYTTGQIIGNIRQAHC
CTRPNNNTRKSIPIGPGRAMYATGDIIGDIRQAHC
CMRPNNNTRKRITMGPGGVLYTTGEIIGDIRKAHC
CTRPGNKTRRSIRIGPGQAFYTTNTIGDIRQASC
CTRPNNNTRKSIRIGPGQTFYATGDIIGDIRQAHC
CTRPFNNTRTSVRIGPGQAFYKTGDIVGDIRRAYC
CTRPFNNTRTSVRIGPGQAFYKTGDIVGDIRRAYC
CTRPFNNTRTSVGIGPGQVFYKTGDIIGDIRRAYC
CTRPYNNTRTSVRIGPGQAFYKTGDIVGDIRRAYC
CTRPNNNTRKSIHIAPGRAFYATGDIIGNIRQAYC
CTRPNNNTRQSMRIGPGQTFYATGDIIGNIRQAHC
CTRPNNNTRKGIHIGPGRAFYTTGAIIGNIRHAHC
CSRPYTTIRKSTGIGPGRASYIAKIGDIRQAYC
CTRPNNNTRKSVRIGIGRGLSFYTTGKVLGNIRQAHC
CTRPNNNIRKRISLSPGRVYYTTGEIRGDIRKAYC
CTRPNNNTRKGIHIGPGRAFYATGEIIGNIRQAHC
CTRPNNNTRKGIHIGPGRAFYTTGAIIGNIRQAHC
CTRPHNNTRKSIHIGPGRAFYATGQITGDIRQAYC
CTRPNNNTRKGIHIGPGRALYATGDIIGKIRQAHC
CSRPGNNTRRGIHLGPGQAIYVNSIIGDIRRAHC
CTRPNNNTRKSIHIGPGRAFYTTGEIIGDIRQAHC
CTRLNNNTRKSIHIGPGQAFYTTGDIIGDIRQAHC
CTRPNNNTRKSIPIGPGRAFYTTGEIIGDIRQAHC
CTRPSNNTRTSITIGPGRVFYRTGDIIGNIRKAYC
CTRPGNNTRKGIGIGPGQMFYATGSITGDIRQAHC
CTRPNYNETKRIRIHRGYGRSFVTVRKLVNMKRAHC
CTRPNNNTRKSIHMGPGRAMYATGDIIGDMRQAHC
CTRPHNNTRKSIHIGPRRAFYTTEEIIRNIRQAHC
CTRPNNNTRKSIHLGAGRALYTGEIIGDIRQAHC
CTRPNNNTRKGVRIGPGQAFYATGGIIGDIRQAHC
CTRPNNNTRKSIPIGPGRAFYATGEIIGDIRQAYC
CTRPNNNTRKGIHIGPGRAFYTTGEIIGDIRKAHC
CTRPNNNTRRSIRIGPGQAFYATGDIIGDIRKAHC
CTRPNNNTRKSISFGPGSAMYATGAIIGDIRQAHC
CIRPNNNTRKSVPIGPGRAFYATGDIIGNIRQAHC
CTRPNNNTRKSITIGPGRAFYTTGEIIGDIRQAHC
CTRPNNNVRKRISLSPGRVYYTTGEIRGDIRKAYC
CTRPNNKIRTSFRIGPGQVFYKTGDITGDIRKAYC
CTRPNNNTRRSIHMGPGRAFYTTGEIIGDIRQAYC
CTRPNNNTRKSIHIGPGRAFYATGDIIGDIRQAHC
CTRPGNNTRKSIHIGPGRAFYTTGQIIGNIRQAHC
CTRPNNNTRKSIHMGPGRAFYATGQIIGDIRQAHC
CTRPSNNTRKSITIGPGRAFYATGDIIGDIRKAHC
CTRPYNNTRQSTHIGPGRAYYTTKIIGDIRQAHC
CTRPNNNISRRRIHIGGGQAFYATGGMTGNIRQAYC
CTRPSNNTRKSVHIGPGRALYTTDIIGDIRKAYC
CTRPGNKTIRSISLGPGRAFSATRQIIGDIRKAYC
CTRPNNNTRKSIPIGPGRAFYATGDIIGDIRQAHC
CTRPNNNTRKGIHIGPGSAIYATGDIIGDIRQAHC
CTRPSNNTRKGIHIGPGRAFYATGEIIGDIRKAHC
CTRPYNNTRQSTHIGPGRAWYTTKIIGDIRQAYC
CTRPGNNTRKSMRIGPGQAFYTTGDIIGDIRQAHC
CIRPNNNTRRGIHIGPGQAFYARGAIIGDIRQAYC
CTRPNNNTRKSIPIGPGRAFYATGDIIGDIRQAHC
CTRPNNNTRTSVRIGPGQTFYARGDIIGDIRQAHC
CTRPSNNTRKSISFGPGQAFYATGDIIGDIKKAHC
CTRPNNNTRKRIHMGPGRSFHTTEAIIGDIRQAHC
CTRHHEIIKRRKLHIGPGRPFYTAEIGDRRKAYC
CTRPNNNTRRRIYIGQGRAVYTTKQIVGDIRKAYC
CTRPNNNTRKSMRIGPGQTFYATGEIIGDIRQAHC
CTRPNSNTRKSINIGPGRAWYTTGDIIGDIRKAHC
CTRPSNNTRKSIPMGPGKAFYATGDITGDIRKAHC
CTRPNNNTRKSINIGPGRAFYATGEIIGDIRQAHC
CTRPNNNTRRRIYIGQGRAVYTTKQIVGDIRKAYC
CTRPNNNTKRSVNIVPGRAIYTTDIIGDIRQAHC
CTRPNNNTRRSIYIAPGSAFYATGEIIGDIRQAHC
CTRPGNNTRKRISIGPGRAFYTTEQIIGDIRQAHC
CTRPSNNTRKSVRIGPGQTFYATGEIIGDIRQAHC
CTRPNNNTRKGIHIGPGRTFYATDAIIGNIRQAHC
CTRPSNNTRKSINIGPGRAFYTTGEIIGDIRKAHC
CTRPNNNTRKSIHMGPGRFFHTTKAIIGDIRQAHC
CIRPNNNTRKSIHIGPGRAFYTTGDIIGDIRQAHC
CMRPNNNTRKSIPIGPGRAFYTTGEIIGDIRQAHC
CTRPGNNTGGQVQIGPAMTFYNIEKIVGDIRQAYC
CTRPNNNTKRSVNIVPGRAIYTTDIIGDIRQAHC
CTRPNNNTRKGIHIGPGRAFYTTGAIIGNIRQAHC
CTRPNNNTRKRISIGPGRVWYTTGQIIGNIRKAHC
CTRPGNNTRRGIHIGPGRAFYTTGEIIGDIRQAHC
CTRPNNNTRKGIHIGPGRAFYTTGEIIGDIRQAYC
CTRPNNNTRKSITIGPGRAFYTTGEIIGDIRQAHC
CTRPNNNTRKSISIGPGQAFYATGDIIGDIKKAYC
CTRPNNNTRKSIRIQRGPGRAFVTIGKIGNMRQAHC
CTRPNNNTRQSVRIGPGQTFYATNIIGDIRQAYC
CIRPNNNTRKSVRIGPGQAFYATGDIIGDIRQAHC
CTRPNNNTRKRIYIGQGRAVYTTRQIVGDIRKAYC
CIRPNNNTRKGVHLGPGGALYATGAIIGDIRQAYC
CTRPGNNTRKSIHIGPGRAFYATDIIGDIRQAYC
CTRPNNNTRRSIRIGPGQAFYTNDIIGDIRQAHC
CTRPSNNTRTRVTLGPGRVWYRTGEIIGDMRKAYC
CTRPGNNTRKSIHIGPGRAFYATDIIGDIRQAYC
CTRPNNNTRKGIHMGPGAVFYATGQIIGDIRQAYC
CIRPFENTRTSVRIGPGQVFYKTGDIIGDIRSAFC
CTRPGNKTIRSISLGPGRAFSATRQIIGDIRKAYC
CTRPSNNTRKSITIGPGRAFYATGDIIGDIRKAHC
CTRPNNNTRKSIRIGPGQAFYATGDIIGDIRQAHC
CTRPNKTTRKGLRLGPGRAFYTMGGIVGYIRQAHC
CVRPSNNTRKSIRIGPGQTFYATGDITGDIRQAHC
CTRPNNNTRKGIHIGPGQAFYATGEIIGDIRQAHC
CTRPNNNTKRSVNIVPGRAIYTTDIIGDIRQAHC
CTRPSNNTRKSIHIAPGSAIYTTDIIGDIRQAHC
CTRPNNNIQRRIIHIGPGRAFHATGGIKGNIRPYC
CTRPSNNTRTSITIGPGQVWYRTGDIIGNIRKAYC
CTRPANNTRKSVRIGPGQTFYATGAIIGDIRQAHC
CTRPSNNTRTGITIGPGQVWYRTGDIIGDIRKAYC
CTRPNNNTRKSIPIGPGRAFYTTGEIIGDIRKAHC
CTRPNNNTRTSIPMGPGRAMYATGDIIGNIRQAYC
CTRPSNNTRKSIHIGPGRAVYTTGEIIGRIRQAHC
CTRPNNNTRTSIPMGPGRALYATGDIIGNIRQAYC
CTRPNNNTRKRIHIGPGRAFYTTGDIIGDIRQAHC
CTRPNNNTRKSIPIGPGRAFYTTGEIIGDIRQAHC
CARPFYAIERQRTPIGQGQVLYTTKKIGRIGQAHC
CTRPNNNTRTRIHMGPGRAMYATGDIIGNIRQAYC
CTRPSNNTRKSIHMGPGRVLYTTGGIIGDIRQAHC
CTRPNNNTRKSINIGPGRAFVATGAIIGDIRQAHC
CTRPNNNTRKRIHMGPGRYVHTTKAIIGDIRQAHC
CIRPNNNTRKGIHLGPGGALYATGAIIGDIRQAYC
CTRPNNNTRKSIPIGPGRAFYTTGEIIGDIRQAHC
CTRPNNNTRKSINVGPGRAWYVTRVIGDIRQAHC
CTRPNKTTRKGLRLGPGRAFYTMGGIVGYIRQAHC
CTRPYNNTRKSMRIGPGQTFYATGDIIGDIRQAHC
CMRPNNNTRKRITMGPGRVFYTTGEIIGDIRKAHC
CTRPGNNTRRSIHMGWGRAFYATGDIIGDIRQAHC
CTRPNNNTRRSINLGPGRAYYATGDIIGDIRQAHC
CIRPSNNTRRSVRIGPGQTFYATGEITGDIRQAHC
CTRPNNNTRKSIHMGWGRAFYATGEIIGNIRQAHC
CSRPNNNTRKSVHIGPGQAFYATGDVIGDIRQAYC
CTRPNNNTRRSIHMGPGRAFYTTGEIVGDIRQAYC
CTRPNNNTRRSITIGPGRAFYATDIIGDIRQAHC
CTRPNNNTRTSIPMGPGRAMYATGDIIGNIRQAYC
CPRPINNTRWSVRIGPGQTFYATGDIIGDIRQAHC
CTRPNNNTRKSIHIAPGRAFYATGDIIGNIRQAYC
CTRPFENTRTSVRIGPGQVFYKTGDIIGDIRSAFC
CIRPNNNTKRSIHLGLGRRFYTTEIIGDIRKAYC
CTRPNNNTRKSIHIGPGQAFYTTGEIIGDIRKAHC
CTRPNNNTRKRITAGPGRVLYTTGEIIGDIRRAHC
CTRPSNNTRKSIRIGPGQTFYATNNIIGNIRQAHC
CSRPGNNTRQSVRIGPGQTFYATGEIIGDIRQAHC
CTRPNNNTRKSIRIGPGQTFYATNDIIGDIRQAYC
CTRPHNNTRKSIHIGPGRAWYATGDIIGDIRKAYC
CTRPNNNTRRGIHIGPGRAFYAGDVTGDIRQAHC
CTRPNNNTRKSIPIGPGRALYATGEIIGQIRRAYC
CTRPNNNTRKGIHIGPGRAFYATGEIIGNIRQAHC
CTRPYNNTRQSTHIGPGRAWYTTRIIGDIRQAYC
CTRPNNNTRRSISLGPGRAYYATGDIIGDIRQAHC
CVRPNNNTRRGIHIGLGRRFYTTEIVGDIRKAYC
CTRPNNNTRKSINVGPGRAWYVTRVIGDIRQAHC
CTRPNNNTRRSVRIGPGQAFYATGDIIGNIRQAHC
CTRPNNKIRTSFRIGPGQVFYKTGDITGDIRKAYC
CTRPNNNTRKSVRIGPGQTFYATGDIIGDIRQAHC
CIRPNNNTRRSIPIGPGRAFYATGDIIGDIRQAYC
CTRPNNNTRKSIRIGPGQTFYATDIIGDIRQAYC
CTRPNNNTRRSIHLGLGRRWYATDIIGNIRQAHC
CTRPNNNTRKGIHLGPGRAFYTTGGIIGDIRQAHC
CTRPNNNTRESIRIGPGQTFYATGEIIGDIRQAYC
CTRPYDKVSYRTPIGVGRASYTTRIKGDIRQAHC
CTRPYNNTRRSTHIGLGRVYYITKIIGDTRQAHC
CTRPNNNTRKSIHIGPGQALYTTDIVGDIRQAHC
CTRPNNNTRKSIRIGPGQTFYATNDIIGDIRQAHC
CTRPGNNTRKRISIGPGRAFYTTEQIIGNIRQAHC
CVRPGNNSVKEMRVGPMALYSMELERNGSRTNSRTAFC
CTRPNNNVRKRISLSPGRVYYTTGEIRGDIRKAYC
CTRPSNNTGKSITIGPGRAFYTTGEIIGDIRQAHC
CTRPSNNTRTSITIGPGQVFYRTGDIIGDIRKAHC
CTRPNNNTRKGIHIGPGRAFYTTGAIIGNIRQAHC
CTRPNNYKKKRITVGPGRVLYTTGQIIGDIRRAHC
CIRPNNNTRKSIHMGPGKAFYATGDIIGDIRQAYC
CTRPNNNTRKSIHMGWGRAFYATGEIIGNIRQAHC
CTRPNNNTRKSIHMGWGRTFYATGEIIGDIRQAHC
CTRPNNNTRKSIRIGPGQTFYATGDIIGDIRQAHC
CTRPNNNTRRSIPIGPGRAFYATGDIIGDIRQAHC
CTRPNNNTRQSIRIGPGQTFYATGEIIGDIRQAHC
CTRPNNNTRKSIRTGIGRGQTFYVTGQIIGDVRQAHC
CTRPNNNTRKSIGIGPGQVFYATGDIIGDIRQAHC
CTRPNNNTRKSITIGPGRAFYTTGEIIGDIRKAHC
CTRPNNNTRKSIRIGPGQTFYATGEIIGNIREAHC
CARPSNNTRKSITIGPGRAFYATGDIIEDIRKAHC
CIRPGNNTRKSVRIGPGQTIYATGDIIGDIRQAHC
CIRPNNNTRKSINIGPGRAMYATEQIIGDIRQAHC
CTRPNNNTRKSIHIAPGRAFYATGEIIGDIRQAHC
CIRPNNNTRKSIHMGPGKAFYATGDIIGDIRQAYC
CTRPFKNIRTSARIGPGRVFYKTGSITGDIRRAYC
CTRPNNNTRKRISIGPGRAWYTTGQIIGDIRKAHC
CTRPGNNTRKSIHIGPGRAFYATDIIGDIRQAYC
CARPNNNTRKRIYMGTGRYMSATEKITGDIRQARC
CTRPNNNTRKGIHIGPGRAFYATGEIIGNIRQAHC
CTRPSNNTRTSITIGPGQVWYRTGDIIGNIRKAYC
CTRPNNNTRKSIHIGPGRAFYTTGEIIGDIRKAHC
CTRPSNNIRTSTRIGPGQVFYRTGSITGDIRKAYC
CTRTGKNTRTSIHMGPGQAFFATGEVIRDIRLAYC
CTRPNNNTRKGIHLGPGSAFYATGDIIGDIRQAHC
CIRPNNNTRKSIHMGPGKAFYATGDIIGDIRQAYC
CTRPNNNTRKSIHIGPGRAFYTTGGIIGDIRQAHC
CTRPNNNTRRSITIGPGRAFYATDIIGDIRQAHC
CTRPNNNTRRGIHIGPGRAFYAGDVTGDIRQAHC
CTRYANNTRKSVRIGPGQTFYTNDIIGDIRQAHC
CTRPNNNTRKDIHIGPGRAFYATGDIIGDIRQAHC
CTRPSNNTRKSINIGPGRAWYATGEIIGDIRKAHC
CTRPNYNETKRIRIHRGYGRSFVTVRKLGDRKQAHC
CTRPNNNTRKGIHIGPGRAFYATGEIIGNIRQAHC
CTRPSNNTRKSIHIGPGRAFYTTGSIIGDIRQAHC
CTRPNNNTRKGIHIGPGRAFYTTGEVIGNIRQAHC
CTRSNNNTRKSIHIEPGRAFYATGDIIGDIRQAHC
CTRPNNNTKRSVNIVPGRAIYTTDIIGDIRQAHC
CIRPNNNTRKSVRIGPGQTFYATEIIGEIRQAHC
CTRPNNNTRKGIHIGPGRAFYATGEIIGNIRQAHC
CTRPFNNTRTSVGIGPGQVFYKTGDIIGDIRRAYC
CTRPNNNTRKSIHIAPGRAFYATGEIIGDIRQAHC
CTRPNNNVRKRISLSPGRVYYTTGEIRGDIRKAYC
CTRPNNNTRKSIHMGPGKAFYTTGQIIGDIRQAHC
CTRPGNNTRRSVRIGPGQAFYATGEIIGNIRRAHC
CTRPNNNTRKSVRIGPGQAFYATGDIIGDIRQAHC
CTRPNNNTRKGIHIGPGRAFYATGEIIGNIRQAHC
CTRPSNNTRKSIHIGPGRAFYTTGNIIGDIRQAHC
CIRPNNNTRKSIHIGPGRAFYTTGDIIGDIRQAHC
CTRPNNNTRKSITIGPGRAFYATGDIIGDIRQAHC
CTRPNNNTRKGIHLGPGSAFYATGDIIGDIRQAHC
CTRPNNNTRKSIHIGPGQAFYAIGDVIGNIRQAQC
CTRPNNNTRKSINIGPGRAFYTTGQVIGDIRKAHC
CSRPYTTLRKSTGIGPGRASYIAKIGDIRQAYC
CTRPNNNTRKSIRIGPGQAFYATGEIIGDIRQAHC
CIRPNNNTRRGIHIGLGRRFYTTEIVGDIRKAYC
CIRPNNNTRKSIHIGPGRAFYTTGDIIGDIRKAHC
CIRPNNNTRKSIHIGPGRAFYTTGDIIGDIRQAHC
CTRLNNNTRRSINIGPGRAWYTTGEVIGDIRKANC
CTRPNNNTRTSVRIGPGQTFYATGAIIGDIRKAYC
CTRPNNNTRKGIHIGPGSAIYATGDIIGDIRQAHC
CTRPNNNTRKSIPMGPGKAFYATGDIIGDIRKAHC
CTRPSNNTRKSVRIGPGQVFYATDIIGNIRQAHC
CTRPNNNTRKSIHIGPGRALYTTGEIIGNIRQAHC
CTRPNNNTRKSIPLGPGQAWYTTGQIIGNIRQAHC
CTRPNNNTRKGIHIGPGSAIYATGDIIGDIRQAHC
CTRPNNNTRTSIHMGPGRAMYATGDIIGNIRQAYC
CMRPNNNTRKSITIGPGRAFYTTGEIIGDIRQAHC
CIRPNNNTRRDIHIGPGRAFYAAGDIIGDIRQAHC
CTRPNNNTRKSIHIGPGRAFYTTGEIIGDIRQAHC
CTRPNNNTRKGIHIGPGSAIYATGDIIGDIRQAHC
CIRPYNNTRTKMTMGPGHVFYKTENIIGSVKKAHC
CTRPNNNTRKGIHIGPGRAFYTTGAIIGNIRQAHC
CTRPGNNTRQSIRIGPGQTFYATGDIIGDIRQAHC
CTRPFYNKRTRTSIGQGRVLYRTGDITGNIGKPYC
CTRPNNNTRKSIHIGPGRALYTTGKIIGDIRQAHC
CIRPNNNTRKSIHIAPGRAFYATGEIIGDIRQAHC
CTRPNNNTRKSISFGPGSAMYATGAIIGDIRQAHC
CTRPNNNTRKRIHIGPGRAFYTTGDIIGDIRQAHC
CTRPNNNTRKSIHLGPGSAIYATGDIIGDIRQAHC
CTRPNNNTRRRIHMGPGRYVHTTKAIIGDIRQAHC
CTRPHNNTRKSIPMGPGRAFYTAGQIIGDIRQAHC
CTRPSNNTRTSITIGPGQVFYRTGDIIGDIRKAYC
CTRPNNNTRKGIHLGPGRAFYATGEIIGNIRQAYC
CIRPNNNTRKGIRIGPGRAIYTTGRIIGDIRQAHC
CTRPNYNETKRIRIHRGYGRSFVTVRKLGGRKQAHC
CTRPNNKIRTSFRIGPGQVFYKTGDITGDIRKAYC
CTRPNNNTRKGIHIGPGRAFYTTGQIIGDIRQAHC
CTRPSNNTRKSIPIGPGRAFYATGEIIGDIRQAHC
CTRPNNNTRKSIHIGPGRAFYATGDIIGDIRQAHC
CTRPSNNTRTSINIGPGQVFYRTGDIIGDIRKAYC
CTRPFYTRISMTRGPGYVFYRTGKIVGDPRKAYC
CIRPNNNTRKSIHIGPGSAFYTTGEIIGDIRQAHC
CTRPNNNTRRSIHIGPGRAFYTTGQIIGDIRQAYC
CTRPGTKTRRLIHIGPGRAFYTTDRIGDIRQAHC
CTRPNNNTIKSIHIGPGRAFYTTGQIIGNIRQAHC
CIRPGINTRQGVRIGPGRAFFIRNNIIGDIRKAFC
CTRPSNNTRKSIHIGPGRAFYTTGEVTGDIRQAHC
CIRPNNNTRKSIHIGPGRAFYATGEIIGDIRQAHC
CVRPNNNTRRSIHIGLGRRFYTTEIVGDIRKAYC
CTRPNNNTRKSIHMGPGSVWYATGEIIGDIRQAHC
CSRPYTTTRKSTGIGPGRASYIAKIGDIRQAYC
CSRPGNNTRRSVRIGPGQTLYAAGDIIGDIRQAHC
CTRPNNNTRKSIHLGPGRAWYTTGQIIGDIRQAHC
CTRPGNNTRKSVRIGPGQTFFATGDIIGNIRLAHC
CTRPSNNTRKSIPMGPGKAFYATGDIIGDIRKAHC
CTRPNNNTRKSVRIGPGQAFYATNDVIGNIRQAHC
CTRPNNNTRKSIHIGPGRAFYTTGEIIGDIRQAHC
CTRPNNNTRKGIHLGPGRAFYTTGGIIGDIRQAHC
CTRPNNNTRKSVRIGPGQAFYATDGIIGDIRQAHC
CTRPNNNTRKSIHIGPGGAFYATGDIIGDIRQAHC
CTRPGNNTRRSVRIGPGQAFYATGDIIGDIRAAHC
CTRPNNNTRKSIRIGPGQAFYATGEIIGDIRQAHC
CTRPNNNTRKSVRIGPGQTFYATGDIIGDIRQAHC
CTRPNNNTRKSITIGPGRAFYTTGEIIGDIRQAHC
CVRPGNNSVKEMRVGPMALYSMELERNGSRTNSRTAFC
CTRPYNNTRKSVRIGPGQAFYATGAIIGNIRQASC
CTRPNNNTRTGIPMGPGRAMYATGDIIGNIRQAYC
CIRPNNNTRKSIHMGPGKAFYATGDIIGDIRQAYC
CTRPYNNTRQSTHIGPGRAWYTTRIIGDIRQAYC
CTRPNNNTRKSIHIGPGRAFFATGDIIGDIRQAHC
CTRPNNNTRRSIHIAPGSAFYATGEIIGDIRQAHC
CTRPNNNTRTGIHIGPGQAFYATGEIIGDIRQAHC
CVRPNNNTRKSIHIGPGQAFYATGDIIGNIRQAHC
CTRPNNKIRTSFRIGPGQVFYKTGDITGDIRKAYC
CTRPSNPTRTRITMGPGRVWYRTGDIIGDIRQAYC
CTRPNNNTRKSIRIGPGQTFYATNDIIGDIRQAHC
CTRPGNNTRRGIHIGPGRAFYTTGEIIGDIRQAHC
CTRPYNNTRRSTHIGPGRAYYITRIIGDIRQAHC
CTRPNNNTRKSIHMGPGRAFYTTGEIIGDIRQAYC
CTRPNNNTRKSIRIGPGQAFYATNDIIGDIRQAHC
CTRPNNNTRRSINLGPGRAYYATGDIIGDIRQAHC
CTRPNNNTRKSIRIGPGQTFYATGVIIGDIRQAHC
CIRTGNNTRKSVRIGPGQTFYATGAIIGDIRQAHC
CTRPNNNTRKGIHIGPGRAFYTTGAIIGDIRQAHC
CTRPYNNTRTSVRIGPGQAFYKTGEIIGDIRRAYC
CIRPNNNTRKSINIGPGRAFYATGDIIGDIRQAHC
CTRPNYNETKRIRIHRGYGRSFVAVRKLVDMKRAHC
CTRPNNNTRKSITIGPGRAFYATGDIIGDIRQAHC
CTRPSNNTRTSITIGPGQVWYRTGDIIGNIRKAYC
CTRPNNNTRKSIHLGPGQAFYATGDIIGDIRKAHC
CTRPNNNTIKSIHIGPGRAFYTTGQIIGNIRQAHC
CTRPNNNTRKSIHMGPGKAYYTTGQIIGDIRQAHC
CTRPYNNTRRSTHIGLGRVYYITKIIGDTRQAHC
CTRPNNNTRKSIHIAPGRAFYATGEIIGDIGQAHC
CTRPNNNTRRSIHMGPGSVLYATGEIIGDIRQAHC
CTRPNNNTRKSIHMGPGKAYYTTGQIIGDIRQAHC
CTRPNNNTRKSIRIQRGPGRAFVTIGKIGNMRQAHC
CTRPNYNETKRIRIHRGYGRSFVTVRKLGDRKQAHC
CTRPSNNTRTRVTLGPGRVWYRTGEIIGDIRKAYC
CIRPNNNTRKSIHIGPGRAFYATGEIIGDIRQAHC
CTRPNYNETKRIRIHRGYGRSFVTVRKLGDRKQAHC
CTRPNNNTRKSIHMGWGRAFYATGEIIGNIRQAHC
CTRPNNNTRRSITIGPGRAFYATDIIGDIRQE
CTRPNNNTRRSIRIGPGQAFYATGDIIGDIRKAHC
CTRPNNNTRKSINIGPGRAWYTTGDIIGDIRKAHC
CTRPSNNTRKSIHIGPGRAFYTTGEIIGDIRQAHC
CTRPNNNTRRSIRIGPGQTFYATGEIIGNIREAHC
CTRPNNNTRKSIHIGPGRAFYTTGEIIGDIRQAHC
CTRPNNNIIKRIPIGPGGRAFYTTGQIIGNIRQAHC
CTRPSNNTRTSITIGPGQVFYRTGDIIGDIRQAYC
CIRPGNNTSKSIRIGPGQTFYATGDVIGNIRQAHC
CTRPNNNTRKGIHIGPGQTFYTNKIIGNIRQAHC
CTRPNNYTRKGIRTGPGRAFYVTKTIGDPRQAHC
CTRPNNNTRKSIHMGPGSVLYATGEIIGDIRQAHC
CTRPNNNTRKGIHIGPGRAFYTTGAIIGNIRQAHC
CTRPNNNTRKSIHLGPGRAFYTTGGIVGNIRQAHC
CTRPNNNTRKGIHLGPGRAFYATGGIVGNIRQAHC
CTRPNNNTRRSITIGPGRAFYATDIIGDIRQAHC
CTRPNNNTRKSIHIGPGRAFYTTGEIIGDIRQAHC
CMRPNNNTRKSVRIGPGQTFFATGAIIGNIRQAHC
CTRPNNNTRKSINIGPGRAWYATGDIIGDIRKAHC
CTRPNNNTRKSIPIGPGSAFYATGEIIGDIRQAHC
CIRPNNNTRKSINIGPGRAFYATGDIIGDIRQAHC
CTRPNNNTRKSISFGPGSAMYATGAIIGDIRQAHC
CTRPNNNTRKSIHIGPGRAFYATGEIIGNIRQAHC
CIRPNNNTRKSVPIGPGRAFYATGDIIGNIRQAHC
CTRPNNNIQRRIIHIGPGRAFYTTGDIIGDIRQAYC
CTRPFNNTRTSLTIGPGQVFYRTGDIIGDIRKAYC
CIRPNNNTRRSIHMGPGRAFYATGDIIGDIRQAHC
CTRLNNNTRKSIHMGPGRAFFATGEIIGDIRQAHC
CTRPNNNTRKSIHLGPGSAFYATGDIIGDIRQAHC
CTRPSNNTRTSITIGPGQVFYRTGDIIGDIRKAYC
CIRPNNNTRKSINIGPGRAFYATGDIIGDIRQAHC
CTRPNNNTRKSIHIGPGRALYTTGKIIGDIRQAHC
CTRPNNNTRKSIHMGPGKAFYTTGQIIGDIRQAHC
CTRPSNKIRTSFRIGPGQVFYKTGDITGDIRKAYC
CIRPNNNTKRSIHLGLGRRFYTTEIVGDIRKAYC
CTRLNNNTRKSIHMGPGRAFYATGEIIGDIRQAHC
CIRPNNNTRKGIHLGPGGALYATGGIIGDIRRAYC
CTRPNNNTRKSIRIGPGQTFYATGDIIGDIRQAHC
CTRPSNNTRTSITIGPGQVWYRTGDIIGNIRKAYC
CTRPNNNTRTSIPMGPGRAMYATGDIIGNIRQAYC
CTRPNNNTRKSITIGPGRAFYATGDIIGDIRQAHC
CTRPNNNTRKSIPIGPGRAFYTTGEIIGDIRQAHC
CTRPNNNTRKSVRIGPGQTFYATGAIIGDIREAHC
CVRPNNNTRKSVRIGPGQAFYATGDIIGDIRKAYC
CTRPNNNTRKSIHMGPGKAFYTTGVIGDIRQAHC
CTRPNNNTRKSIHIAPGRAFYATGEIIGDIRQAHC
CTRPGNNTRKSIRIGPGQTFYANDIIGDIRQAYC
CMRPNNNTRKSIHIGPGSAFYTTGEIIGDIRKAHC
CTGPNNNTRRSISIGPGGAFYTTGDIIGDIRQAYC
CTRPNNNTRTSIRIGPGQSFHATGDIIGDIRQAHC
CTRPNNNTRKGIHMGPGAVFYATGQIIGDIRKAHC
CTRPSNNTRKSIHIGPGRAVYTTGEIIGRIRQAHC
CTRPNNNTRKGIHIGPGSAIYATGDIIGDIRQAHC
CTRPNNNTRKSIPVGFGRVLYATGNIIGDIRQAHC
CTRPNNNTRKNVRIGIGRGQTFYANGRIIGNIRQAHC
CTRPSNNTRKSVHIGPGRTFYATGDIIGDIRQAHC
CTRPNNNTKRSVNIVPGRAIYTTDIIGDIRQAHC
CTRPYNNTRQSTHIGPGRAYYTTKIIGDIRQAHC
CMRPGNNTRRSVRIGPGQTFYATGEIIGDIRQAHC
CTRPSNNTRKSIPIGPGQAIYATGEIIGDIRKAHC
CIRPNNNTSKSIRIGPGQTFYATGRIIGDIRQAHC
CTRPNNNTRKSVRIGPGQTFYATGGIIGDIREAHC
CTRPNNNTRKGIHMGPGKVFYATGQIIGDIRQAHC
CTRPGNNTRKSIHIGPGRAFYATDIIGDIRQAYC
CIRPNNNTRKRVTMGPGRVYYTTGDIIGDIRQAHC
CTRPNNNTRKGIHIGPGRALYATGDIIGKIRQAHC
CTRPSNNTRKSIRVGPGQSFHATGEIIGDIRQAHC
CIRPFENTRTSVRIGPGQVFYKTGDIIGDIRSAYC
CTRPNNNTSKSIHMGPGGAFFATGRIIGDIRKAYC
CTRPGNNTRKRISIGPGRAFYTTEQIIGDIRQAHC
CTRPNNNTRKGIHIGPGRASYTTGEIIGDIRKAHC
CTRPGNNTRKSIHIGPGRAFYTTGQIIGNIRQAHC
CTRPNNNTRKSIRIGPGQTFYATNEIIGDIRQAHC
CTRPNNNTRRRIYIGQGRAVYTTKQIVGDIRKAYC
CSRPYTTIRKSTGIGPGRASYIAKIGNIKQAYC
CTRPSNNPRTSITMGPGQVFYRTGDIIGDIRKAYC
CTRPSNNTRKSIPLGPGRAFYATGDIIGNIRKAHC
CVRPGNNSVQEMRVGPMAWYSMELEKNGSRTNSRTAFC
CTRPGNNTRKSVRIGPGQTFYATGEIIGDIRQAHC
CTRPNNNTRKDIHIGPGRAFYATGDIIEDIRQAHC
CTRPNNNTRKSIHIGPGRAFYTTGGIIGDIRQAHC
CTRPNNNTRKSIHIGPGRAFYTTGEIIGDIRQAHC
CTRPNNNTRKSIHIGPGRALYTTGGIIGDIRQAHC
CIRPGNNTRKSVRIGPGQAFYATGDIIGDIRKAHC
CVRPANNTRKGIHTGPGQVLYATGAVVGDIRQAHC
CTRPNNNTRTSIPMGPGRAMYATGDIIGNIRQAYC
CTRPNNNTRKGIHMGPGKVFYATGQIIGDIRQAYC
CIRPGNNTRKSVRIGPGQAFFATGDIIGDPRQAHC
CTRPNNNTRKSIHIGPGRAFYTTGEIIGDIRQAYC
CTRPNNNTRKSIHIGPGRAFYTTGEIIGDIRQAHC
CTRPNNNTRKSIHIAPGRAFYATGEIIGDIRQAHC
CVRPNNNTRRSIHIGLGRRFYTTEIVGDIRKAYC
CTRPNNNTRKGIHLGPGRAFYATGEIVGDIRKAHC
CTRPNNNTRKSIHLGAGRALYTGEIIGDIRQAHC
CTRPNNNTRKSIRIGPGQTFYANDIIGDIRQAHC
CTRPSNNTRTSITIGPGQVFYRTGDIIGDIRKAHC
CTRPNNNTRKGIHIGPGRAFYTTGAIIGNIRQAHC
CARPGNNTRKSIRIGPGQTFFATGAIIGDIRQAHC
CIRPNNNTRKSIHIGPGRAFYTTGDIIGDIRQAHC
CTKSNYNIIKRIPIGPGGRAFYTTGQIIGNIRQTHC
CTRPNNYTRKGIRTGPGRAFYVTKTIGDPRQAHC
CMRPGNNTRKRVRIGIGPRQTFYAPGGINKDIRQAHC
CTRPNNNTRTSIPIGPGRAIYATGDIIGNIRQAYC
CTRPNNNTRKSIRTGIGRGQTFYVTGQIIGDVRQAHC
CTRPNNNTRKSIPIGPGRAFYATGEIIGDIRQAYC
CTRPNNNTRRGIHIGPGRAFYTTGEVIGNIRAANC
CTRPNNNTRKSIRIGPGQTFYATGDIIGDIRQAHC
CTRPNNNTRKSITIGPGRAFYATGDIIGDIRQAHC
CIRPNNNTRKSVPIGPGRAFYATGDIVGDIRQAHC
CIRPNNNTRKSVPIGPGRAFYATGDIIGNIRQAHC
CTRPNNNTRRRVGIGPGRTYYATDEIIGDIRQAHC
CTRPNNNTRKSIHIGPGRAFYTTGSIIGDIRQAHC
CTRPNNNTRTSIHMGPGRAMYATGDIIGNIRQAYC
CTRPGNNTRKSVRIGPGQTFYATGDIIGDIRQAHC
CTRPNNNTRKSITIGPGRAFYTTGEIIGDIRQAHC
CTRPNNNTRKSITIGPGRAFYTTGEIIGDIRQAHC
CTRPNNNTRKSIHIRPGKAFYATGDIIGDIRQAHC
CTRPNNNTRTSIPMGPGRAMYATGDIIGNIRQAYC
CTRPSNNTRKSIHIGPGRAVYTTGEIIGRIRQAHC
CTRPNNNTRKSIHLGPRQAFYTTGEIIGDIRKAHC
CTRPNNNTRKSIPMGPGKAFYATGDIIGDIRKAHC
CTRPNNNTRKSIHLGWGRAFYATGEIVGDIRQAHC
CTRPYTTIRRSTGIGPGRASYIAQIGNIRQAYC
CTRPNNNTRKSITIGPGRAFYTAGEIIGDIRQAHC
CTRPNNNTRKSIHIGPGRAFYTTGEIIGDIKQAHC
CTRPNNNTRQSIRIGPGQVFYATGDIIGDIRQAHC
CTRPNNNTRKSIHIGPGRAFYTTGEIIGDIRQAHC
CTRPNNNTRKRITAGPGRVLYTTGQIIGDIRRAHC
CTRPNNNTRRGVHIGPRRGFYTTEIIGNIRQAHC
CTRPNNNTRKSIHIGPGRAFYTTGDIIGNIRQAHC
CTRPNYNETKRIRIHRGYGRSFVTVRKLVNMKRAHC
CTRPNKTTRKGLRLGPGRAFYTMGGIVGYIRQAHC
CTRPHNNTRKSIHIGPGRAFYATGEIIGDIRQAHC
CTRPNNNTRKSINIGPGRALYTTGEIIGDIRQAHC
CTRPNNNTRKSIHIGPGRAFYTTGEIIGDIRQAHC
CTRPNNNTRKSIHIGPGRAFYTTGEIIGDIRKAHC
CTRPNNNTRKSITIGPGRAFYATGDIIGDIRQAHC
STRPGNNTRKGIPIGPGGSFYATERIIGDIRQAHC
CTRPNNNTRKSIHIGPGRAFYTTGEIIGDIRQAHC
CTRPNNNTRKSIRIGPGQALYATGAIIGNIRQAHC
CIRPNNNTRRGIHIGLGRRFYTTEIVGDIRKAYC
CTRPNNNTRKSIHIGPGRAFYATGGVIGDIRQAHC
CTRPSNNTRKSIHIGPGRAVYTTGEIIGRIRQAHC
CIRPGNNTRRSIRIGPGQAFYAMGDIIGNIREAHC
CTRPNNNTRRRIHMGPGRYVHTTKAIIGDIRQAHC
CTRPNNNTRRRIHMGPGRYVHTTKAIIGDIRQAHC
CTRPSNNTRKSIHIGPGRAVYTTGEIIGRIRQAHC
CTRLNNNTRRSINIGPGRAWYTTGEVIGDIRKANC
CTRPNNNTRKSIHLGPGRAWYTTGQIIGDIRQAHC
CTRPYNNIRQRTPIGLGQALYTTRRIEDIRRAHC
CTRPSNNTRTSITIGPGRVFYRTGDIIGNIRKAYC
CTRPYNNTRQSTHIGPGRAWYTTRIIGDIRQAYC
CTRPNNYTRKGIRTGPGRAFYVTKRIGDVKQAHC
CTRPNNNTRKSIRIGPGQTFYATDAIIGNIREAHC
CTRPNNNTRKSITLGPGQAFYATGAIIGNIRQAHC
CTRPNNNTRKGIHIGPGSAFYATGDIIGDIRQAHC
CTRPNNNTRKRITMGPGRVYYTTGEIIGDIRKAHC
CTRVSKNIRQKRIKIGPGRAFVATGDIGDIRKAHC
CIRPNNNTKRSIHLGLGRRFYTTEIVGDIRKAYC
CTRPNNNTRKSIHMGPGRAFYTTGQIIGDIRQAHC
CTRPYNNTRQSTHIGPGRAYYTTKIIGDIRQAHC
CTRPNNNTRKSIPIGPGRAFYATGQIIGDIRQAYC
CTRPNYNKRKRIHIGPGRAFYTTKNIIGTIRQAHC
CTRPNNNTRKSIHIAPGSAFYATGDIIGNIRQAYC
CTRPHNNTRTSTRIGPGQTFYATGDIIGDIRQAHC
CTRPNNNTRKGIHIGPGSAIYATGDIIGDIRQAHC
CVRPNNHTRRRIGIGPGRTLYATGEIIGDIRQAHC
CTRPGNNTRKSIHIGPGRAFYATDIIGDIRQAYC
CTRPNNNTRKSIPMGPGRAFYATGAIIGDIRQAHC
CTRPGNNTRKSIHIGPGRAFYTTGQIIGNIRQAHC
CTRPNNNTRKSITIGPGRAFYTTGEIIGDIRQAHC
CTRPNNNTRKSIPIGPGRAFYTTGEIIGDIRQAHC
CSRPYTTIRKSTGIGPGRASYIAKIGDIRQAYC
CTRPNNNTRKRIRIQRGPGRAFVTIGKIGNMRQAHC
CTRPNNNTRRSVRIGPGQAYYATGEIIGDIRKAYC
CTRPNNNTRKSIRIGPGQAFYATGEIIGDIRQAHC
CTRPNNNTRKSIHMGPGKAFYTTGVIGDIRQAHC
CSRPYENKRRRTPIGLGQAYYTTKLKGYIRPAHC
CTRPNNNTRKGIHLGPGRAFYATGGIVGNIRQAHC
CTRPNNNTRRSIHMGPGSVLYATGEIIGDIRQAHC
CTRPYNNIRQRTPIGLGQALYTTRRIEDIRRAHC
CTRPNNNTRKSINIGPGRAWYTTGAIIGDIRKAHC
CTRLNNNTRKSIHIGPGRAFYATGDIIGDIRQAHY
CVRPGNNTRKSVRIGPGQTFYATGDIIGDIRQAHC
CTRPSNNTRKSITIGPGRAFYTTEVIGNIRAAYC
CTRPNNNTRKSIPIGPGRAFYATGDIIGDIRQAHC
CTRPGNPIRKRIGIGPGQAFHATGNIIGDIRRAQC
CTRPGNNTRRSIHMGPGKAFYTTDIIGDIRKAYC
CTRPYNNTRQSTHIGPGRAYYTTKIIGDIRQAHC
CTRPNNNTRKSIRIGPGQAFYATGTIIGDIRQAHC
CIRPNNNTRKSIHIGPGRAFYATGDIIGDIRQAHC
CTRPNNNTRKRISLSPGRVFYTTGEIIGDIRRAHC
CTRPNNNTRKSIHMGWGRAFYATGEIIGNIRQAHC
CTRPNNNTRKSIRIGPGQTFYATGEIIGDIRQAHC
CTRPNNNTIKSIHIGPGRAFYTTGQIIGDIRQAHC
CTRPNNNTRKSIRIGPGQAFYATGDIIGDIRQAHC
CTRPFNNTRTSLTIGPGQVFYRTGDIIGDIRKAYC
CTRPNNNISRRRIHIGRGQAFYATGGMTGNIRQAYC
CTRPGTKTRRRIHIGPGRAFYTTDRIGDIRQAHC
CTRPSNNTRKSIHLGLGRAFYATGEIIGDIRQAHC
CTRPGNNTRKSVRIGPGQTFYATGDIIGDIRQAHC
CIRPNNNTRKSIHMGPGKAFYATGDIIGDIRQAYC
CTRPSNNTRKSIHIGPGRAFYTTGNIIGDIRQAHC
CIRPNNNTRKGIHLGPGGALYATGAIIGDIRQAYC
CVRPNNNTRRGIHIGLGRRFYTTEIVGDIRKAYC
CIRPNNNTRKSVHIGPGQTFYATGDIIGNIRQAHC
CTRPNNNTRKKIRIQRGPGRAFVTIGKIGNMRQAHC
CTRPNNNTRKSITIGPGRAFYATGDIIGNIRQAHC
CTRPNNNTRKGIHIGPGRAFYTTGAIIGDIRQAHC
CTRPSNNTRTSITIGPGQVWYRTGDIIGNIRKAYC
CTRPNNNTRRSIRIGPGQTFYATGEIIGNIREAHC
CTRPSNNTRTSITIGPGQVFYRTGDIIGDIRKAHC
CTRPSNNTRKSIPIGPGRAFYATGEITGDIRKAHC
CTRPNNNTRKGIHIGPGRAFYTTGAIIGDIRQAHC
CIRPNNNTRKSIHMGPGKAFYATGDIIGDIRQAYC
CARPGNNTIKRIRIGPRYAFYAKETIIGDIRQAHC
CTRPHNNTRKSIHIGPGRAFYATGQITGDIRQAYC
CTRPNNNTRKSIHIGPGRAFYTTGEIIGDIRKAHC
CTRPSNNTRTSINIGPGQVFYRTGDIIGDIRKAYC
CTRPNNNTRTSVRIGPGQTFYATGDIIGDIRRAYC
CTRPNNNTRKSISIGPGRAFYTTGEIIGDIRQAHC
CTRPNNNTGTSIHMGPGRAVYATGDIIGNIRHAYC
CIRPNNNTRKSIHIGPGRAFYTTGDIIGDIRQAHC
CTRPNNNTRKSIHIGPGRAFYTTGGIIGDIRQAHC
CTRPNNNTRKSINIGPGRAFYTTGDIIGDIRQAHC
CTRPYNNTRQSTHIGPGRAWYTTRIIGDIRQAYC
CTRPYNNTRRSTHIGLGRVYYITKVIGDTRQAHC
CTRPNNNTRKGIHIGPGRAFYTTGAIIGNIRQAHC
CIRPNNNTRKGIHLGPGGALYATGAIIGDIRQAYC
CTRPNNNTRKGIHMGPGKVFYATGQIIGDIRQAHC
CTRPSNNTRTSISIGPGQSFYATGAIIGDIRQAHC
CTRPNNNTRKSVRIGPGQAFYATGDIIGDIRQAHC
CTRPNNKARRRIRIGPGRTFYTGKIVGDIRQAYC
CIRPNNNTRKGIHIGPGRMFYATRVVGDIRQAHC
CTRPNNNTRKRIHIGPGRAFYTTGDIIGDIRQAHC
CTRPSNNTRKSIPIGPGRAFYTTGEIIGDIRQAHC
CTRPYNNTRRSTHIGLGRVYYITKIIGDTRQAHC
CTRPNNNTRKSISIGPGRAFYATGDIIGDIRQAHC
CTRPNNNTRKGIHIGPGSAIYATGDIIGDIRQAHC
CTRPNNNISRRRIHIGRGQAFYATGGMTGNIRQAYC
CIRPNNNTRKSIHMGPGKAFYATGDIIGDIRQAYC
CTRPNNNTRKSINMGQGRAWYTTGQIIGDIRQAHC
CTRPNNNTRRSISLGPGRAYYATGDIIGDIRQAHC
CTRPNNNTRKGIHMGWGRAFYATGEIIGNIRQAHC
CTRPNYNKRKRIHIGPGRAFYTTKNIIGTIRQAHC
CTRPNNNTRKGIHMGPGKVFYATGQIIGDIRQAHC
CTRPNNNIIKRIPIGPGGRAFYTTGQIIGNIRQAHC
CTRPSNNTRRSVHIGPGQAIYSTGQIIGDIRKAHC
CIRPNNNTRKGVHLGPGGALYATGAIIGDIRQAYC
CTRPNNNTRKGIHIGPGRAFYTTGAIIGNIRQAHC
CIRPNNNTRKGIHLGPGGALYATGAIIGDIRQAYC
CTRPNNNTRKSITIGPGRAFYATGDIIGDIRQAHC
CIRPNNNTRRSIPIGPGRAFYATGDIIGDIRQAYC
CTRPNNNTRKRIHMGPGRYVHTTKAIIGDIRQAHC
CTRPFKKMRTSVRIGPGRVFYKTGSITGDIRRAYC
CTRPGNNTRRGIHIGPGRAFYTTGEIIGNIRQAHC
CTRLNNNTRRSINIGPGRAWYTTGEVIGDIRKANC
CTRPNNNTRKGIHMGPGKVFYATGQIIGDIRQAHC
CIRPNNNTRRSVRIGPGQSFYTTDIIGDIRQAHC
CTRPNNNTRKSIRIGPGQAFYATGEIIGDIRKAYC
CIRPNNNTRKGVHLGPGGALYATGAIIGDIRQAYC
CTRPNNNTRRSIHIAPGSAFYATGEIIGDIRQAHC
CTRPNNNTRKRISLSPGRVFYTTGEIIGDIRRAHC
CARPNNNTRKSMRIGPGQTFYATGDIIGDIRQAHC
CIRPNNNTRKSIHMGPGKAFYATGDIIGDIRQAYC
CSRPNNNTRKSVHIGPGQAFYATGDVIGDIRQAYC
CTRPDNNTRKGIHMGPGKVFYATGQIIGDIRQAHC
CTRPNNNTRKSIHIGPGRAFYTTGQIIGDIRQAYC
CTRPNNNTRKRITMGPGRVYYTTGEIIGDIRKAHC
CMRPNNNTRKSVRIGPGQTFYATGDIIGNIRQAHC
CVRPNNNTRRGIHIGLGRRFYTTEIVGDIRKAYC
CTRPGNNTRRGIHIGPGRAFYTTGEIIGDIRQAHC
CTRPNNNTRRSINIGPGRAFYTTGDIIGDIRQAHC
CSRPYTTIRRSTGIGPGRASYIAKITGDIRQARC
CTRPNNNTRKGIHIGPGRAFYTTGAIIGNIRQAHC
CIRPNNNTRKSIHMGPGKAFYATGDIIGDIRQAYC
CTRPNNNTRRSIRIGPGQAFYTNDIIGDIRQAHC
CTRPNNNTRRSIRIGPGQVFYANNDIIGDIRQAHC
CIRPNNNTRKGIHIGPGRAFYATGEIIGNIRQAHC
CTRPNNYTRKGIRTGPGRAFYVTKTIGDPRQAHC
CTRPNNNTRKSIHIGPGRAFYATGDIIGDIRQAHC
CTRPNNNTRRSIHLGLGRRWHATDIIGNIRQAHC
CIRPNNNTRRDIHIGPGRAFYAAGDIIGDIRQAHC
CTRPNNNTRRSISLGPGRAYYATGDIIGDIRQAHC
CTRPSNNTRKSITIGPGRAFYATGEIIGDIRKAHC
CIRPYNNTREGTHIGPGRALFTTDIIGDIRQAHC
CTRPNNNTRKGIHMGPGKVFYATGQIIGDIRQAHC
CTRPGTKTMRHMHIGPGRAFCTTDRIDIRQAHC
CTRPNNNTRRSISLGPGRAYYATGDIIGDIRQAHC
CTRPNNYTRKGIRTGPGRAFYVTKRIGDVKQAHC
CIRPFENTRTSVRIGPGQVFYKTGDIIGDIRSAYC
CTRPGNKTIKSISLGPGRAFSATRQIIGDIRKAYC
CSRPYTTIRKSTGIGPGRASYIEKIGTIKQAYC
CTRPNNNTRRNIHIGPGKAIYTTGEIIGDIRQAHC
CIRPNNNTRKSIRIGPGQTFYATNAIIGDIRQAHC
CTRPNNNTRRSIHIAPGRAFYATGKIIGNIRQAHC
CTRPGNNTRKSIHIGPGRAFYTTGEIIGKIRQAHC
CTRPNNNTRKSIHIGPGRAFYATGEIIGDIRQAHC
CTRPSNNTRKSVRIGPGQVFYATDIIGNIRQAHC
CTRPNNNTRKGIHIGPGRAFYTTGAIIGDIRQAHC
CTRPNNNTRKSINIGPGRAWYTTGDIIGDIRKAHC
CTRPSNTTRTRITMGPGRVWYRTGEITGNIRKAYC
CTRPSNNTRKSINIGPGRAWYATGEIIGDIRKAHC
CTRPSNNTRTSIRIGPGQAFYRTGDIIGDIRKAYC
CTRPNNNTRKSIRIGPGQAFYATGEIIGQE
CTRPNNNTRKSIPIGPGRAFYATGDIIGDIRQAHC
CIRPSNNTRTSIHLGPGQAVYATGEIIGNIRQAHC
CTRPNNNTRKSIRIGPGQAFYATGEIIGDIRQAHC
CTRPNNNTGTSIHMGPGRAVYATGDIIGNIRQAYC
CTRPNNNTRKSISIGPGRAFYTTGEIIGDIRQAHC
CTRPSNPTRTRITMGPGRVWYRTGEITGSIKKAYC
CARPHNNTRKSIHIGPGRAFYATGQITGDIRQAYC
CTRPSNNTRKSITIGPGRAFYTAEVIGNIRAAYC
CTRPNNNTRRSITIGPGRAFYATDIIGDIRQAHC
CTRPSNNTRKSINIGPGRAWYATGEIIGDIRKAHC
CTRPNNNTRRSIHLGPGKTLYATDIIGDIRQAHC
CIRPNNNTRKSIHIGPGQAFYATGGIIGDIRQAHC
CTRPNNKARRRIRIGPGRTFYTGKIVGDIRQAYC
CTRPSNKIRTSFRIGPGQVFYKTGDITGDIRKAYC
CTRPNNNTRKSIPIGPGRAFYTTGEIIGDIRQAHC
CTRPNNNTRKGIHIGPGSAIYATGDIIGDIRQAHC
CTRPGTKTMRHMHIGPGRAFYTTDRIGDIRQAHC
CTRPNNNTRRSISLGPGRAYYATGDIVGDIRQAHC
CTRPSNNTRTSITIGPGQVWYRTGDIIGNIRKAYC
CTRPNNNTRTSIHMGPGRAMYATGDIIGNIRQAYC
CTRLNNNTRKSIHMGPGRAFFATGEIIGDIRQAHC
CTRPYYNQIRQRTSIGQGQALYTTRVTGDIRKAYC
CTRPNNNTRKSIHIGPGRAFYTTGEIIGDIRQAHC
CTRPNNNTRKGIHIGPGRAFYTTGAIIGNIRQAHC
CTRPSNNTRKGIHIGPGRAFYATGEIIGDIRQAHC
CSRPYTTIRKSTGIGPGRASYIAKIGDIRQAYC
CTRPNNNTRKSITIGPGRAFYATGDIIGDIRQAHC
CTRPNNNTRKSIHMGPGKAFYTTGQIIGDIRQAHC
CTRPYTTTRRSTGIGPGRASYIAKIGNIRQAYC
CIRPGINKRKRIRIGLRYAFFATDNRIGKAHC
CIRPNNNTRKSIHIGPGRAFYATGDIIGDIRQAHC
CTRPNNNTRKSIRIGPGQTFYANNAIIGNIRQAHC
CTRPNNNTRKSIHIGPGRAFYTTGEIIGDIRQAHC
CTRPSNNTRTSITIGPGQVWYRTGDIIGDIRQAYC
CTRPNNNTKRSVNIVPGRAIYTTDIIGDIRQAHC
CIRPNNNTRKSIHMGPGKAFYATGDIIGDIRQAYC
CTRPSNNTRKSIHIGPGRAFYTTGEVIGDIRQAHC
CTRPNNNIQRRIIHIGPGRAFHATGGIKGNIKPYC
CTRPNNYTRKGIRTGPGRAFYVTKTIGDPRQAHC
CTRPNNNTRKSIRIGPGQTFYATGEIIGDIRQAHC
CIRPNNNTRKSINIGPGRAFYATGDIIGDIRQAHC
CTRPNNNTRKSIHMGWGRAFYATGDIIGDIRQAHC
CTRPNNNTRKSIHIGPGRAFYTTGGIIGDIRQAHC
CIRPYNNTREGTHIGPGRALFTTDIIGDIRQAHC
CTRPNNNTRKSIRIGPGQTFYATDAIIGNIREAHC
CTRPNNNTRKSIPIGPGRAMYATGDIIGDIRQAHC
CTRPNNNTRKSIHIGPGRAFYTTGEIIGDIRKAYC
CTRPNNNTRKSIHIGPGRAFYTTGQIIGDIRQAYC
CTRPNNYKRKRITTGPGKVLYTTGQIIGDIRRAHC
CTRPNNYTRKHIHLGARKAFYTGEIVGDIRQAHC
CTRPNNNTRKSITIGPGRAFYTTGEIIGDIRQAHC
CIRPNNNTRKSINIGPGRAMYATEQIIGDIRQAHC
CTRPNNNTRRSISLGPGRAYYATGDIIGDIRQAHC
CIRPNNNTRKSVRIGPGQAFYATGDIIGNIRQAHC
CTRPYNNTFRRVRIGPGQSFHASDNIVGDIRKAHC
CTRPNNNTRKRIRIQRGPGRAFVTIGKIGNMRQAHC
CTRPNNNTRRSITLGPGRAYYATGDIIGDIRQAHC
CTRPGNNTRRGIHIGPGRAFYTTGEIIGDIRQAHC
CTRPNNNTRKSINVGPGRAWYVTRVIGDIRQAHC
CTRPGNNTRKSIPIGPGRAFYATGDIIGDIRQAHC
CTRPNNNTGKSIPIGPGRAFYATGEIIGDIRQAHC
CIRPNNNTRKSIHIGPGRAFYTTGDIIGDIRQAHC
CTRLNNNTRRSINIGPGRAWYTTGEVIGDIRKANC
CIRPNNNTRKGIRIGPGRAIYTTGRIIGDIRQAHC
CIRPNNNTRKSIHMGPGKAFYATGDIIGDIRQAYC
CTRPNNNTRKSIHIAPGRAFYATGEIVGDIRQAHC
CTRPNNNTRKSIHIGPGGAFYTTGQIIGDIRQAYC
CTRPSNNTRKGIHIGPGRAFYATGDIIGDIRKAHC
CTRPNNNTRKSIHIGPGRAFYATGDIIGDIRQAHC
CTRPNNNTRKSIHIGPGKAFYATGEIIGNIRQAYC
CTRPNNNTRRSINLGPGRAYYATGDIIGDIRQAHC
CIRPNNNTRKSINIGPGRAMYATEQITGDIRQAHC
CTRPSNNTRKGIHIGPGRAFYATGEIIGNIRQAHC
CTRPGNNTRKGIHIGPGRAFYTTGQIIGNIRQAHC
CTRPNNNTRKSIRIGPGQAFYGMGDIIGDIRKAHC
CTRPGNKTIKSISLGPGRAFSATRQIIGDIRKAYC
CTRPFNNTRTSVRIGPGQVFYKTGDITGDIRRAYC
CTRPGNNTRKGIHIGPGRAFYTTGQIIGNIRQAHC
CTRPNNNTRRRIHMGPGRYVHTTKAIIGDIRQAHC
CTRPGNNTRKRIHIGPGRAFYTTEQIIGNIRQAHC
CVRPNNNTRRGIHIGLGRRFYTTEIVGDIRRAYC
CTRPNNNTRKSVRIGPGQTFYATGDIIGDIRQAHC
CTRPNNNTRKGIHLGPGRAFYATGEIVGDIRKAHC
CTRPNNNTRRSINIGPGRAFYATGIIGNIRQAHC
CTRPSNNTRTRVTLGPGRVWYRTGEIIGDIRKAYC
CTRPNNNTRRSVHIGPGQAFYATGDIIGDIRQAYC
CTRPNNNTRKSIHIAPGRAFYATGEIIGDIRQAHC
CTRHHEIIKRRKLHIGPGRPFYTAEIGDRRKAYC
CTRPNNNTRRSIHIAPGSAFYATGEIIGDIRQAHC
CARPNNNTRKRIYMGTGRYMSATEKITGDIRQAHC
CARPYQNTRQRTPIGLGQSLYTTRSRSIIGQAHC
CTRPGNKIRRRIHIGPGRAFYTDRVGDIRQAYC
CTRPGNNTRKSVRIGPGQTFYATGDIIGDIRQAHC
CTRPYNLKKSITRGPGRVIYSTGDIMGDIRKAHC
CTRPSNKIRTSFRIGPGQVFYRTGDITGDIRKAYC
CTRPNNNIIKRIPIGPGGRAFYTTGQIIGNIRQAHC
CIRPNNNTRKSIHMGPGKAFYATGDIIGDIRQAYC
CIRPGNNTRKGMRIGPGQTFYATGDIIGDIRQAHC
CTRPYTTIRQSTGIGPGRASYIAKIGNIRQAHC
CTRPNNNTRKSITIGPGRAFYTTGEIIGDIRQAHC
CTRPNNNTRKSISIGPGRAFYATGDIIGDIRQAHC
CTRPNNNTRKSIHIGPGRAFYTTGQIIGDIRQAYC
CTRPNNNTGTSIPMGPGRAVYATGDIIGNIRHAYC
CTRPINNTRWSVRIGPGQTFYATGDIIGDIRQAHC
CVRPGSNSVQEIKIGPMAWYSMQLEQDGKRANARTAFC
CTRPNNNTRKSVRIGPGQTFYATGEIIGNIREAHC
CTRPSNNTRTSITIGPGQVFYRTGDIIGDIRRAYC
CTRPGNNTRKSIHIGPGRAFYATDIIGDIRQAYC
CTRPNNNTRKGIHIGPGSAIYATGDIIGDIRQAHC
CTRPNNNTRKSVRIGPGQAFYATNEIIGDIRQAHC
CTRPNYNKRKRIHIGPGRAFYTTKNIKGTIRQAHC
CTRPGNNTRKGIHIGPGRAFYTTGQIIGNIRQAHC
CTRPNNNTRKSIHLGPGRAFFTTGEIIGNIRQAYC
CTRPNNNTRKSIHVGPGRALYATGDIIGEIRQAFC
CTRPNNNTRKSIHMGWGRAFYATGEIIGNIRQAHC
CTRPSNNTRKSIPMGPGKAFYATGDIIGDIRKAHC
CIRPNNNTRKGIHLGPGGALYATGAIIGDIRQAYC
CTRPNNNIQRRIIHIGPGRAFHATGGIKGNIRPYC
CTRPNNNTRKSIHIAPGRAFYATGEIIGDIRQAHC
CMRPNNNTRKSITIGPGRAFYTTGEIIGDIRQAHC
CTRPGNNTRRRMRIGPGYFYTKRIIGDIRQAHC
CTRPSNNTRKSINIGPGRAWYATGEIIGDIRKAHC
CTRPNNNTRKSIHMGPGRAFYATGEIIGNIRQAHC
CTRPGNNTRKSVRIGPGQTFYATGDIIGDIRQAHC
CTRPNNNTRRSIHMGPGSVLYATGEIIGDIRQAHC
CTRPNNNTRRDIGIGPGQTFFAAGAIIGDIRQASC
CTRPNNNTRKGIHMGPGKVFYATGQIIGDIRQAHC
CTRPYNNTRTSVRIGPGQAFYKTGEIVGDIRRAYC
CTRPNNNTRRSIHIAPGSTFFATGDIIGDIRQAHC
CTKPNNNTRRSISLGPGRAYYATGDIIGDIRQAHC
CTRPNNNTRRSINLGPGRAYYATGDIIGDIRQAHC
CTRPNNNTRKSVRIGPGQAFYATNDVIGNIRQAHC
CMRPNNNTRKSITIGPGRAFYTTGEIIGDIRQAHC
CIRPGNNTRKRVRLGIGPGQTFYATGRVIRDIRQAHC
CTRPNNYTRKSIPIGPGRAVFKTGDIIGDIRQAYC
CTRPNNYTRKGIRIGPGRAIYTTGRIIGDIRQAHC
CTRPNNNTRKGIHMGSGKVFYATGQIIGDIGQAHC
CTRPNNNTRKGIHIGPGKAFYATGDIIGDIRKAHC
CTRPNNNTRKSIHMGWGRAFYATGEIIGNIRQAHC
CTRPYNNTRQSTHIGPGRAYYTTRIIGDIRQAHC
CIRPNNNTRKSIHMGPGKAFYATGDIIGDIRQAYC
CTRPNNNTRKSIHIGPGRAFYATGDIIGDIRQAHC
CIRPSNNTRKSVHIGPGQAFYATDTITGNIRQAHC
CTRPSNNTRKSIPIGPGRAFYATGDIIGDIRKAHC
CTRPNNNTRKSIHVGPGKAIYTTEIIGNIRQAHC
CTRPNNNTRKGIHLGPGRAFYATGGIVGNIRQAHC
CVRPNNNTRRGIHIGLGRRFYTTEIVGDIRKAYC
CTRPNNNTRKSIRIGPGQTFYATRGIIGDIREAHC
CTRPGNNTRKSIRIGPGQAFYATGDIIGDIRQAHC
CTRPSNNTRTSITMGPGQVFYRTGDIIGDIRKAYC
CIRPNNNTKRSIHLGLGRRFYTTEIVGDIRKAYC
CIRPNNNTRKRIYIGPGRAVYTTRAIIGDIRQAHC
CTRLNNNTRKSIHMGPGRAFYATGEIIGDIRQAHC
CTRPNNNTRKSIRIGPGQAFYATGEIIGDIRQAHC
CTRPNNNTRKSIRIGPGQTFYATGEIIGNIREAHC
CIRPNNNTRRSVRIGPGQAFYATGDIIGDIRQAHC
CTRPSNNTRKSIPIGPGRAFYATGDIIGDIRKAHC
CTRPNNNTRRSYGIGPGQAFRATTNIIGDIRKAHC
CTRPNYNETKRIRIHRGYGRSFVTVRKLGDRKQAHC
CIRPNNNTRKGIRIGPGRAIYTTGRIIGDIRQAHC
CTRPNNNTRKSISIGPGRAFYATGDIIGDIRQAHC
CTRPYNNTRQSTHIGPGRAYYTTRIIGDIRQAHC
CVRPNNNTRKSIRIGPGQTFYATGDIIGNIRQAHC
CTRPSNNTRKSINIGPGRAWYATGEIIGDIRKAHC
CTRLNNNTRKSIHMGPGRAFFATGEIIGDIRQAHC
CTRPNNNTRKGIHMGPGRAFFTTGAIIGDIRQAHC
CTRPSNNTRKSVRIGPGQTFYATGDIIGDIRQAHC
CTRPNNNTRRSIHIAPGRAFYATGKIIGNIRQAHC
CTRPSNNTRQSIRIGPGQAFYTTEVIGNIRLAFC
CTRPNNNTRTSIPMGLGRAMYATGDIMGNIRQAYC
CPRPNNNTRKSVRIGPGQTFYATGDIIGDIRQAHC
CTRPGNNTRRSIHIGPGRAFYTTDIIGDIRKAHC
CTRPSTNTRTSIRIGPGQVFYRTGDITGDIRKAYC
CTRPNNNTRKSIHIGPGRAFYTTGGIIGDIRQAHC
CTRPNNNTRKSIHIGPGKALYTGEIIGDIRQAHC
CTRPNNNTRRSIHIGPGRAFYATGDIIGDIRQAHC
CIRPNNNTRKSIHIGPGRAFYTTGDIIGDIRQAHC
CTRPGNNTRKSIRIGPGQAFFATGEVIGDIRQAHC
CTRPNNNTRKSIHMGPGRAMYATGDIIGDIRQAHC
CTRPNYNETKRIRIHRGYGRSFVTVRKLGGRKQAHC
CTRPNNNTRKSIHMGPGRFFHTTKAIIGDIRQAHC
CIRPNNNTRKSIHIGPGRAFYTTGEIIGDIRQAHC
