# Supplementary material for: HIV-1 coreceptor usage prediction without multiple alignments: an application of string kernels
Source: Retrovirology. 2008 Dec 4;5:110. doi: 10.1186/1742-4690-5-110 (PMC2637298; doi:10.1186/1742-4690-5-110)
Supplement: Additional file 1 — Source code and data. Web server, classifiers, discriminant vectors and data sets. [file 1742-4690-5-110-S1.zip › supplements/MatrixSVM/Makefile]

#
# makefile for svm_light 
#
# Thorsten Joachims, 2002
#
# Thanks to Ralf Herbrich for the initial version.
#

CC=gcc                          # used C-compiler
CFLAGS= -O3                     # release C-Compiler flags
#CFLAGS=   -g -Wall -pedantic  # debugging C-Compiler flags
LD=gcc                          # used linker
LFLAGS=-O3                      # linker flags
LIBS=-L. -lm                    # used libraries


all: svm_learn_hideo svm_classify

tidy: 
	rm -f *.o 
	rm -f donlp2/*.o
	rm -f donlp2_c/*.o
	rm -f pr_loqo/*.o

clean:	tidy
	rm -f svm_learn
	rm -f svm_classify

help:   info

info:
	@echo
	@echo "make for SVM-light               Thorsten Joachims, 1998"
	@echo
	@echo "Thanks to Ralf Herbrich for the initial version."
	@echo 
	@echo "USAGE: make [svm_learn | svm_learn_loqo | svm_learn_hideo | "
	@echo "             svm_classify | all | clean | tidy]"
	@echo 
	@echo "    svm_learn           builds the learning module (prefers HIDEO)"
	@echo "    svm_learn_hideo     builds the learning module using HIDEO"
	@echo "    svm_learn_loqo      builds the learning module using PR_LOQO"
	@echo "    svm_classify        builds the classfication module"
	@echo "    all (default)       builds svm_learn + svm_classify"
	@echo "    clean               removes .o and target files"
	@echo "    tidy                removes .o files"
	@echo


svm_learn_hideo_noexe: svm_learn_main.o svm_learn.o svm_common.o svm_hideo.o 

svm_learn_hideo: svm_learn_main.o svm_learn.o svm_common.o svm_hideo.o 
	$(LD) $(LFLAGS) svm_learn_main.o svm_learn.o svm_common.o svm_hideo.o -o svm_learn $(LIBS)

svm_learn_loqo_noexe: svm_learn_main.o svm_learn.o svm_common.o svm_loqo.o loqo

svm_learn_loqo: svm_learn_main.o svm_learn.o svm_common.o svm_loqo.o loqo
	$(LD) $(LFLAGS) svm_learn_main.o svm_learn.o svm_common.o svm_loqo.o pr_loqo/pr_loqo.o -o svm_learn $(LIBS)


svm_hideo.o: svm_hideo.c
	$(CC) -c $(CFLAGS) svm_hideo.c -o svm_hideo.o 

svm_loqo.o: svm_loqo.c 
	$(CC) -c $(CFLAGS) svm_loqo.c -o svm_loqo.o 

svm_common.o: svm_common.c svm_common.h kernel.h
	$(CC) -c $(CFLAGS) svm_common.c -o svm_common.o 

svm_learn.o: svm_learn.c svm_common.h
	$(CC) -c $(CFLAGS) svm_learn.c -o svm_learn.o 

svm_learn_main.o: svm_learn_main.c svm_learn.h svm_common.h
	$(CC) -c $(CFLAGS) svm_learn_main.c -o svm_learn_main.o 


svm_classify: svm_classify.o svm_common.o 
	$(LD) $(LFLAGS) svm_classify.o svm_common.o -o svm_classify $(LIBS)

svm_classify.o: svm_classify.c svm_common.h kernel.h
	$(CC) -c $(CFLAGS) svm_classify.c -o svm_classify.o


loqo: pr_loqo/pr_loqo.o

pr_loqo/pr_loqo.o: pr_loqo/pr_loqo.c
	$(CC) -c $(CFLAGS) pr_loqo/pr_loqo.c -o pr_loqo/pr_loqo.o
