# Supplementary material for: HIV-1 coreceptor usage prediction without multiple alignments: an application of string kernels
Source: Retrovirology. 2008 Dec 4;5:110. doi: 10.1186/1742-4690-5-110 (PMC2637298; doi:10.1186/1742-4690-5-110)
Supplement: Additional file 1 — Source code and data. Web server, classifiers, discriminant vectors and data sets. [file 1742-4690-5-110-S1.zip › supplements/MatrixSVM/kernel.h]

/************************************************************************/
/*                                                                      */
/*   kernel.h                                                           */
/*                                                                      */
/*   User defined kernel function. Feel free to plug in your own.       */
/*                                                                      */
/*   Copyright: Thorsten Joachims                                       */
/*   Date: 16.12.97                                                     */
/*                                                                      */
/************************************************************************/

/* KERNEL_PARM is defined in svm_common.h The field 'custom' is reserved for */
/* parameters of the user defined kernel. You can also access and use */
/* the parameters of the other kernels. Just replace the line 
             return((double)(1.0)); 
   with your own kernel. */

  /* Example: The following computes the polynomial kernel. sprod_ss
              computes the inner product between two sparse vectors. 

      return((CFLOAT)pow(kernel_parm->coef_lin*sprod_ss(a->words,b->words)
             +kernel_parm->coef_const,(double)kernel_parm->poly_degree)); 
  */

/* If you are implementing a kernel that is not based on a
   feature/value representation, you might want to make use of the
   field "userdefined" in SVECTOR. By default, this field will contain
   whatever string you put behind a # sign in the example file. So, if
   a line in your training file looks like

   -1 1:3 5:6 #abcdefg

   then the SVECTOR field "words" will contain the vector 1:3 5:6, and
   "userdefined" will contain the string "abcdefg". */

double*K=NULL;
int l=-1;

double custom_kernel(KERNEL_PARM *kernel_parm, SVECTOR *a, SVECTOR *b) 
     /* plug in you favorite kernel */                          
{
	if(l==-1){
		l=kernel_parm->poly_degree;
		K=malloc(l*l*sizeof(double));
		int i;
		int b;
		char b1;
		int j;
		FILE*f=fopen(kernel_parm->custom,"r");
		fscanf(f,"%c",&b1);
		for(i=0;i<l;i++)
			fscanf(f,"%i",&b);
		for(i=0;i<l;i++){
			fscanf(f,"%i",&b);
			for(j=0;j<l;j++){
				fscanf(f,"%lf",K+i+j*l);
			}
		}
		fclose(f);
		printf("Matrix is loaded, %i x %i.\n",l,l);
	}
	int i=atoi(a->userdefined);
	int j=atoi(b->userdefined);
	double k=K[i+j*l];
	/*printf("%i %i %lf\n",i,j,k);*/
	return k;
}
