# Supplementary material for: HIV-1 coreceptor usage prediction without multiple alignments: an application of string kernels
Source: Retrovirology. 2008 Dec 4;5:110. doi: 10.1186/1742-4690-5-110 (PMC2637298; doi:10.1186/1742-4690-5-110)
Supplement: Additional file 1 — Source code and data. Web server, classifiers, discriminant vectors and data sets. [file 1742-4690-5-110-S1.zip › supplements/PermutationDS/test.sh]

g++ PermutationDSKernel.cpp -O4 -o PermutationDSKernel
cd ..
./PermutationDS/PermutationDSKernel 2850 tmp/sequences.txt 40 40 tmp/BinomialMatrix
